# Supplementary material for: Affinity purification with metabolomic and proteomic analysis unravels diverse roles of nucleoside diphosphate kinases
Source: J Exp Bot. 2017 Jun 6;68(13):3487–99. doi: 10.1093/jxb/erx183 (PMC5853561; doi:10.1093/jxb/erx183)
Supplement: Supplementary Tables S1-S10 [file erx183_suppl_supplementary_tables_s1_s10.xlsx]

## Sheet: Table S1
Table S1. Vectors used in this study. 35S – CaMV 35S promoter, CACC – directional cloning site, ccdB – ORF coding lethal for E.coli gyrase, TAP tag – G protein/SBP tag, Km – kanamycin, Spec – spectinomycin, Amp - ampicylin, Pro – promoter, Ter – terminator, ATG - start codon, TAG - stop codon, () additional nucleotides to obtain correct ORF, EV - empty vector, NDPK - nucleoside diphosphate kinase…
Vector ID	Name	Vector	Cloning Site	Elements	Reference
1	pENTR D-TOPO	Donor	attL1-CACC-attL2	Km resistant	Invitrogen
2	pDONR221	Donor	attP1-ccdB -attP2	Km resistant	Invitrogen
3	EV-C-donor (backbone: pMA-RQ)	Donor	attB1-ATG(T)-attB2	Amp resistant	Invitrogen, Thermo Fisher Scientific
4	EV-N-donor (backbone: pMA-RQ)	Donor	attB1-(TA)TAG-attB2	Amp resistant	Invitrogen, Thermo Fisher Scientific
5	pEN-L4-2-R1	Recombination, TAP cloning	attL4-pCaMV 35S Pro-attR1	Km resistant	(Van Leene et al., 2007)
6	pEN-R2-TAPtag-L3	Recombination, TAP cloning	attR2 -TAPtag-attL3	Km resistant	(Van Leene et al., 2007)
7	pKCTAP	Destination, TAP cloning	attR4-ccdB-attR3	35STer, Km resistant (plants), Spec resistant (bacteria)	(Van Leene et al., 2007)
8	pEN-L4-2-L3	Recombination, TAP cloning	attL4-pCaMV 35S Pro-attL3	Km resistant	(Van Leene et al., 2007)
9	pKNGSTAP	Destination, TAP cloning	attR4-ccdB-attR3, attR1-ccdB-attR2	35STer, Km resistant (plants), Spec resistant (bacteria)	(Van Leene et al., 2007)
10	pK7FWG	Destination, GFP	attR1-ccdB-attR2	35SPro:EGFP:35STer	Plant Systems Biology, VIB, University of Gent
11	35S:NDPK1-TAP	Expression, NDPK1-TAP tag on C terminal end	-------------------------------------	35SPro:NDPK:TAP:35STer	present study
12	35S:TAP-NDPK1	Expression, NDPK1-TAP tag on N terminal end	-------------------------------------	35SPro:TAP:NDPK:35STer	present study
13	35S:NDPK2-TAP	Expression, NDPK2-TAP tag on C terminal end	-------------------------------------	35SPro:NDPK:TAP:35STer	present study
14	35S:TAP-NDPK2	Expression, NDPK2-TAP tag on N terminal end	-------------------------------------	35SPro:TAP:NDPK:35STer	present study
15	35S:NDPK3-TAP	Expression, NDPK3-TAP tag on C terminal end	-------------------------------------	35SPro:NDPK:TAP:35STer	present study
16	35S:TAP-NDPK3	Expression, NDPK3-TAP tag on N terminal end	-------------------------------------	35SPro:TAP:NDPK:35STer	present study
17	EV-C	Expression, EV-TAP (backbone: pKCTAP)	-------------------------------------	35SPro:ATG(codon):TAP:35STer	present study
18	EV-N	Expression, EV-TAP (backbone: pKNGSTAP)	-------------------------------------	35SPro:TAP:TAG(codon):35STer	present study
19	35S:NDPK1-GFP	Expression, NDPK1-GFP tag on C terminal end	-------------------------------------	35SPro:NDPK:GFP:35STer	present study
20	35S:NDPK2-GFP	Expression, NDPK2-GFP tag on C terminal end	-------------------------------------	35SPro:NDPK:GFP:35STer	present study
21	35S:NDPK3-GFP	Expression, NDPK3-GFP tag on C terminal end	-------------------------------------	35SPro:NDPK:GFP:35STer	present study

## Sheet: Table S2
Table S2. Oligonucleotides used in this study.
Primer name	Sequence
FP_LOC_TOPO_NDPK1	CACCATGTGCGGACTCTATATAAATC
RP_LOC_TOPO_NDPK1	AGTTTCATAGACCCAAGGGTG
FP_LOC_TOPO_NDPK2	CACCATGGTGGGAGCGACTGTAG
RP_LOC_TOPO_NDPK2	CTCCCTTAGCCATGTAGC
FP_LOC_TOPO_NDPK3	CACCATGAGCTCTCAAATCTGCAG
RP_LOC_TOPO_NDPK3	GTTGTCACCATAGAGCCAC
FP_CTag_NDPK1	GGGGACAAGTTTGTACAAAAAAGCAGGCGATGTGCGGACTCTATATAAATC
RP_CTag_NDPK1	GGGGACCACTTTGTACAAGAAAGCTGGGTAAGTTTCATAGACCCAAGGGTG
FP_NTag_NDPK1	GGGGACAAGTTTGTACAAAAAAGCAGGCGTAATGTGCGGACTCTATATAAATC
RP_NTag_NDPK1	GGGGACCACTTTGTACAAGAAAGCTGGGTTCAAGTTTCATAGACCCAAGG
FP_CTag_NDPK2	GGGGACAAGTTTGTACAAAAAAGCAGGCGATGGTGGGAGCGACTGTAG
RP_CTag_NDPK2	GGGGACCACTTTGTACAAGAAAGCTGGGTACTCCCTTAGCCATGTAGC
FP_NTag_NDPK2	GGGGACAAGTTTGTACAAAAAAGCAGGCGTAATGGTGGGAGCGACTGTAG
RP_NTag_NDPK2	GGGGACCACTTTGTACAAGAAAGCTGGGTTCACTCCCTTAGCCATGTAG
FP_CTag_NDPK3	GGGGACAAGTTTGTACAAAAAAGCAGGCGATGAGCTCTCAAATCTGCAG
RP_CTag_NDPK3	GGGGACCACTTTGTACAAGAAAGCTGGGTAGTTGTCACCATAGAGCCAC
FP_NTag_NDPK3	GGGGACAAGTTTGTACAAAAAAGCAGGCGTAATGAGCTCTCAAATCTGCAG
RP_NTag_NDPK3	GGGGACCACTTTGTACAAGAAAGCTGGGTTTAGTTGTCACCATAGAGCC

## Sheet: Table S3
Table S3. Transgenic lines used in this study.
Line ID	Name	Vector
1	NDPK1-C	35S:NDPK1-TAP
2	NDPK1-N	35S:TAP-NDPK1
3	NDPK2-C	35S:NDPK2-TAP
4	NDPK2-N	35S:TAP-NDPK2
5	NDPK3-C	35S:NDPK3-TAP
6	NDPK3-N	35S:TAP-NDPK3
7	EV-C	EV-C
8	EV-N	EV-N
9	NDPK1-GFP	35S:NDPK1-GFP
10	NDPK2-GFP	35S:NDPK2-GFP
11	NDPK3-GFP	35S:NDPK3-GFP

## Sheet: Table S4
Table S4. Information from MaxQuant output table "proteinGroups.txt". Table contains a list of all identified protein groups, intensitites and additional informations such as number of unique peptides and score.
Protein IDs	Majority protein IDs	Peptide counts (all)	Peptide counts (razor+unique)	Peptide counts (unique)	Fasta headers	Number of proteins	Peptides	Razor + unique peptides	Unique peptides	Peptides Blank1	Peptides Blank2	Peptides EV_N_1	Peptides EV_N_2	Peptides EV_N_3	Peptides EV_C_1	Peptides EV_C_2	Peptides EV_C_3	Peptides NDPK1_N_1	Peptides NDPK1_N_2	Peptides NDPK1_N_3	Peptides NDPK1_C_1	Peptides NDPK1_C_2	Peptides NDPK1_C_3	Peptides NDPK2_N_1	Peptides NDPK2_N_2	Peptides NDPK2_N_3	Peptides NDPK2_C_1	Peptides NDPK2_C_2	Peptides NDPK2_C_3	Peptides NDPK3_N_1	Peptides NDPK3_N_2	Peptides NDPK3_N_3	Peptides NDPK3_C_1	Peptides NDPK3_C_2	Peptides NDPK3_C_3	Razor + unique peptides Blank1	Razor + unique peptides Blank2	Razor + unique peptides EV_N_1	Razor + unique peptides EV_N_2	Razor + unique peptides EV_N_3	Razor + unique peptides EV_C_1	Razor + unique peptides EV_C_2	Razor + unique peptides EV_C_2	Razor + unique peptides NDPK1_N_1	Razor + unique peptides NDPK1_N_2	Razor + unique peptides NDPK1_N_3	Razor + unique peptides NDPK1_C_1	Razor + unique peptides NDPK1_C_2	Razor + unique peptides NDPK1_C_3
ENSEMBL:ENSBTAP00000034412;CON__ENSEMBL:ENSBTAP00000034412	ENSEMBL:ENSBTAP00000034412;CON__ENSEMBL:ENSBTAP00000034412	1;1	1;1	1;1	>ENSEMBL:ENSBTAP00000034412 (Bos taurus) similar to C4b-binding protein alpha chain;>ENSEMBL:ENSBTAP00000034412 (Bos taurus) similar to C4b-binding protein alpha chain	2	1	1	1	0	0	0	0	0	0	0	0	0	0	1	1	0	1	0	1	1	0	0	0	0	0	0	0	0	0	0	0	0	0	0	0	0	0	0	0	1	1	0	1
sp|TRYP_PIG|;P00761;CON__P00761;sp|TRY1_BOVIN|	sp|TRYP_PIG|;P00761;CON__P00761	7;7;7;1	7;7;7;1	6;6;6;0	>sp|TRYP_PIG|;>P00761 SWISS-PROT:P00761|TRYP_PIG Trypsin - Sus scrofa (Pig).;>P00761 SWISS-PROT:P00761|TRYP_PIG Trypsin - Sus scrofa (Pig).	4	7	7	6	5	5	3	4	3	5	5	5	4	5	4	4	5	3	4	4	4	4	5	4	4	4	4	5	5	6	5	5	3	4	3	5	5	5	4	5	4	4	5	3
CON__P02533;P02533;CON__Q04695;Q04695;CON__Q9QWL7;Q9QWL7	CON__P02533;P02533;CON__Q04695;Q04695;CON__Q9QWL7;Q9QWL7	8;8;5;5;4;4	3;3;2;2;1;1	2;2;1;1;1;1	>P02533 SWISS-PROT:P02533 Tax_Id=9606 Gene_Symbol=KRT14 Keratin, type I cytoskeletal 14;>P02533 SWISS-PROT:P02533 Tax_Id=9606 Gene_Symbol=KRT14 Keratin, type I cytoskeletal 14;>Q04695 SWISS-PROT:Q04695 Tax_Id=9606 Gene_Symbol=KRT17 Keratin, type I cytoskel	6	8	3	2	4	1	0	0	0	0	3	0	0	4	0	0	0	0	0	3	0	0	0	0	0	1	0	1	0	3	2	0	0	0	0	0	0	0	0	1	0	0	0	0
CON__P02538;P02538;CON__P48668;CON__P04259;P48668;P04259	CON__P02538;P02538;CON__P48668;CON__P04259;P48668;P04259	8;8;7;7;7;7	1;1;0;0;0;0	1;1;0;0;0;0	>P02538 SWISS-PROT:P02538 Tax_Id=9606 Gene_Symbol=KRT6A Keratin, type II cytoskeletal 6A;>P02538 SWISS-PROT:P02538 Tax_Id=9606 Gene_Symbol=KRT6A Keratin, type II cytoskeletal 6A;>P48668 SWISS-PROT:P48668 Tax_Id=9606 Gene_Symbol=KRT6C Keratin, type II cytos	6	8	1	1	3	1	0	0	0	0	1	0	0	5	1	0	0	0	0	1	0	0	0	0	1	0	0	1	0	1	1	0	0	0	0	0	0	0	0	0	0	0	0	0
sp|ALBU_BOVIN|;P02769;CON__P02769;sp|ALBU_HUMAN|;P02768-1;CON__P02768-1	sp|ALBU_BOVIN|;P02769;CON__P02769	12;12;12;1;1;1	12;12;12;1;1;1	12;12;12;1;1;1	>sp|ALBU_BOVIN|;>P02769 SWISS-PROT:P02769 (Bos taurus) Bovine serum albumin precursor;>P02769 SWISS-PROT:P02769 (Bos taurus) Bovine serum albumin precursor	6	12	12	12	0	11	2	0	2	6	0	0	0	0	0	0	0	0	0	0	0	3	0	0	0	0	0	0	0	0	0	11	2	0	2	6	0	0	0	0	0	0	0	0
sp|K2C1_HUMAN|;CON__P04264;P04264;H-INV:HIT000016045;CON__H-INV:HIT000016045;H-INV:HIT000292931;CON__H-INV:HIT000292931	sp|K2C1_HUMAN|;CON__P04264;P04264	32;32;32;3;3;1;1	32;32;32;3;3;1;1	18;18;18;0;0;0;0	>sp|K2C1_HUMAN|;>P04264 SWISS-PROT:P04264 Tax_Id=9606 Gene_Symbol=KRT1 Keratin, type II cytoskeletal 1;>P04264 SWISS-PROT:P04264 Tax_Id=9606 Gene_Symbol=KRT1 Keratin, type II cytoskeletal 1	7	32	32	18	20	10	0	1	0	6	13	0	1	18	3	1	0	0	0	2	0	3	0	0	1	3	3	15	0	9	20	10	0	1	0	6	13	0	1	18	3	1	0	0
CON__P07477;P07477	CON__P07477;P07477	2;2	1;1	1;1	>P07477 SWISS-PROT:P07477 Tax_Id=9606 Gene_Symbol=PRSS1 Trypsin-1 precursor;>P07477 SWISS-PROT:P07477 Tax_Id=9606 Gene_Symbol=PRSS1 Trypsin-1 precursor	2	2	1	1	1	0	1	1	1	0	0	0	1	1	1	0	0	0	1	1	1	0	0	0	1	1	1	0	0	1	1	0	1	1	1	0	0	0	1	1	1	0	0	0
P08730-1;CON__P08730-1;ENSEMBL:ENSP00000377550;CON__ENSEMBL:ENSP00000377550;P13646-1;CON__P13646-1	P08730-1;CON__P08730-1;ENSEMBL:ENSP00000377550;CON__ENSEMBL:ENSP00000377550	6;6;4;4;2;2	1;1;1;1;1;1	0;0;0;0;0;0	>P08730-1 SWISS-PROT:P08730-1 Tax_Id=10090 Gene_Symbol=Krt13 Isoform 1 of Keratin, type I cytoskeletal 13;>P08730-1 SWISS-PROT:P08730-1 Tax_Id=10090 Gene_Symbol=Krt13 Isoform 1 of Keratin, type I cytoskeletal 13;>ENSEMBL:ENSP00000377550 Tax_Id=9606 Gene_Sy	6	6	1	0	3	0	0	0	0	0	2	0	0	3	0	0	0	0	0	2	0	0	0	0	0	0	0	0	0	1	1	0	0	0	0	0	0	0	0	0	0	0	0	0
sp|K1C10_HUMAN|;CON__P13645;P13645;P02535-1;CON__P02535-1;CON__A2A4G1;A2A4G1;CON__P08779;P08779;sp|K1C15_SHEEP|;CON__P19012;Q148H6;CON__Q148H6;CON__Q7Z3Y7;P19012;Q7Z3Y7;CON__P08727;CON__P19001;P08727;P19001;CON__P05784;CON__Q7Z3Z0;CON__Q7Z3Y8;CON__Q9Z2K1;Q3ZAW8;CON__Q3ZAW8;CON__Q99456;CON__Q2M2I5;P05784;Q7Z3Z0;Q7Z3Y8;Q9Z2K1;Q99456;Q2M2I5;sp|K1HB_HUMAN|;CON__Q14525;sp|K1M1_SHEEP|;sp|K1H1_HUMAN|;CO…	sp|K1C10_HUMAN|;CON__P13645;P13645	24;24;24;9;9;6;6;5;5;4;4;4;4;4;4;4;3;3;3;3;2;2;2;2;2;2;2;2;2;2;2;2;2;2;1;1;1;1;1;1;1;1;1;1;1;1;1;1;1;1;1;1;1;1;1;1;1;1;1;1;1;1;1;1;1;1;1;1	24;24;24;9;9;6;6;5;5;4;4;4;4;4;4;4;3;3;3;3;2;2;2;2;2;2;2;2;2;2;2;2;2;2;1;1;1;1;1;1;1;1;1;1;1;1;1;1;1;1;1;1;1;1;1;1;1;1;1;1;1;1;1;1;1;1;1;1	17;17;17;5;5;0;0;0;0;1;0;1;1;1;0;1;0;0;0;0;0;1;1;0;0;0;0;0;0;1;1;0;0;0;0;0;0;0;0;0;0;0;0;0;0;0;0;0;0;0;0;0;0;0;0;0;0;0;0;0;0;0;0;0;0;0;0;0	>sp|K1C10_HUMAN|;>P13645 SWISS-PROT:P13645 Tax_Id=9606 Gene_Symbol=KRT10 Keratin, type I cytoskeletal 10;>P13645 SWISS-PROT:P13645 Tax_Id=9606 Gene_Symbol=KRT10 Keratin, type I cytoskeletal 10	68	24	24	17	13	7	0	0	0	1	9	0	0	14	0	0	0	0	0	5	0	0	0	0	1	2	1	5	0	8	13	7	0	0	0	1	9	0	0	14	0	0	0	0
CON__P13647;P13647	CON__P13647;P13647	8;8	1;1	1;1	>P13647 SWISS-PROT:P13647 Tax_Id=9606 Gene_Symbol=KRT5 Keratin, type II cytoskeletal 5;>P13647 SWISS-PROT:P13647 Tax_Id=9606 Gene_Symbol=KRT5 Keratin, type II cytoskeletal 5	2	8	1	1	4	0	0	0	0	0	1	0	0	5	1	0	0	0	0	1	0	0	0	0	1	0	0	1	0	0	1	0	0	0	0	0	0	0	0	0	0	0	0	0
sp|K1C9_HUMAN|;CON__P35527;P35527	sp|K1C9_HUMAN|;CON__P35527;P35527	20;20;20	19;19;19	19;19;19	>sp|K1C9_HUMAN|;>P35527 SWISS-PROT:P35527 Tax_Id=9606 Gene_Symbol=KRT9 Keratin, type I cytoskeletal 9;>P35527 SWISS-PROT:P35527 Tax_Id=9606 Gene_Symbol=KRT9 Keratin, type I cytoskeletal 9	3	20	19	19	13	5	0	0	0	3	1	1	0	7	2	1	1	1	0	2	0	1	1	0	1	1	1	0	1	12	13	5	0	0	0	3	1	1	0	7	2	1	1	1
sp|K22E_HUMAN|;CON__P35908;P35908;CON__P12035;CON__Q01546;P12035;Q01546;CON__Q7Z794;Q7Z794;CON__Q5XKE5;Q5XKE5;CON__Q9R0H5;CON__Q6NXH9;Q9R0H5;Q6NXH9;CON__Q9DCV7;Q3KNV1;CON__Q3KNV1;CON__P08729;Q9H552;CON__Q9H552;CON__P07744;CON__P19013;sp|KRHB4_HUMAN|;CON__Q9NSB2;CON__Q6ISB0;Q9DCV7;P08729;P07744;P19013;Q9NSB2;Q6ISB0	sp|K22E_HUMAN|;CON__P35908;P35908	26;26;26;7;7;7;7;5;5;4;4;3;3;3;3;2;2;2;2;2;2;2;2;2;2;2;2;2;2;2;2;2	21;21;21;5;5;5;5;2;2;3;3;2;2;2;2;2;2;2;2;1;1;2;2;2;2;2;2;2;2;2;2;2	14;14;14;1;1;1;1;0;0;1;1;0;0;0;0;0;0;0;0;0;0;0;0;0;0;0;0;0;0;0;0;0	>sp|K22E_HUMAN|;>P35908 SWISS-PROT:P35908 Tax_Id=9606 Gene_Symbol=KRT2 Keratin, type II cytoskeletal 2 epidermal;>P35908 SWISS-PROT:P35908 Tax_Id=9606 Gene_Symbol=KRT2 Keratin, type II cytoskeletal 2 epidermal	32	26	21	14	12	12	0	0	0	2	10	0	1	21	1	0	0	0	0	4	0	0	0	0	1	1	1	3	0	6	10	11	0	0	0	1	8	0	0	17	1	0	0	0
Q14CN4-1;CON__Q14CN4-1;CON__Q6IME9;Q6IME9;CON__Q3SY84;CON__Q7RTS7;CON__Q32MB2;Q3SY84;Q7RTS7;Q32MB2	Q14CN4-1;CON__Q14CN4-1;CON__Q6IME9;Q6IME9;CON__Q3SY84;CON__Q7RTS7;CON__Q32MB2;Q3SY84;Q7RTS7;Q32MB2	4;4;4;4;3;3;3;3;3;3	1;1;1;1;1;1;1;1;1;1	1;1;1;1;1;1;1;1;1;1	>Q14CN4-1 SWISS-PROT:Q14CN4-1 Tax_Id=9606 Gene_Symbol=KRT72 Isoform 1 of Keratin, type II cytoskeletal 72;>Q14CN4-1 SWISS-PROT:Q14CN4-1 Tax_Id=9606 Gene_Symbol=KRT72 Isoform 1 of Keratin, type II cytoskeletal 72;>Q6IME9 TREMBL:Q6IME9 Tax_Id=10090 Gene_Symb	10	4	1	1	3	0	0	0	0	0	1	0	0	2	1	0	0	0	0	1	0	0	0	0	1	0	0	1	0	0	1	0	0	0	0	0	0	0	0	0	0	0	0	0
Q5XQN5;CON__Q5XQN5;CON__Q922U2;Q922U2;CON__P05787;CON__Q8VED5;CON__Q8BGZ7;CON__O95678;P05787;Q8VED5;Q8BGZ7;O95678	Q5XQN5;CON__Q5XQN5;CON__Q922U2;Q922U2;CON__P05787;CON__Q8VED5;CON__Q8BGZ7;CON__O95678;P05787;Q8VED5;Q8BGZ7;O95678	10;10;9;9;5;5;5;5;5;5;5;5	2;2;1;1;0;0;0;1;0;0;0;1	0;0;0;0;0;0;0;0;0;0;0;0	>Q5XQN5 SWISS-PROT:Q5XQN5 (Bos taurus) Keratin, type II cytoskeletal 5;>Q5XQN5 SWISS-PROT:Q5XQN5 (Bos taurus) Keratin, type II cytoskeletal 5;>Q922U2 SWISS-PROT:Q922U2 Tax_Id=10090 Gene_Symbol=Krt5 Keratin, type II cytoskeletal 5;>Q922U2 SWISS-PROT:Q922U2	12	10	2	0	6	0	0	0	0	0	2	0	0	6	1	0	0	0	0	1	0	0	0	0	1	0	0	4	0	1	2	0	0	0	0	0	0	0	0	0	0	0	0	0
ENSEMBL:ENSBTAP00000016242	ENSEMBL:ENSBTAP00000016242	5	2	2	>ENSEMBL:ENSBTAP00000016242 (Bos taurus) similar to alpha-tubulin I isoform 1	1	5	2	2	0	0	0	1	0	2	3	4	2	2	2	5	4	4	3	3	2	4	3	4	4	3	1	2	2	3	0	0	0	1	0	1	1	1	1	2	1	2	1	1
REV__Q148H6;REV__CON__Q148H6;REV__Q7Z3Y7;REV__CON__Q7Z3Y7	REV__Q148H6;REV__CON__Q148H6;REV__Q7Z3Y7;REV__CON__Q7Z3Y7	1;1;1;1	1;1;1;1	1;1;1;1	>Q148H6 TREMBL:Q148H6 (Bos taurus) Hypothetical protein MGC139876;>Q148H6 TREMBL:Q148H6 (Bos taurus) Hypothetical protein MGC139876;>Q7Z3Y7 SWISS-PROT:Q7Z3Y7 Tax_Id=9606 Gene_Symbol=KRT28 Keratin 25D;>Q7Z3Y7 SWISS-PROT:Q7Z3Y7 Tax_Id=9606 Gene_Symbol=KRT28	4	1	1	1	0	0	0	0	0	0	0	0	0	0	0	1	0	1	0	1	0	1	0	0	0	0	0	0	1	0	0	0	0	0	0	0	0	0	0	0	0	1	0	1
REV__sp|F4IGZ2|SMXL8_ARATH	REV__sp|F4IGZ2|SMXL8_ARATH	1	1	1	>sp|F4IGZ2|SMXL8_ARATH Protein SMAX1-LIKE 8 OS=Arabidopsis thaliana GN=SMXL8 PE=1 SV=1	1	1	1	1	0	0	0	0	0	0	0	0	0	0	0	1	0	1	1	0	0	0	0	0	0	0	0	0	0	0	0	0	0	0	0	0	0	0	0	0	0	1	0	1
REV__sp|F4JSZ5|BIG1_ARATH	REV__sp|F4JSZ5|BIG1_ARATH	2	2	2	>sp|F4JSZ5|BIG1_ARATH Brefeldin A-inhibited guanine nucleotide-exchange protein 1 OS=Arabidopsis thaliana GN=BIG1 PE=2 SV=1	1	2	2	2	0	0	0	0	0	0	1	1	0	0	0	2	0	0	0	0	0	0	0	0	0	0	0	0	0	0	0	0	0	0	0	0	1	1	0	0	0	2	0	0
REV__sp|F4K5T4|STKLU_ARATH	REV__sp|F4K5T4|STKLU_ARATH	1	1	1	>sp|F4K5T4|STKLU_ARATH Probable transcription factor At5g28040 OS=Arabidopsis thaliana GN=At5g28040 PE=1 SV=1	1	1	1	1	0	0	0	0	0	1	1	1	0	0	0	1	1	1	0	0	0	1	1	1	0	0	0	1	0	1	0	0	0	0	0	1	1	1	0	0	0	1	1	1
REV__sp|O22193|PUB4_ARATH;REV__tr|F4ILG6|F4ILG6_ARATH	REV__sp|O22193|PUB4_ARATH;REV__tr|F4ILG6|F4ILG6_ARATH	2;2	2;2	2;2	>sp|O22193|PUB4_ARATH U-box domain-containing protein 4 OS=Arabidopsis thaliana GN=PUB4 PE=1 SV=3;>tr|F4ILG6|F4ILG6_ARATH RING-type E3 ubiquitin transferase OS=Arabidopsis thaliana GN=At2g23140 PE=1 SV=1	2	2	2	2	0	0	0	0	0	0	0	0	1	1	1	0	0	0	1	0	0	0	0	0	0	1	1	0	0	0	0	0	0	0	0	0	0	0	1	1	1	0	0	0
REV__sp|P62598|ARR12_ARATH	REV__sp|P62598|ARR12_ARATH	1	1	1	>sp|P62598|ARR12_ARATH Two-component response regulator ARR12 OS=Arabidopsis thaliana GN=ARR12 PE=2 SV=2	1	1	1	1	0	0	0	0	0	0	0	0	0	0	1	0	0	0	1	0	0	0	0	0	0	1	0	0	0	0	0	0	0	0	0	0	0	0	0	0	1	0	0	0
REV__sp|Q1ECE0|VAP41_ARATH	REV__sp|Q1ECE0|VAP41_ARATH	1	1	1	>sp|Q1ECE0|VAP41_ARATH Vesicle-associated protein 4-1 OS=Arabidopsis thaliana GN=PVA41 PE=2 SV=1	1	1	1	1	0	0	0	1	0	0	1	0	0	0	0	1	0	0	1	1	1	1	0	0	1	0	0	0	0	0	0	0	0	1	0	0	1	0	0	0	0	1	0	0
sp|Q8GWU7|SKI34_ARATH;REV__sp|Q8GWU7|SKI34_ARATH	sp|Q8GWU7|SKI34_ARATH;REV__sp|Q8GWU7|SKI34_ARATH	1;1	1;1	1;1	>sp|Q8GWU7|SKI34_ARATH Protein SKIP34 OS=Arabidopsis thaliana GN=SKIP34 PE=1 SV=1;>sp|Q8GWU7|SKI34_ARATH Protein SKIP34 OS=Arabidopsis thaliana GN=SKIP34 PE=1 SV=1	2	1	1	1	0	0	0	0	0	0	0	0	0	0	0	0	0	1	0	0	0	0	0	0	0	0	0	0	0	0	0	0	0	0	0	0	0	0	0	0	0	0	0	1
REV__sp|Q9LE20|DTX54_ARATH	REV__sp|Q9LE20|DTX54_ARATH	2	2	2	>sp|Q9LE20|DTX54_ARATH Protein DETOXIFICATION 54 OS=Arabidopsis thaliana GN=DTX54 PE=2 SV=1	1	2	2	2	0	0	0	0	0	0	0	0	0	1	0	0	0	0	1	1	0	0	0	0	1	1	1	0	0	0	0	0	0	0	0	0	0	0	0	1	0	0	0	0
REV__sp|Q9LMM6|BPS1_ARATH	REV__sp|Q9LMM6|BPS1_ARATH	1	1	1	>sp|Q9LMM6|BPS1_ARATH Protein BPS1, chloroplastic OS=Arabidopsis thaliana GN=BPS1 PE=2 SV=1	1	1	1	1	0	0	0	0	0	0	0	0	0	0	0	0	0	0	0	0	0	0	0	0	0	0	1	0	0	0	0	0	0	0	0	0	0	0	0	0	0	0	0	0
REV__sp|Q9LSN7|BH147_ARATH	REV__sp|Q9LSN7|BH147_ARATH	1	1	1	>sp|Q9LSN7|BH147_ARATH Transcription factor bHLH147 OS=Arabidopsis thaliana GN=BHLH147 PE=1 SV=1	1	1	1	1	0	0	0	0	0	0	0	0	0	0	0	0	0	0	0	0	0	0	0	0	0	1	0	0	0	0	0	0	0	0	0	0	0	0	0	0	0	0	0	0
REV__sp|Q9LVT1|DRL39_ARATH	REV__sp|Q9LVT1|DRL39_ARATH	1	1	1	>sp|Q9LVT1|DRL39_ARATH Putative disease resistance protein At5g47280 OS=Arabidopsis thaliana GN=At5g47280 PE=3 SV=1	1	1	1	1	0	0	0	0	0	0	1	1	0	1	0	1	0	0	1	0	0	0	0	0	1	0	0	1	1	0	0	0	0	0	0	0	1	1	0	1	0	1	0	0
REV__sp|Q9LXQ8|FBL60_ARATH	REV__sp|Q9LXQ8|FBL60_ARATH	2	2	2	>sp|Q9LXQ8|FBL60_ARATH F-box/LRR-repeat protein At3g58940 OS=Arabidopsis thaliana GN=At3g58940 PE=2 SV=1	1	2	2	2	0	0	0	0	0	0	0	0	1	0	0	0	0	1	0	0	0	0	0	0	0	0	0	0	0	0	0	0	0	0	0	0	0	0	1	0	0	0	0	1
REV__sp|Q9SFX2|PUB43_ARATH	REV__sp|Q9SFX2|PUB43_ARATH	1	1	1	>sp|Q9SFX2|PUB43_ARATH U-box domain-containing protein 43 OS=Arabidopsis thaliana GN=PUB43 PE=2 SV=1	1	1	1	1	0	0	0	0	0	0	0	0	0	1	0	0	0	0	1	1	0	0	0	0	1	0	1	0	0	0	0	0	0	0	0	0	0	0	0	1	0	0	0	0
REV__sp|Q9SHV7-2|MD15C_ARATH;REV__sp|Q9SHV7|MD15C_ARATH	REV__sp|Q9SHV7-2|MD15C_ARATH;REV__sp|Q9SHV7|MD15C_ARATH	1;1	1;1	1;1	>sp|Q9SHV7-2|MD15C_ARATH Isoform 2 of Probable mediator of RNA polymerase II transcription subunit 15c OS=Arabidopsis thaliana GN=MED15C;>sp|Q9SHV7|MD15C_ARATH Probable mediator of RNA polymerase II transcription subunit 15c OS=Arabidopsis thaliana GN=MED1	2	1	1	1	1	0	0	1	0	0	0	0	1	1	1	0	0	0	1	1	1	0	0	0	1	1	1	0	0	0	1	0	0	1	0	0	0	0	1	1	1	0	0	0
REV__tr|F4JML1|F4JML1_ARATH;REV__tr|A1A6I8|A1A6I8_ARATH	REV__tr|F4JML1|F4JML1_ARATH;REV__tr|A1A6I8|A1A6I8_ARATH	2;2	2;2	2;2	>tr|F4JML1|F4JML1_ARATH Iron ion binding / oxidoreductase OS=Arabidopsis thaliana GN=At4g16765 PE=4 SV=1;>tr|A1A6I8|A1A6I8_ARATH At4g16765 OS=Arabidopsis thaliana GN=At4g16765 PE=2 SV=1	2	2	2	2	0	0	0	0	0	0	1	0	0	0	0	0	0	0	0	0	0	0	1	0	0	0	0	0	1	0	0	0	0	0	0	0	1	0	0	0	0	0	0	0
REV__tr|F4JNE2|F4JNE2_ARATH;REV__tr|F4JNE4|F4JNE4_ARATH;REV__tr|F4JNE3|F4JNE3_ARATH	REV__tr|F4JNE2|F4JNE2_ARATH;REV__tr|F4JNE4|F4JNE4_ARATH;REV__tr|F4JNE3|F4JNE3_ARATH	2;1;1	2;1;1	2;1;1	>tr|F4JNE2|F4JNE2_ARATH Pleckstrin homology (PH) domain-containing protein OS=Arabidopsis thaliana GN=At4g17140 PE=4 SV=1;>tr|F4JNE4|F4JNE4_ARATH Pleckstrin homology (PH) domain-containing protein OS=Arabidopsis thaliana GN=At4g17140 PE=4 SV=1;>tr|F4JNE3|F	3	2	2	2	0	0	0	0	0	0	0	0	0	0	0	0	0	0	0	0	1	0	1	0	0	0	1	0	0	0	0	0	0	0	0	0	0	0	0	0	0	0	0	0
REV__tr|Q8L7S5|Q8L7S5_ARATH	REV__tr|Q8L7S5|Q8L7S5_ARATH	1	1	1	>tr|Q8L7S5|Q8L7S5_ARATH AT4g18560/F28J12_220 OS=Arabidopsis thaliana GN=At4g18570 PE=2 SV=1	1	1	1	1	0	0	0	0	0	0	0	1	0	0	1	0	0	0	0	0	0	0	0	0	1	0	0	0	0	0	0	0	0	0	0	0	0	1	0	0	1	0	0	0
REV__tr|Q9FJ36|Q9FJ36_ARATH	REV__tr|Q9FJ36|Q9FJ36_ARATH	2	2	2	>tr|Q9FJ36|Q9FJ36_ARATH Myosin heavy chain-like OS=Arabidopsis thaliana GN=At5g41780 PE=2 SV=1	1	2	2	2	0	0	0	1	0	0	0	0	0	0	0	0	0	0	0	0	0	0	0	0	0	0	0	1	0	0	0	0	0	1	0	0	0	0	0	0	0	0	0	0
REV__tr|Q9M0X1|Q9M0X1_ARATH	REV__tr|Q9M0X1|Q9M0X1_ARATH	1	1	1	>tr|Q9M0X1|Q9M0X1_ARATH Putative uncharacterized protein AT4g05240 OS=Arabidopsis thaliana GN=At4g05240 PE=4 SV=1	1	1	1	1	0	0	0	0	0	0	0	0	0	0	0	0	0	1	0	0	0	0	0	0	0	0	0	0	0	0	0	0	0	0	0	0	0	0	0	0	0	0	0	1
REV__tr|Q9SIN4|Q9SIN4_ARATH	REV__tr|Q9SIN4|Q9SIN4_ARATH	1	1	1	>tr|Q9SIN4|Q9SIN4_ARATH Protein kinase family protein OS=Arabidopsis thaliana GN=At2g42550 PE=4 SV=1	1	1	1	1	0	0	0	0	0	0	1	0	0	0	0	1	1	1	0	0	0	1	1	0	0	0	0	1	1	1	0	0	0	0	0	0	1	0	0	0	0	1	1	1
sp|A2RVS6-2|SR34A_ARATH;sp|A2RVS6|SR34A_ARATH	sp|A2RVS6-2|SR34A_ARATH;sp|A2RVS6|SR34A_ARATH	3;3	3;3	3;3	>sp|A2RVS6-2|SR34A_ARATH Isoform 2 of Serine/arginine-rich splicing factor SR34A OS=Arabidopsis thaliana GN=SR34A;>sp|A2RVS6|SR34A_ARATH Serine/arginine-rich splicing factor SR34A OS=Arabidopsis thaliana GN=SR34A PE=2 SV=1	2	3	3	3	0	0	0	0	0	0	0	0	1	1	1	1	0	0	2	1	0	0	0	0	1	0	1	0	0	0	0	0	0	0	0	0	0	0	1	1	1	1	0	0
sp|A4GSN8|NUA_ARATH;sp|A4GSN8-3|NUA_ARATH;sp|A4GSN8-2|NUA_ARATH	sp|A4GSN8|NUA_ARATH;sp|A4GSN8-3|NUA_ARATH;sp|A4GSN8-2|NUA_ARATH	15;15;15	15;15;15	15;15;15	>sp|A4GSN8|NUA_ARATH Nuclear-pore anchor OS=Arabidopsis thaliana GN=NUA PE=1 SV=1;>sp|A4GSN8-3|NUA_ARATH Isoform 3 of Nuclear-pore anchor OS=Arabidopsis thaliana GN=NUA;>sp|A4GSN8-2|NUA_ARATH Isoform 2 of Nuclear-pore anchor OS=Arabidopsis thaliana GN=NUA	3	15	15	15	0	0	0	3	0	0	2	0	1	3	6	0	1	0	1	2	3	0	0	0	1	3	6	0	1	1	0	0	0	3	0	0	2	0	1	3	6	0	1	0
tr|F4I9Y9|F4I9Y9_ARATH;tr|F4I9Y7|F4I9Y7_ARATH;sp|A8MS85|SPT61_ARATH;sp|Q9CAM1|SPT62_ARATH	tr|F4I9Y9|F4I9Y9_ARATH;tr|F4I9Y7|F4I9Y7_ARATH;sp|A8MS85|SPT61_ARATH;sp|Q9CAM1|SPT62_ARATH	2;2;2;1	2;2;2;1	2;2;2;1	>tr|F4I9Y9|F4I9Y9_ARATH Transcription elongation factor SPT6-like protein OS=Arabidopsis thaliana GN=GTB1 PE=4 SV=1;>tr|F4I9Y7|F4I9Y7_ARATH Transcription elongation factor SPT6-like protein OS=Arabidopsis thaliana GN=GTB1 PE=4 SV=1;>sp|A8MS85|SPT61_ARATH T	4	2	2	2	0	0	0	0	0	0	0	0	0	0	0	0	0	0	1	1	0	0	0	0	1	0	0	0	0	0	0	0	0	0	0	0	0	0	0	0	0	0	0	0
sp|B3LFA4|SYCC2_ARATH	sp|B3LFA4|SYCC2_ARATH	7	7	7	>sp|B3LFA4|SYCC2_ARATH Cysteine--tRNA ligase 2, cytoplasmic OS=Arabidopsis thaliana GN=At5g38830 PE=2 SV=1	1	7	7	7	0	0	0	0	0	0	1	2	0	1	2	3	2	2	4	3	2	1	2	1	3	1	1	0	2	2	0	0	0	0	0	0	1	2	0	1	2	3	2	2
sp|B5X0I6|VIP6_ARATH	sp|B5X0I6|VIP6_ARATH	1	1	1	>sp|B5X0I6|VIP6_ARATH Protein CTR9 homolog OS=Arabidopsis thaliana GN=VIP6 PE=1 SV=1	1	1	1	1	0	0	0	0	0	0	0	0	0	0	0	0	0	0	0	0	0	0	0	0	1	0	0	0	0	0	0	0	0	0	0	0	0	0	0	0	0	0	0	0
sp|B9DGD6-2|ACS_ARATH;sp|B9DGD6|ACS_ARATH	sp|B9DGD6-2|ACS_ARATH;sp|B9DGD6|ACS_ARATH	5;5	5;5	5;5	>sp|B9DGD6-2|ACS_ARATH Isoform 2 of Acetyl-coenzyme A synthetase, chloroplastic/glyoxysomal OS=Arabidopsis thaliana GN=ACS;>sp|B9DGD6|ACS_ARATH Acetyl-coenzyme A synthetase, chloroplastic/glyoxysomal OS=Arabidopsis thaliana GN=ACS PE=1 SV=1	2	5	5	5	0	0	0	1	0	0	0	0	0	0	1	1	0	1	4	2	1	0	0	0	2	1	0	0	0	0	0	0	0	1	0	0	0	0	0	0	1	1	0	1
sp|Q0WV25|TBA4_ARATH;sp|B9DGT7|TBA2_ARATH	sp|Q0WV25|TBA4_ARATH;sp|B9DGT7|TBA2_ARATH	17;17	17;17	1;1	>sp|Q0WV25|TBA4_ARATH Tubulin alpha-4 chain OS=Arabidopsis thaliana GN=TUBA4 PE=2 SV=2;>sp|B9DGT7|TBA2_ARATH Tubulin alpha-2 chain OS=Arabidopsis thaliana GN=TUBA2 PE=2 SV=2	2	17	17	1	0	0	0	4	0	2	6	7	7	11	12	6	9	9	9	9	11	10	6	5	14	10	0	4	4	4	0	0	0	4	0	2	6	7	7	11	12	6	9	9
sp|Q42202|RL40B_ARATH;sp|B9DHA6|RL40A_ARATH;tr|F4JGM3|F4JGM3_ARATH;sp|Q8RUC6|RUB2_ARATH;sp|Q9SHE7|RUB1_ARATH;sp|Q3E7T8-2|UBQ14_ARATH;sp|P0CH33|UBQ11_ARATH;sp|Q3E7K8|UBQ12_ARATH;sp|Q8H159-2|UBQ10_ARATH;sp|Q3E7T8|UBQ14_ARATH;sp|Q1EC66|UBQ3_ARATH;tr|F4I9X6|F4I9X6_ARATH;sp|Q9FHQ6|UBQ9_ARATH;tr|Q3EAA5|Q3EAA5_ARATH;sp|P0CH32|UBQ4_ARATH;sp|Q8H159|UBQ10_ARATH;tr|A0A178VJQ5|A0A178VJQ5_ARATH;sp|Q39256|UBQ8…	sp|Q42202|RL40B_ARATH;sp|B9DHA6|RL40A_ARATH;tr|F4JGM3|F4JGM3_ARATH;sp|Q8RUC6|RUB2_ARATH;sp|Q9SHE7|RUB1_ARATH;sp|Q3E7T8-2|UBQ14_ARATH;sp|P0CH33|UBQ11_ARATH;sp|Q3E7K8|UBQ12_ARATH;sp|Q8H159-2|UBQ10_ARATH;sp|Q3E7T8|UBQ14_ARATH;sp|Q1EC66|UBQ3_ARATH;tr|F4I9X6|F4I9X6_ARATH;sp|Q9FHQ6|UBQ9_ARATH;tr|Q3EAA5|Q3EAA5_ARATH;sp|P0CH32|UBQ4_ARATH;sp|Q8H159|UBQ10_ARATH;tr|A0A178VJQ5|A0A178VJQ5_ARATH;sp|Q39256|UBQ8…	10;10;7;7;7;7;7;7;7;7;7;7;7;7;7;7;5;5;3	3;3;0;0;0;0;0;0;0;0;0;0;0;0;0;0;0;0;0	3;3;0;0;0;0;0;0;0;0;0;0;0;0;0;0;0;0;0	>sp|Q42202|RL40B_ARATH Ubiquitin-60S ribosomal protein L40-2 OS=Arabidopsis thaliana GN=RPL40B PE=2 SV=2;>sp|B9DHA6|RL40A_ARATH Ubiquitin-60S ribosomal protein L40-1 OS=Arabidopsis thaliana GN=RPL40A PE=2 SV=1;>tr|F4JGM3|F4JGM3_ARATH Polyubiquitin OS=Arabi	19	10	3	3	0	0	2	4	2	3	3	3	0	2	3	5	3	4	3	4	3	3	3	3	2	2	1	3	2	2	0	0	0	0	0	0	0	0	0	0	0	2	0	1
sp|Q56WH1|TBA3_ARATH;sp|B9DHQ0|TBA5_ARATH	sp|Q56WH1|TBA3_ARATH;sp|B9DHQ0|TBA5_ARATH	16;16	5;5	5;5	>sp|Q56WH1|TBA3_ARATH Tubulin alpha-3 chain OS=Arabidopsis thaliana GN=TUBA3 PE=1 SV=2;>sp|B9DHQ0|TBA5_ARATH Tubulin alpha-5 chain OS=Arabidopsis thaliana GN=TUBA5 PE=1 SV=2	2	16	5	5	0	0	0	3	0	2	5	5	5	8	10	7	10	10	9	8	9	10	8	5	10	9	0	5	5	4	0	0	0	1	0	0	1	0	1	1	2	2	4	4
tr|A0A1I9LMR2|A0A1I9LMR2_ARATH;sp|C0LGP9|IMK3_ARATH	tr|A0A1I9LMR2|A0A1I9LMR2_ARATH;sp|C0LGP9|IMK3_ARATH	1;1	1;1	1;1	>tr|A0A1I9LMR2|A0A1I9LMR2_ARATH Meristematic receptor-like kinase OS=Arabidopsis thaliana GN=MRLK PE=4 SV=1;>sp|C0LGP9|IMK3_ARATH Probable leucine-rich repeat receptor-like protein kinase IMK3 OS=Arabidopsis thaliana GN=IMK3 PE=1 SV=1	2	1	1	1	0	0	0	0	0	0	1	0	0	0	0	1	1	0	0	0	0	0	1	0	0	0	0	0	0	0	0	0	0	0	0	0	1	0	0	0	0	1	1	0
sp|C0Z361|CPNB3_ARATH	sp|C0Z361|CPNB3_ARATH	50	23	23	>sp|C0Z361|CPNB3_ARATH Chaperonin 60 subunit beta 3, chloroplastic OS=Arabidopsis thaliana GN=CPN60B3 PE=1 SV=1	1	50	23	23	0	1	3	25	7	31	36	34	12	15	15	30	27	32	27	20	25	35	31	28	23	20	16	29	27	29	0	0	0	10	1	13	18	14	3	3	3	12	10	13
sp|F4HNU6|NRDC_ARATH	sp|F4HNU6|NRDC_ARATH	3	3	3	>sp|F4HNU6|NRDC_ARATH Nardilysin-like OS=Arabidopsis thaliana GN=At1g06900 PE=2 SV=1	1	3	3	3	0	0	0	0	0	0	0	0	0	0	0	0	0	0	1	1	1	0	0	0	1	0	0	0	0	0	0	0	0	0	0	0	0	0	0	0	0	0	0	0
tr|F4HQD5|F4HQD5_ARATH;sp|F4HQD4|HSP7P_ARATH	tr|F4HQD5|F4HQD5_ARATH;sp|F4HQD4|HSP7P_ARATH	40;40	40;40	5;5	>tr|F4HQD5|F4HQD5_ARATH Heat shock protein 70 OS=Arabidopsis thaliana GN=At1g79920 PE=1 SV=1;>sp|F4HQD4|HSP7P_ARATH Heat shock 70 kDa protein 15 OS=Arabidopsis thaliana GN=HSP70-15 PE=1 SV=1	2	40	40	5	0	0	3	21	2	13	17	22	13	12	21	16	18	23	21	20	18	20	16	11	24	15	4	14	21	17	0	0	3	21	2	13	17	22	13	12	21	16	18	23
sp|F4HRT5|CRWN1_ARATH	sp|F4HRT5|CRWN1_ARATH	3	3	3	>sp|F4HRT5|CRWN1_ARATH Protein CROWDED NUCLEI 1 OS=Arabidopsis thaliana GN=CRWN1 PE=1 SV=1	1	3	3	3	0	0	0	1	0	0	1	0	0	0	0	0	0	0	0	1	0	0	0	0	0	0	2	0	0	0	0	0	0	1	0	0	1	0	0	0	0	0	0	0
sp|F4HYF3-2|DCYD1_ARATH;sp|F4HYF3|DCYD1_ARATH	sp|F4HYF3-2|DCYD1_ARATH;sp|F4HYF3|DCYD1_ARATH	4;4	4;4	4;4	>sp|F4HYF3-2|DCYD1_ARATH Isoform 2 of Bifunctional D-cysteine desulfhydrase/1-aminocyclopropane-1-carboxylate deaminase, mitochondrial OS=Arabidopsis thaliana GN=DCD;>sp|F4HYF3|DCYD1_ARATH Bifunctional D-cysteine desulfhydrase/1-aminocyclopropane-1-carboxy	2	4	4	4	0	0	0	0	1	0	0	0	0	0	0	0	0	0	1	1	0	0	0	0	1	1	0	0	0	0	0	0	0	0	1	0	0	0	0	0	0	0	0	0
sp|F4I116|SYLC_ARATH	sp|F4I116|SYLC_ARATH	15	15	15	>sp|F4I116|SYLC_ARATH Leucine--tRNA ligase, cytoplasmic OS=Arabidopsis thaliana GN=At1g09620 PE=1 SV=1	1	15	15	15	0	0	0	6	0	0	1	4	2	3	7	4	2	4	9	7	8	3	1	1	8	7	0	1	2	1	0	0	0	6	0	0	1	4	2	3	7	4	2	4
sp|F4I1S7|ELP2_ARATH;tr|F4I1S8|F4I1S8_ARATH	sp|F4I1S7|ELP2_ARATH;tr|F4I1S8|F4I1S8_ARATH	2;2	2;2	2;2	>sp|F4I1S7|ELP2_ARATH Elongator complex protein 2 OS=Arabidopsis thaliana GN=ELP2 PE=1 SV=1;>tr|F4I1S8|F4I1S8_ARATH Elongator protein 2 OS=Arabidopsis thaliana GN=ELP2 PE=4 SV=1	2	2	2	2	0	0	0	1	0	0	0	0	0	0	0	0	0	0	0	0	1	1	1	0	1	1	0	0	0	0	0	0	0	1	0	0	0	0	0	0	0	0	0	0
sp|F4I1T7-2|NP214_ARATH;sp|F4I1T7|NP214_ARATH	sp|F4I1T7-2|NP214_ARATH;sp|F4I1T7|NP214_ARATH	2;2	2;2	2;2	>sp|F4I1T7-2|NP214_ARATH Isoform 2 of Nuclear pore complex protein NUP214 OS=Arabidopsis thaliana GN=NUP214;>sp|F4I1T7|NP214_ARATH Nuclear pore complex protein NUP214 OS=Arabidopsis thaliana GN=NUP214 PE=1 SV=1	2	2	2	2	0	0	0	1	0	0	0	0	0	0	0	0	0	0	0	0	0	1	0	0	0	1	0	0	0	0	0	0	0	1	0	0	0	0	0	0	0	0	0	0
sp|F4I7I0|ALAT1_ARATH	sp|F4I7I0|ALAT1_ARATH	18	18	12	>sp|F4I7I0|ALAT1_ARATH Alanine aminotransferase 1, mitochondrial OS=Arabidopsis thaliana GN=ALAAT1 PE=1 SV=1	1	18	18	12	0	0	1	5	1	5	5	10	4	5	9	8	6	8	6	6	7	4	3	6	4	8	5	6	8	6	0	0	1	5	1	5	5	10	4	5	9	8	6	8
sp|F4I893-2|ILA_ARATH;sp|F4I893|ILA_ARATH	sp|F4I893-2|ILA_ARATH;sp|F4I893|ILA_ARATH	1;1	1;1	1;1	>sp|F4I893-2|ILA_ARATH Isoform 2 of Protein ILITYHIA OS=Arabidopsis thaliana GN=ILA;>sp|F4I893|ILA_ARATH Protein ILITYHIA OS=Arabidopsis thaliana GN=ILA PE=1 SV=1	2	1	1	1	0	0	0	0	0	0	0	0	0	0	0	1	0	0	0	0	0	0	0	0	0	0	0	0	0	0	0	0	0	0	0	0	0	0	0	0	0	1	0	0
sp|F4IH25|BOP1_ARATH	sp|F4IH25|BOP1_ARATH	2	2	2	>sp|F4IH25|BOP1_ARATH Ribosome biogenesis protein BOP1 homolog OS=Arabidopsis thaliana GN=BOP1 PE=1 SV=1	1	2	2	2	0	0	0	0	0	0	0	0	0	0	0	0	0	0	1	0	0	0	0	0	1	0	0	0	0	0	0	0	0	0	0	0	0	0	0	0	0	0	0	0
sp|F4IKM1-2|TRNHB_ARATH;sp|F4IKM1-3|TRNHB_ARATH;sp|F4IKM1|TRNHB_ARATH	sp|F4IKM1-2|TRNHB_ARATH;sp|F4IKM1-3|TRNHB_ARATH;sp|F4IKM1|TRNHB_ARATH	2;2;2	2;2;2	2;2;2	>sp|F4IKM1-2|TRNHB_ARATH Isoform 2 of Tropinone reductase homolog At2g29340 OS=Arabidopsis thaliana GN=At2g29340;>sp|F4IKM1-3|TRNHB_ARATH Isoform 3 of Tropinone reductase homolog At2g29340 OS=Arabidopsis thaliana GN=At2g29340;>sp|F4IKM1|TRNHB_ARATH Tropino	3	2	2	2	0	0	0	0	0	0	0	0	0	0	1	0	1	0	0	1	0	0	0	0	1	0	0	0	0	0	0	0	0	0	0	0	0	0	0	0	1	0	1	0
sp|Q9C641|EFGM1_ARATH;sp|F4IW10|EFGM2_ARATH	sp|Q9C641|EFGM1_ARATH;sp|F4IW10|EFGM2_ARATH	12;12	12;12	12;12	>sp|Q9C641|EFGM1_ARATH Elongation factor G-1, mitochondrial OS=Arabidopsis thaliana GN=MEFG1 PE=1 SV=1;>sp|F4IW10|EFGM2_ARATH Elongation factor G-2, mitochondrial OS=Arabidopsis thaliana GN=MEFG2 PE=1 SV=1	2	12	12	12	0	0	0	2	0	0	0	1	2	1	6	0	0	0	5	3	4	0	0	0	4	4	0	0	0	0	0	0	0	2	0	0	0	1	2	1	6	0	0	0
sp|F4IW47|TKTC2_ARATH	sp|F4IW47|TKTC2_ARATH	35	35	27	>sp|F4IW47|TKTC2_ARATH Transketolase-2, chloroplastic OS=Arabidopsis thaliana GN=TKL-2 PE=1 SV=1	1	35	35	27	0	0	4	21	6	19	20	17	13	13	19	21	19	20	18	19	21	24	22	20	16	22	15	15	19	19	0	0	4	21	6	19	20	17	13	13	19	21	19	20
sp|F4IXW2|BIG5_ARATH	sp|F4IXW2|BIG5_ARATH	4	4	4	>sp|F4IXW2|BIG5_ARATH Brefeldin A-inhibited guanine nucleotide-exchange protein 5 OS=Arabidopsis thaliana GN=BIG5 PE=1 SV=2	1	4	4	4	0	0	0	0	0	0	0	0	0	0	0	1	0	0	1	0	1	0	0	0	3	0	0	0	0	0	0	0	0	0	0	0	0	0	0	0	0	1	0	0
sp|F4IYF8|SYHC_ARATH	sp|F4IYF8|SYHC_ARATH	3	3	3	>sp|F4IYF8|SYHC_ARATH Histidine--tRNA ligase, cytoplasmic OS=Arabidopsis thaliana GN=At3g02760 PE=2 SV=1	1	3	3	3	0	0	0	0	0	0	0	0	0	0	0	0	0	0	3	0	0	0	0	0	2	1	0	0	0	0	0	0	0	0	0	0	0	0	0	0	0	0	0	0
tr|A0A1I9LSG7|A0A1I9LSG7_ARATH;sp|F4J1H7|RNZ4_ARATH;tr|A0A1I9LSG8|A0A1I9LSG8_ARATH	tr|A0A1I9LSG7|A0A1I9LSG7_ARATH;sp|F4J1H7|RNZ4_ARATH;tr|A0A1I9LSG8|A0A1I9LSG8_ARATH	3;3;2	3;3;2	2;2;2	>tr|A0A1I9LSG7|A0A1I9LSG7_ARATH tRNAse Z4 OS=Arabidopsis thaliana GN=TRZ4 PE=3 SV=1;>sp|F4J1H7|RNZ4_ARATH tRNAse Z TRZ4, mitochondrial OS=Arabidopsis thaliana GN=TRZ4 PE=2 SV=1;>tr|A0A1I9LSG8|A0A1I9LSG8_ARATH tRNAse Z4 OS=Arabidopsis thaliana GN=TRZ4 PE=3	3	3	3	2	0	0	0	0	0	0	0	1	0	0	0	0	1	0	0	2	1	1	0	1	1	0	0	0	1	0	0	0	0	0	0	0	0	1	0	0	0	0	1	0
sp|F4J5S1-2|CLU_ARATH;sp|F4J5S1|CLU_ARATH;tr|F4J5R9|F4J5R9_ARATH;tr|F4J5S0|F4J5S0_ARATH	sp|F4J5S1-2|CLU_ARATH;sp|F4J5S1|CLU_ARATH;tr|F4J5R9|F4J5R9_ARATH;tr|F4J5S0|F4J5S0_ARATH	15;15;15;14	15;15;15;14	15;15;15;14	>sp|F4J5S1-2|CLU_ARATH Isoform 2 of Clustered mitochondria protein OS=Arabidopsis thaliana GN=FMT;>sp|F4J5S1|CLU_ARATH Clustered mitochondria protein OS=Arabidopsis thaliana GN=FMT PE=2 SV=1;>tr|F4J5R9|F4J5R9_ARATH Clustered mitochondria protein homolog OS	4	15	15	15	0	0	0	3	0	0	2	4	0	1	0	4	6	4	5	9	5	0	0	1	9	0	0	0	2	0	0	0	0	3	0	0	2	4	0	1	0	4	6	4
tr|A0A1I9LME2|A0A1I9LME2_ARATH;sp|F4JCU3|MVD2_ARATH;sp|O23722|MVD1_ARATH	tr|A0A1I9LME2|A0A1I9LME2_ARATH;sp|F4JCU3|MVD2_ARATH;sp|O23722|MVD1_ARATH	2;2;1	2;2;1	2;2;1	>tr|A0A1I9LME2|A0A1I9LME2_ARATH GHMP kinase family protein OS=Arabidopsis thaliana GN=At3g54250 PE=4 SV=1;>sp|F4JCU3|MVD2_ARATH Diphosphomevalonate decarboxylase MVD2, peroxisomal OS=Arabidopsis thaliana GN=MVD2 PE=1 SV=1;>sp|O23722|MVD1_ARATH Diphosphomev	3	2	2	2	0	0	0	1	0	0	0	0	0	0	1	0	0	0	0	0	0	0	0	0	0	1	0	0	0	0	0	0	0	1	0	0	0	0	0	0	1	0	0	0
sp|F4JFN3|HS906_ARATH	sp|F4JFN3|HS906_ARATH	27	20	20	>sp|F4JFN3|HS906_ARATH Heat shock protein 90-6, mitochondrial OS=Arabidopsis thaliana GN=HSP90-6 PE=2 SV=1	1	27	20	20	0	0	0	4	0	1	12	14	1	2	2	14	15	15	12	7	4	9	7	8	14	4	0	5	7	6	0	0	0	2	0	0	8	11	0	2	1	8	9	9
sp|F4JJL8-2|SBT3F_ARATH;sp|F4JJL8|SBT3F_ARATH	sp|F4JJL8-2|SBT3F_ARATH;sp|F4JJL8|SBT3F_ARATH	1;1	1;1	1;1	>sp|F4JJL8-2|SBT3F_ARATH Isoform 2 of Subtilisin-like protease SBT3.15 OS=Arabidopsis thaliana GN=SBT3.15;>sp|F4JJL8|SBT3F_ARATH Subtilisin-like protease SBT3.15 OS=Arabidopsis thaliana GN=SBT3.15 PE=2 SV=2	2	1	1	1	0	0	0	0	0	0	0	0	0	1	1	0	0	0	0	0	0	0	0	0	0	0	0	0	0	0	0	0	0	0	0	0	0	0	0	1	1	0	0	0
sp|Q680B9|PRRP2_ARATH;sp|F4JKB6|PRRP3_ARATH	sp|Q680B9|PRRP2_ARATH;sp|F4JKB6|PRRP3_ARATH	1;1	1;1	1;1	>sp|Q680B9|PRRP2_ARATH Proteinaceous RNase P 2 OS=Arabidopsis thaliana GN=PRORP2 PE=1 SV=1;>sp|F4JKB6|PRRP3_ARATH Proteinaceous RNase P 3 OS=Arabidopsis thaliana GN=PRORP3 PE=1 SV=1	2	1	1	1	0	0	0	0	0	0	0	0	0	0	0	1	0	1	0	0	0	0	0	0	0	0	0	0	0	0	0	0	0	0	0	0	0	0	0	0	0	1	0	1
sp|F4JL11|IMPA2_ARATH;sp|Q9FWY7|IMPA6_ARATH;tr|F4HXL3|F4HXL3_ARATH	sp|F4JL11|IMPA2_ARATH	8;2;2	8;2;2	5;0;0	>sp|F4JL11|IMPA2_ARATH Importin subunit alpha-2 OS=Arabidopsis thaliana GN=IMPA2 PE=1 SV=1	3	8	8	5	0	0	0	2	0	1	4	4	1	1	1	4	6	5	4	1	2	3	4	2	2	2	0	3	3	2	0	0	0	2	0	1	4	4	1	1	1	4	6	5
sp|F4JLM5|SYIC_ARATH	sp|F4JLM5|SYIC_ARATH	22	22	22	>sp|F4JLM5|SYIC_ARATH Isoleucine--tRNA ligase, cytoplasmic OS=Arabidopsis thaliana GN=At4g10320 PE=2 SV=1	1	22	22	22	0	0	1	7	0	0	2	3	3	2	5	7	4	4	10	5	3	8	3	2	7	5	1	1	3	1	0	0	1	7	0	0	2	3	3	2	5	7	4	4
sp|F4JLP5|PLPD2_ARATH	sp|F4JLP5|PLPD2_ARATH	8	8	1	>sp|F4JLP5|PLPD2_ARATH Dihydrolipoyl dehydrogenase 2, chloroplastic OS=Arabidopsis thaliana GN=LPD2 PE=2 SV=2	1	8	8	1	0	0	0	4	0	3	3	6	1	2	4	6	4	5	5	2	3	5	1	4	3	5	0	3	2	3	0	0	0	4	0	3	3	6	1	2	4	6	4	5
sp|F4JMJ1|HSP7R_ARATH	sp|F4JMJ1|HSP7R_ARATH	13	13	13	>sp|F4JMJ1|HSP7R_ARATH Heat shock 70 kDa protein 17 OS=Arabidopsis thaliana GN=HSP70-17 PE=2 SV=1	1	13	13	13	0	0	0	2	0	0	0	2	1	1	1	3	1	3	5	3	3	3	1	2	6	6	1	1	1	1	0	0	0	2	0	0	0	2	1	1	1	3	1	3
sp|F4JVN6|TPPII_ARATH	sp|F4JVN6|TPPII_ARATH	19	19	19	>sp|F4JVN6|TPPII_ARATH Tripeptidyl-peptidase 2 OS=Arabidopsis thaliana GN=TPP2 PE=1 SV=1	1	19	19	19	0	0	0	9	0	3	1	5	2	6	6	2	1	3	10	3	5	4	2	4	4	7	6	2	3	1	0	0	0	9	0	3	1	5	2	6	6	2	1	3
sp|F4JWS8|QCR72_ARATH;tr|F4JWS9|F4JWS9_ARATH	sp|F4JWS8|QCR72_ARATH;tr|F4JWS9|F4JWS9_ARATH	3;2	3;2	2;1	>sp|F4JWS8|QCR72_ARATH Cytochrome b-c1 complex subunit 7-2 OS=Arabidopsis thaliana GN=QCR7-2 PE=1 SV=1;>tr|F4JWS9|F4JWS9_ARATH Cytochrome b-c1 complex subunit 7 OS=Arabidopsis thaliana GN=At5g25450 PE=3 SV=1	2	3	3	2	0	0	0	0	0	1	0	1	0	0	1	2	1	1	1	2	1	1	0	1	0	1	0	0	0	0	0	0	0	0	0	1	0	1	0	0	1	2	1	1
sp|F4KAB8|MCM6_ARATH	sp|F4KAB8|MCM6_ARATH	3	3	3	>sp|F4KAB8|MCM6_ARATH DNA replication licensing factor MCM6 OS=Arabidopsis thaliana GN=MCM6 PE=1 SV=1	1	3	3	3	0	0	0	0	0	0	0	0	0	0	0	0	0	0	0	0	0	0	0	0	2	0	0	1	0	0	0	0	0	0	0	0	0	0	0	0	0	0	0	0
sp|F4KBP5|CHR4_ARATH	sp|F4KBP5|CHR4_ARATH	1	1	1	>sp|F4KBP5|CHR4_ARATH Protein CHROMATIN REMODELING 4 OS=Arabidopsis thaliana GN=CHR4 PE=2 SV=1	1	1	1	1	0	0	0	0	0	0	0	1	0	0	0	0	0	0	0	0	0	0	0	0	0	0	0	1	0	0	0	0	0	0	0	0	0	1	0	0	0	0	0	0
sp|F4KGQ0-2|ALFC4_ARATH;sp|F4KGQ0|ALFC4_ARATH	sp|F4KGQ0-2|ALFC4_ARATH;sp|F4KGQ0|ALFC4_ARATH	11;9	1;1	1;1	>sp|F4KGQ0-2|ALFC4_ARATH Isoform 2 of Fructose-bisphosphate aldolase 4, cytosolic OS=Arabidopsis thaliana GN=FBA4;>sp|F4KGQ0|ALFC4_ARATH Fructose-bisphosphate aldolase 4, cytosolic OS=Arabidopsis thaliana GN=FBA4 PE=2 SV=1	2	11	1	1	0	0	0	4	1	6	5	6	3	5	8	10	8	8	6	3	5	6	8	6	6	4	2	6	7	6	0	0	0	0	0	0	0	0	0	0	0	1	1	1
sp|O03042|RBL_ARATH;sp|P93292|M280_ARATH;tr|F4INE2|F4INE2_ARATH	sp|O03042|RBL_ARATH	19;1;1	19;1;1	19;1;1	>sp|O03042|RBL_ARATH Ribulose bisphosphate carboxylase large chain OS=Arabidopsis thaliana GN=rbcL PE=1 SV=1	3	19	19	19	0	0	0	7	3	7	5	6	4	5	6	9	10	11	8	9	6	6	9	6	7	7	5	4	5	5	0	0	0	7	3	7	5	6	4	5	6	9	10	11
sp|O03983|LEA14_ARATH	sp|O03983|LEA14_ARATH	3	3	3	>sp|O03983|LEA14_ARATH Probable desiccation-related protein LEA14 OS=Arabidopsis thaliana GN=LEA14 PE=1 SV=1	1	3	3	3	0	0	0	0	0	1	1	1	0	0	0	1	1	2	0	0	0	2	2	2	1	0	0	2	1	1	0	0	0	0	0	1	1	1	0	0	0	1	1	2
sp|O04130|SERA2_ARATH;sp|O04130-2|SERA2_ARATH	sp|O04130|SERA2_ARATH;sp|O04130-2|SERA2_ARATH	7;7	3;3	3;3	>sp|O04130|SERA2_ARATH D-3-phosphoglycerate dehydrogenase 2, chloroplastic OS=Arabidopsis thaliana GN=PGDH2 PE=1 SV=2;>sp|O04130-2|SERA2_ARATH Isoform 2 of D-3-phosphoglycerate dehydrogenase 2, chloroplastic OS=Arabidopsis thaliana GN=PGDH2	2	7	3	3	0	0	0	1	0	0	1	2	0	0	0	4	3	4	3	1	2	3	3	2	3	0	0	0	1	1	0	0	0	0	0	0	0	0	0	0	0	1	0	1
sp|O04151|CALR1_ARATH;tr|F4I529|F4I529_ARATH	sp|O04151|CALR1_ARATH;tr|F4I529|F4I529_ARATH	22;19	22;19	16;13	>sp|O04151|CALR1_ARATH Calreticulin-1 OS=Arabidopsis thaliana GN=CRT1 PE=1 SV=1;>tr|F4I529|F4I529_ARATH Calreticulin-1 OS=Arabidopsis thaliana GN=CRT1a PE=3 SV=1	2	22	22	16	0	0	1	5	2	9	12	15	3	5	4	11	10	13	5	6	6	10	9	11	7	8	5	7	10	8	0	0	1	5	2	9	12	15	3	5	4	11	10	13
sp|O04294|IMPA3_ARATH;sp|O80480-2|IMPA4_ARATH;sp|O80480|IMPA4_ARATH	sp|O04294|IMPA3_ARATH	4;1;1	2;0;0	2;0;0	>sp|O04294|IMPA3_ARATH Importin subunit alpha-3 OS=Arabidopsis thaliana GN=IMPA3 PE=1 SV=2	3	4	2	2	0	0	0	2	0	1	2	2	1	1	1	1	4	3	2	1	2	2	2	3	3	2	0	2	2	1	0	0	0	0	0	0	0	0	0	0	0	0	2	2
sp|O04331|PHB3_ARATH;sp|Q9LY99|PHB5_ARATH	sp|O04331|PHB3_ARATH	18;3	18;3	9;0	>sp|O04331|PHB3_ARATH Prohibitin-3, mitochondrial OS=Arabidopsis thaliana GN=PHB3 PE=1 SV=1	2	18	18	9	0	0	1	8	1	7	9	9	2	2	6	5	11	4	10	8	9	4	5	6	8	6	3	6	8	6	0	0	1	8	1	7	9	9	2	2	6	5	11	4
sp|O04373|ILL4_ARATH;sp|Q9SWX9|ILL5_ARATH	sp|O04373|ILL4_ARATH	7;3	7;3	7;3	>sp|O04373|ILL4_ARATH IAA-amino acid hydrolase ILR1-like 4 OS=Arabidopsis thaliana GN=ILL4 PE=1 SV=2	2	7	7	7	0	0	0	0	0	1	1	0	0	0	3	2	2	2	4	3	4	3	2	2	4	4	0	0	0	0	0	0	0	0	0	1	1	0	0	0	3	2	2	2
sp|O04450|TCPE_ARATH;sp|O04450-2|TCPE_ARATH;tr|Q67ZE4|Q67ZE4_ARATH	sp|O04450|TCPE_ARATH;sp|O04450-2|TCPE_ARATH	25;19;1	25;19;1	25;19;1	>sp|O04450|TCPE_ARATH T-complex protein 1 subunit epsilon OS=Arabidopsis thaliana GN=CCT5 PE=1 SV=1;>sp|O04450-2|TCPE_ARATH Isoform 2 of T-complex protein 1 subunit epsilon OS=Arabidopsis thaliana GN=CCT5	3	25	25	25	0	0	0	14	0	6	6	9	5	11	12	13	13	13	12	13	14	14	11	8	13	12	1	8	10	8	0	0	0	14	0	6	6	9	5	11	12	13	13	13
sp|O04487|EF1G1_ARATH;tr|C0Z2L8|C0Z2L8_ARATH	sp|O04487|EF1G1_ARATH	26;12	26;12	12;6	>sp|O04487|EF1G1_ARATH Probable elongation factor 1-gamma 1 OS=Arabidopsis thaliana GN=At1g09640 PE=1 SV=1	2	26	26	12	0	0	2	10	2	14	17	20	8	5	11	16	14	16	15	14	14	18	12	15	12	9	2	17	18	16	0	0	2	10	2	14	17	20	8	5	11	16	14	16
sp|O04499|PMG1_ARATH	sp|O04499|PMG1_ARATH	20	12	12	>sp|O04499|PMG1_ARATH 2,3-bisphosphoglycerate-independent phosphoglycerate mutase 1 OS=Arabidopsis thaliana GN=PGM1 PE=2 SV=3	1	20	12	12	0	0	2	10	2	4	3	10	7	8	12	12	11	10	8	6	12	11	10	5	8	13	10	5	8	8	0	0	0	6	0	1	2	5	2	4	7	6	5	5
sp|O04619|ADNT1_ARATH;tr|F4JHS4|F4JHS4_ARATH;tr|Q9SZI9|Q9SZI9_ARATH;tr|F4HW79|F4HW79_ARATH	sp|O04619|ADNT1_ARATH;tr|F4JHS4|F4JHS4_ARATH;tr|Q9SZI9|Q9SZI9_ARATH;tr|F4HW79|F4HW79_ARATH	2;2;1;1	2;2;1;1	2;2;1;1	>sp|O04619|ADNT1_ARATH Mitochondrial adenine nucleotide transporter ADNT1 OS=Arabidopsis thaliana GN=ADNT1 PE=1 SV=1;>tr|F4JHS4|F4JHS4_ARATH Adenine nucleotide transporter 1 OS=Arabidopsis thaliana GN=ADNT1 PE=1 SV=1;>tr|Q9SZI9|Q9SZI9_ARATH Mitochondrial s	4	2	2	2	0	0	0	0	0	0	0	0	0	0	0	1	1	0	1	1	0	0	0	0	0	0	0	0	0	0	0	0	0	0	0	0	0	0	0	0	0	1	1	0
sp|O04630-2|SYTM1_ARATH;sp|O04630|SYTM1_ARATH	sp|O04630-2|SYTM1_ARATH;sp|O04630|SYTM1_ARATH	24;24	24;24	24;24	>sp|O04630-2|SYTM1_ARATH Isoform Cytoplasmic of Threonine--tRNA ligase, mitochondrial 1 OS=Arabidopsis thaliana GN=THRRS;>sp|O04630|SYTM1_ARATH Threonine--tRNA ligase, mitochondrial 1 OS=Arabidopsis thaliana GN=THRRS PE=1 SV=3	2	24	24	24	0	0	2	12	2	3	4	7	4	3	12	11	6	7	13	8	10	9	7	4	8	10	3	5	6	10	0	0	2	12	2	3	4	7	4	3	12	11	6	7
sp|O04658|NOP5A_ARATH	sp|O04658|NOP5A_ARATH	12	11	11	>sp|O04658|NOP5A_ARATH Probable nucleolar protein 5-1 OS=Arabidopsis thaliana GN=NOP5-1 PE=1 SV=2	1	12	11	11	0	0	0	2	0	0	0	2	0	0	0	2	3	1	3	3	1	1	0	0	7	0	0	0	1	0	0	0	0	2	0	0	0	2	0	0	0	2	2	1
sp|O04663|IF4E4_ARATH;sp|O04663-2|IF4E4_ARATH	sp|O04663|IF4E4_ARATH;sp|O04663-2|IF4E4_ARATH	5;4	5;4	5;4	>sp|O04663|IF4E4_ARATH Eukaryotic translation initiation factor isoform 4E OS=Arabidopsis thaliana GN=EIF(ISO)4E PE=1 SV=2;>sp|O04663-2|IF4E4_ARATH Isoform 2 of Eukaryotic translation initiation factor isoform 4E OS=Arabidopsis thaliana GN=EIF(ISO)4E	2	5	5	5	0	0	0	0	0	1	1	2	0	0	2	1	3	2	3	1	1	3	2	2	2	1	0	3	1	1	0	0	0	0	0	1	1	2	0	0	2	1	3	2
sp|O04834|SAR1A_ARATH;tr|Q8VYP7|Q8VYP7_ARATH;sp|Q01474|SAR1B_ARATH;tr|O80489|O80489_ARATH;tr|Q3E6Q3|Q3E6Q3_ARATH	sp|O04834|SAR1A_ARATH;tr|Q8VYP7|Q8VYP7_ARATH;sp|Q01474|SAR1B_ARATH	10;8;8;4;1	10;8;8;4;1	10;8;8;4;1	>sp|O04834|SAR1A_ARATH GTP-binding protein SAR1A OS=Arabidopsis thaliana GN=SAR1A PE=2 SV=1;>tr|Q8VYP7|Q8VYP7_ARATH Putative Sar1 GTP binding protein OS=Arabidopsis thaliana GN=At3g62560 PE=2 SV=1;>sp|Q01474|SAR1B_ARATH GTP-binding protein SAR1B OS=Arabido	5	10	10	10	0	0	0	0	0	3	3	7	0	0	0	4	4	5	3	0	0	9	2	4	0	0	0	1	1	1	0	0	0	0	0	3	3	7	0	0	0	4	4	5
sp|Q9S9K7|H2AXB_ARATH;sp|O04848|H2AXA_ARATH	sp|Q9S9K7|H2AXB_ARATH;sp|O04848|H2AXA_ARATH	5;5	1;1	1;1	>sp|Q9S9K7|H2AXB_ARATH Probable histone H2AXb OS=Arabidopsis thaliana GN=At1g54690 PE=1 SV=1;>sp|O04848|H2AXA_ARATH Probable histone H2AXa OS=Arabidopsis thaliana GN=At1g08880 PE=1 SV=1	2	5	1	1	0	0	2	3	1	2	3	3	0	1	2	2	2	2	2	2	2	3	2	4	2	2	0	2	3	3	0	0	0	0	0	0	1	1	0	0	0	0	0	0
sp|O04905|KCY3_ARATH;sp|O04905-2|KCY3_ARATH	sp|O04905|KCY3_ARATH;sp|O04905-2|KCY3_ARATH	6;6	6;6	6;6	>sp|O04905|KCY3_ARATH UMP-CMP kinase 3 OS=Arabidopsis thaliana GN=UMK3 PE=1 SV=1;>sp|O04905-2|KCY3_ARATH Isoform 2 of UMP-CMP kinase 3 OS=Arabidopsis thaliana GN=UMK3	2	6	6	6	0	0	0	1	0	1	1	1	0	0	2	4	1	2	4	2	2	2	1	0	2	2	0	0	1	0	0	0	0	1	0	1	1	1	0	0	2	4	1	2
sp|Q07099-2|PP2A1_ARATH;sp|Q07099|PP2A1_ARATH;sp|Q07098|PP2A2_ARATH;sp|O04951|PP2A5_ARATH;tr|F4IN38|F4IN38_ARATH;sp|P48529|PPX1_ARATH;sp|P48528|PPX2_ARATH	sp|Q07099-2|PP2A1_ARATH;sp|Q07099|PP2A1_ARATH;sp|Q07098|PP2A2_ARATH;sp|O04951|PP2A5_ARATH;tr|F4IN38|F4IN38_ARATH	3;3;3;3;2;1;1	1;1;1;1;0;0;0	1;1;1;1;0;0;0	>sp|Q07099-2|PP2A1_ARATH Isoform 2 of Serine/threonine-protein phosphatase PP2A-1 catalytic subunit OS=Arabidopsis thaliana GN=PP2A1;>sp|Q07099|PP2A1_ARATH Serine/threonine-protein phosphatase PP2A-1 catalytic subunit OS=Arabidopsis thaliana GN=PP2A1 PE=1	7	3	1	1	0	0	0	1	0	0	1	1	0	2	2	1	1	1	1	2	1	1	1	0	1	1	1	1	1	0	0	0	0	0	0	0	0	0	0	0	1	0	0	0
sp|O04983|ACCC_ARATH;tr|F4JYE0|F4JYE0_ARATH;tr|F4JYE1|F4JYE1_ARATH	sp|O04983|ACCC_ARATH;tr|F4JYE0|F4JYE0_ARATH;tr|F4JYE1|F4JYE1_ARATH	17;16;13	17;16;13	17;16;13	>sp|O04983|ACCC_ARATH Biotin carboxylase, chloroplastic OS=Arabidopsis thaliana GN=CAC2 PE=1 SV=1;>tr|F4JYE0|F4JYE0_ARATH Biotin carboxylase subunit CAC2 OS=Arabidopsis thaliana GN=CAC2 PE=1 SV=1;>tr|F4JYE1|F4JYE1_ARATH Biotin carboxylase subunit CAC2 OS=A	3	17	17	17	0	0	2	7	2	7	4	5	5	7	9	6	7	5	10	10	8	6	8	7	8	8	7	5	3	5	0	0	2	7	2	7	4	5	5	7	9	6	7	5
sp|O22126|FLA8_ARATH	sp|O22126|FLA8_ARATH	2	2	1	>sp|O22126|FLA8_ARATH Fasciclin-like arabinogalactan protein 8 OS=Arabidopsis thaliana GN=FLA8 PE=1 SV=1	1	2	2	1	0	0	0	1	0	0	2	1	0	0	1	0	0	0	0	0	0	0	0	0	0	0	0	1	1	1	0	0	0	1	0	0	2	1	0	0	1	0	0	0
sp|O22173|PABP4_ARATH	sp|O22173|PABP4_ARATH	22	22	20	>sp|O22173|PABP4_ARATH Polyadenylate-binding protein 4 OS=Arabidopsis thaliana GN=PAB4 PE=1 SV=1	1	22	22	20	0	0	0	5	3	5	7	5	1	1	2	4	5	5	3	1	5	6	4	2	6	2	4	4	5	7	0	0	0	5	3	5	7	5	1	1	2	4	5	5
sp|O22212|PRP4L_ARATH	sp|O22212|PRP4L_ARATH	1	1	1	>sp|O22212|PRP4L_ARATH U4/U6 small nuclear ribonucleoprotein PRP4-like protein OS=Arabidopsis thaliana GN=LIS PE=2 SV=1	1	1	1	1	0	0	0	0	0	0	0	0	0	0	1	0	0	0	0	0	0	0	0	0	0	0	0	0	0	0	0	0	0	0	0	0	0	0	0	0	1	0	0	0
sp|O22241|AROD4_ARATH;sp|Q9SGD6|AROD6_ARATH;sp|Q9ZUY3|AROD3_ARATH;sp|Q9FNJ8|AROD5_ARATH	sp|O22241|AROD4_ARATH;sp|Q9SGD6|AROD6_ARATH;sp|Q9ZUY3|AROD3_ARATH;sp|Q9FNJ8|AROD5_ARATH	4;3;2;2	4;3;2;2	4;3;2;2	>sp|O22241|AROD4_ARATH Arogenate dehydratase 4, chloroplastic OS=Arabidopsis thaliana GN=ADT4 PE=1 SV=1;>sp|Q9SGD6|AROD6_ARATH Arogenate dehydratase/prephenate dehydratase 6, chloroplastic OS=Arabidopsis thaliana GN=ADT6 PE=1 SV=1;>sp|Q9ZUY3|AROD3_ARATH Ar	4	4	4	4	0	0	0	3	0	1	0	0	0	0	1	0	0	0	1	1	2	0	0	0	1	0	0	1	0	0	0	0	0	3	0	1	0	0	0	0	1	0	0	0
sp|O22263|PDI21_ARATH;tr|A8MSC5|A8MSC5_ARATH;tr|F4IL53|F4IL53_ARATH;tr|F4IL52|F4IL52_ARATH	sp|O22263|PDI21_ARATH;tr|A8MSC5|A8MSC5_ARATH;tr|F4IL53|F4IL53_ARATH;tr|F4IL52|F4IL52_ARATH	12;11;7;7	12;11;7;7	11;10;6;6	>sp|O22263|PDI21_ARATH Protein disulfide-isomerase like 2-1 OS=Arabidopsis thaliana GN=PDIL2-1 PE=2 SV=1;>tr|A8MSC5|A8MSC5_ARATH AT2G47470 protein OS=Arabidopsis thaliana GN=UNE5 PE=2 SV=1;>tr|F4IL53|F4IL53_ARATH Protein disulfide-isomerase like 2-1 OS=Ara	4	12	12	11	0	0	1	5	1	2	2	5	3	1	3	2	3	2	5	2	4	4	2	2	6	5	6	0	3	3	0	0	1	5	1	2	2	5	3	1	3	2	3	2
sp|O22468|MSI2_ARATH;sp|O22469|MSI3_ARATH	sp|O22468|MSI2_ARATH;sp|O22469|MSI3_ARATH	6;4	6;4	6;4	>sp|O22468|MSI2_ARATH WD-40 repeat-containing protein MSI2 OS=Arabidopsis thaliana GN=MSI2 PE=2 SV=1;>sp|O22469|MSI3_ARATH WD-40 repeat-containing protein MSI3 OS=Arabidopsis thaliana GN=MSI3 PE=1 SV=2	2	6	6	6	0	0	0	1	0	1	1	1	1	1	4	2	1	2	2	2	2	1	1	2	1	2	2	1	2	1	0	0	0	1	0	1	1	1	1	1	4	2	1	2
sp|Q9SU78|MSI5_ARATH;sp|O22607|MSI4_ARATH	sp|Q9SU78|MSI5_ARATH;sp|O22607|MSI4_ARATH	1;1	1;1	1;1	>sp|Q9SU78|MSI5_ARATH WD-40 repeat-containing protein MSI5 OS=Arabidopsis thaliana GN=MSI5 PE=1 SV=2;>sp|O22607|MSI4_ARATH WD-40 repeat-containing protein MSI4 OS=Arabidopsis thaliana GN=MSI4 PE=1 SV=3	2	1	1	1	0	0	0	0	0	0	0	0	0	0	0	0	0	0	0	0	1	0	0	0	0	1	0	0	0	0	0	0	0	0	0	0	0	0	0	0	0	0	0	0
tr|A0A1I9LTP8|A0A1I9LTP8_ARATH;tr|A0A178VD28|A0A178VD28_ARATH;sp|O22683|CYNS_ARATH	tr|A0A1I9LTP8|A0A1I9LTP8_ARATH;tr|A0A178VD28|A0A178VD28_ARATH;sp|O22683|CYNS_ARATH	2;2;2	2;2;2	2;2;2	>tr|A0A1I9LTP8|A0A1I9LTP8_ARATH Cyanase OS=Arabidopsis thaliana GN=CYN PE=4 SV=1;>tr|A0A178VD28|A0A178VD28_ARATH Cyanate hydratase OS=Arabidopsis thaliana GN=CYN PE=3 SV=1;>sp|O22683|CYNS_ARATH Cyanate hydratase OS=Arabidopsis thaliana GN=CYN PE=2 SV=1	3	2	2	2	0	0	0	1	0	0	0	2	0	1	1	2	1	1	1	2	1	0	0	0	1	1	0	0	0	0	0	0	0	1	0	0	0	2	0	1	1	2	1	1
sp|O22703|RZ1B_ARATH	sp|O22703|RZ1B_ARATH	1	1	1	>sp|O22703|RZ1B_ARATH Glycine-rich RNA-binding protein RZ1B OS=Arabidopsis thaliana GN=RZ1B PE=2 SV=1	1	1	1	1	0	0	0	0	0	0	0	0	0	0	0	0	0	0	1	0	0	0	0	0	0	0	0	0	0	0	0	0	0	0	0	0	0	0	0	0	0	0	0	0
sp|O22707|ALKR3_ARATH	sp|O22707|ALKR3_ARATH	6	1	1	>sp|O22707|ALKR3_ARATH Probable aldo-keto reductase 3 OS=Arabidopsis thaliana GN=At1g60690 PE=3 SV=1	1	6	1	1	0	0	0	4	0	0	0	0	0	0	3	3	1	2	3	2	3	0	0	0	2	2	0	0	0	0	0	0	0	1	0	0	0	0	0	0	1	1	1	1
sp|O22715|AP1M2_ARATH	sp|O22715|AP1M2_ARATH	2	2	2	>sp|O22715|AP1M2_ARATH AP-1 complex subunit mu-2 OS=Arabidopsis thaliana GN=AP1M2 PE=1 SV=1	1	2	2	2	0	0	0	0	0	0	0	0	0	0	0	0	1	0	0	0	0	0	0	0	1	0	0	0	0	0	0	0	0	0	0	0	0	0	0	0	0	0	1	0
sp|Q9SGY2|ACLA1_ARATH;sp|O22718|ACLA2_ARATH;tr|F4I5V8|F4I5V8_ARATH;sp|O80526|ACLA3_ARATH	sp|Q9SGY2|ACLA1_ARATH;sp|O22718|ACLA2_ARATH;tr|F4I5V8|F4I5V8_ARATH;sp|O80526|ACLA3_ARATH	2;2;2;1	2;2;2;1	2;2;2;1	>sp|Q9SGY2|ACLA1_ARATH ATP-citrate synthase alpha chain protein 1 OS=Arabidopsis thaliana GN=ACLA-1 PE=1 SV=1;>sp|O22718|ACLA2_ARATH ATP-citrate synthase alpha chain protein 2 OS=Arabidopsis thaliana GN=ACLA-2 PE=2 SV=1;>tr|F4I5V8|F4I5V8_ARATH ATP-citrate	4	2	2	2	0	0	0	0	0	0	0	0	0	0	0	1	0	0	0	0	0	0	0	0	1	0	0	0	1	0	0	0	0	0	0	0	0	0	0	0	0	1	0	0
sp|O22785|PR19B_ARATH;tr|F4IVT2|F4IVT2_ARATH	sp|O22785|PR19B_ARATH;tr|F4IVT2|F4IVT2_ARATH	3;2	2;1	2;1	>sp|O22785|PR19B_ARATH Pre-mRNA-processing factor 19 homolog 2 OS=Arabidopsis thaliana GN=PRP19B PE=1 SV=3;>tr|F4IVT2|F4IVT2_ARATH U-box protein MAC3B OS=Arabidopsis thaliana GN=MAC3B PE=4 SV=1	2	3	2	2	0	0	0	0	0	0	0	0	0	0	0	1	1	1	3	1	1	0	0	0	2	2	1	0	0	0	0	0	0	0	0	0	0	0	0	0	0	0	0	0
sp|O22797|GLTP1_ARATH	sp|O22797|GLTP1_ARATH	1	1	1	>sp|O22797|GLTP1_ARATH Glycolipid transfer protein 1 OS=Arabidopsis thaliana GN=GLTP1 PE=2 SV=1	1	1	1	1	0	0	0	0	0	0	0	0	0	0	0	0	0	0	0	0	0	0	0	0	1	0	0	0	0	0	0	0	0	0	0	0	0	0	0	0	0	0	0	0
tr|F4IS32|F4IS32_ARATH;sp|O22832|STAD7_ARATH	tr|F4IS32|F4IS32_ARATH;sp|O22832|STAD7_ARATH	15;15	15;15	10;10	>tr|F4IS32|F4IS32_ARATH Acyl-[acyl-carrier-protein] desaturase OS=Arabidopsis thaliana GN=SSI2 PE=1 SV=1;>sp|O22832|STAD7_ARATH Stearoyl-[acyl-carrier-protein] 9-desaturase 7, chloroplastic OS=Arabidopsis thaliana GN=FAB2 PE=1 SV=1	2	15	15	10	0	0	1	4	1	3	6	7	2	3	5	8	10	10	8	4	5	6	2	3	8	5	1	4	9	7	0	0	1	4	1	3	6	7	2	3	5	8	10	10
sp|O22860|RL38_ARATH	sp|O22860|RL38_ARATH	4	4	4	>sp|O22860|RL38_ARATH 60S ribosomal protein L38 OS=Arabidopsis thaliana GN=RPL38A PE=3 SV=1	1	4	4	4	0	0	0	2	1	1	1	2	0	0	1	2	2	2	3	3	2	2	0	0	4	3	0	0	2	0	0	0	0	2	1	1	1	2	0	0	1	2	2	2
sp|O22886|DCUP2_ARATH	sp|O22886|DCUP2_ARATH	1	1	1	>sp|O22886|DCUP2_ARATH Uroporphyrinogen decarboxylase 2, chloroplastic OS=Arabidopsis thaliana GN=HEME2 PE=2 SV=1	1	1	1	1	0	0	0	0	0	0	0	0	0	0	0	0	0	0	1	0	0	0	0	0	0	0	0	0	0	0	0	0	0	0	0	0	0	0	0	0	0	0	0	0
sp|Q9LZQ9|DEAH2_ARATH;sp|O22899|PRP43_ARATH;tr|A0A1I9LLI6|A0A1I9LLI6_ARATH;tr|A0A1I9LLI5|A0A1I9LLI5_ARATH	sp|Q9LZQ9|DEAH2_ARATH;sp|O22899|PRP43_ARATH;tr|A0A1I9LLI6|A0A1I9LLI6_ARATH;tr|A0A1I9LLI5|A0A1I9LLI5_ARATH	3;3;2;2	3;3;2;2	3;3;2;2	>sp|Q9LZQ9|DEAH2_ARATH Probable pre-mRNA-splicing factor ATP-dependent RNA helicase DEAH2 OS=Arabidopsis thaliana GN=At3g62310 PE=2 SV=1;>sp|O22899|PRP43_ARATH Probable pre-mRNA-splicing factor ATP-dependent RNA helicase DEAH3 OS=Arabidopsis thaliana GN=At	4	3	3	3	0	0	0	0	0	0	0	0	0	0	0	0	0	0	3	0	0	0	0	0	0	0	0	0	0	0	0	0	0	0	0	0	0	0	0	0	0	0	0	0
sp|Q9LZQ0|CX5C2_ARATH;sp|O22912|CX5C1_ARATH;sp|Q9FLK2|CX5C3_ARATH	sp|Q9LZQ0|CX5C2_ARATH;sp|O22912|CX5C1_ARATH;sp|Q9FLK2|CX5C3_ARATH	2;2;1	2;2;1	2;2;1	>sp|Q9LZQ0|CX5C2_ARATH Cytochrome c oxidase subunit 5C-2 OS=Arabidopsis thaliana GN=At3g62400 PE=2 SV=1;>sp|O22912|CX5C1_ARATH Probable cytochrome c oxidase subunit 5C-1 OS=Arabidopsis thaliana GN=At2g47380 PE=1 SV=1;>sp|Q9FLK2|CX5C3_ARATH Probable cytochr	3	2	2	2	0	0	0	0	0	0	0	1	0	0	1	2	2	1	1	1	0	0	0	1	1	0	0	0	2	1	0	0	0	0	0	0	0	1	0	0	1	2	2	1
sp|O22922|RU2B1_ARATH;sp|Q8H1S6-2|RU2B2_ARATH;sp|Q8H1S6|RU2B2_ARATH	sp|O22922|RU2B1_ARATH;sp|Q8H1S6-2|RU2B2_ARATH;sp|Q8H1S6|RU2B2_ARATH	2;1;1	2;1;1	2;1;1	>sp|O22922|RU2B1_ARATH U2 small nuclear ribonucleoprotein B OS=Arabidopsis thaliana GN=U2B PE=1 SV=1;>sp|Q8H1S6-2|RU2B2_ARATH Isoform 2 of U2 small nuclear ribonucleoprotein B 2 OS=Arabidopsis thaliana GN=At1g06960;>sp|Q8H1S6|RU2B2_ARATH U2 small nuc	3	2	2	2	0	0	0	1	0	0	0	0	0	0	1	0	0	0	1	0	1	0	0	0	1	0	0	0	0	0	0	0	0	1	0	0	0	0	0	0	1	0	0	0
sp|O22941|IDE1_ARATH	sp|O22941|IDE1_ARATH	5	5	5	>sp|O22941|IDE1_ARATH Insulin-degrading enzyme-like 1, peroxisomal OS=Arabidopsis thaliana GN=PXM16 PE=2 SV=1	1	5	5	5	0	0	0	0	0	0	0	0	0	0	1	1	0	1	1	1	1	0	1	0	4	1	0	0	2	0	0	0	0	0	0	0	0	0	0	0	1	1	0	1
sp|O23016|KCAB_ARATH	sp|O23016|KCAB_ARATH	5	5	5	>sp|O23016|KCAB_ARATH Probable voltage-gated potassium channel subunit beta OS=Arabidopsis thaliana GN=KAB1 PE=1 SV=1	1	5	5	5	0	0	0	1	0	1	2	4	0	0	1	5	4	4	1	2	2	3	4	0	2	2	0	1	3	2	0	0	0	1	0	1	2	4	0	0	1	5	4	4
sp|O23034|UBA5_ARATH	sp|O23034|UBA5_ARATH	3	3	3	>sp|O23034|UBA5_ARATH Ubiquitin-like modifier-activating enzyme 5 OS=Arabidopsis thaliana GN=At1g05350 PE=3 SV=2	1	3	3	3	0	0	0	0	0	0	0	0	0	0	0	0	1	1	1	0	0	0	0	0	3	0	0	0	0	0	0	0	0	0	0	0	0	0	0	0	0	0	1	1
sp|O23144|PPI1_ARATH	sp|O23144|PPI1_ARATH	2	2	2	>sp|O23144|PPI1_ARATH Proton pump-interactor 1 OS=Arabidopsis thaliana GN=PPI1 PE=1 SV=2	1	2	2	2	0	0	0	0	0	0	1	1	0	0	0	0	0	0	1	0	0	0	0	0	0	0	0	0	0	0	0	0	0	0	0	0	1	1	0	0	0	0	0	0
sp|O23247|SYRM_ARATH	sp|O23247|SYRM_ARATH	15	15	8	>sp|O23247|SYRM_ARATH Arginine--tRNA ligase, chloroplastic/mitochondrial OS=Arabidopsis thaliana GN=EMB1027 PE=1 SV=1	1	15	15	8	0	0	0	3	0	0	1	0	0	0	7	5	7	5	4	5	2	7	0	0	6	6	0	0	2	0	0	0	0	3	0	0	1	0	0	0	7	5	7	5
sp|O23252|IF4E1_ARATH	sp|O23252|IF4E1_ARATH	2	2	2	>sp|O23252|IF4E1_ARATH Eukaryotic translation initiation factor 4E-1 OS=Arabidopsis thaliana GN=EIF4E1 PE=1 SV=1	1	2	2	2	0	0	0	1	0	1	1	1	1	1	2	1	1	1	1	0	1	1	1	1	1	1	0	1	1	1	0	0	0	1	0	1	1	1	1	1	2	1	1	1
sp|O23254|GLYC4_ARATH;sp|Q9SVM4|GLYC5_ARATH	sp|O23254|GLYC4_ARATH	13;2	13;2	13;2	>sp|O23254|GLYC4_ARATH Serine hydroxymethyltransferase 4 OS=Arabidopsis thaliana GN=SHM4 PE=1 SV=1	2	13	13	13	0	0	2	5	2	0	4	1	3	3	7	3	5	3	8	7	4	6	3	2	7	5	2	1	4	2	0	0	2	5	2	0	4	1	3	3	7	3	5	3
sp|O23255|SAHH1_ARATH;tr|F4JTV4|F4JTV4_ARATH;tr|F4JTV5|F4JTV5_ARATH;sp|Q9LK36|SAHH2_ARATH;tr|A8MQP1|A8MQP1_ARATH	sp|O23255|SAHH1_ARATH;tr|F4JTV4|F4JTV4_ARATH;tr|F4JTV5|F4JTV5_ARATH;sp|Q9LK36|SAHH2_ARATH;tr|A8MQP1|A8MQP1_ARATH	30;28;25;21;20	30;28;25;21;20	30;28;25;21;20	>sp|O23255|SAHH1_ARATH Adenosylhomocysteinase 1 OS=Arabidopsis thaliana GN=SAHH1 PE=1 SV=1;>tr|F4JTV4|F4JTV4_ARATH Adenosylhomocysteinase OS=Arabidopsis thaliana GN=MEE58 PE=3 SV=1;>tr|F4JTV5|F4JTV5_ARATH Adenosylhomocysteinase OS=Arabidopsis thaliana GN=M	5	30	30	30	0	0	4	18	6	10	9	11	8	9	18	16	14	15	17	18	18	17	13	14	16	18	14	9	12	11	0	0	4	18	6	10	9	11	8	9	18	16	14	15
sp|O23264|SEBP1_ARATH;sp|Q93WN0|SEBP2_ARATH	sp|O23264|SEBP1_ARATH;sp|Q93WN0|SEBP2_ARATH	2;1	2;1	2;1	>sp|O23264|SEBP1_ARATH Selenium-binding protein 1 OS=Arabidopsis thaliana GN=SBP1 PE=1 SV=1;>sp|Q93WN0|SEBP2_ARATH Selenium-binding protein 2 OS=Arabidopsis thaliana GN=SBP2 PE=1 SV=1	2	2	2	2	0	0	0	0	0	0	0	0	1	0	1	0	0	0	1	0	1	0	0	0	0	1	0	0	1	1	0	0	0	0	0	0	0	0	1	0	1	0	0	0
sp|O23290|RL36A_ARATH;tr|F4JUQ4|F4JUQ4_ARATH	sp|O23290|RL36A_ARATH;tr|F4JUQ4|F4JUQ4_ARATH	9;8	9;8	9;8	>sp|O23290|RL36A_ARATH 60S ribosomal protein L36a OS=Arabidopsis thaliana GN=RPL36AA PE=3 SV=3;>tr|F4JUQ4|F4JUQ4_ARATH 60S ribosomal protein L36a OS=Arabidopsis thaliana GN=At4g14320 PE=3 SV=1	2	9	9	9	0	0	0	3	0	2	6	7	1	1	1	5	5	4	1	1	1	3	3	2	2	2	3	2	5	4	0	0	0	3	0	2	6	7	1	1	1	5	5	4
sp|O23299|ECI2_ARATH;sp|O23300|ECI3_ARATH	sp|O23299|ECI2_ARATH	3;1	3;1	3;1	>sp|O23299|ECI2_ARATH Enoyl-CoA delta isomerase 2, peroxisomal OS=Arabidopsis thaliana GN=ECI2 PE=1 SV=1	2	3	3	3	0	0	0	0	0	0	0	0	0	0	0	0	0	0	3	0	0	0	0	0	0	0	0	0	0	0	0	0	0	0	0	0	0	0	0	0	0	0	0	0
sp|O23461|ARAK_ARATH	sp|O23461|ARAK_ARATH	4	4	4	>sp|O23461|ARAK_ARATH L-arabinokinase OS=Arabidopsis thaliana GN=ARA1 PE=1 SV=1	1	4	4	4	0	0	0	1	0	0	1	1	0	0	0	0	0	0	2	2	1	3	0	0	0	0	0	1	1	1	0	0	0	1	0	0	1	1	0	0	0	0	0	0
sp|O23512|PPD_ARATH	sp|O23512|PPD_ARATH	5	5	5	>sp|O23512|PPD_ARATH Probable pheophorbidase OS=Arabidopsis thaliana GN=PPD PE=1 SV=1	1	5	5	5	0	0	0	1	0	1	1	1	1	0	1	4	2	4	3	1	1	2	3	2	1	1	1	1	2	1	0	0	0	1	0	1	1	1	1	0	1	4	2	4
sp|O23515|RL151_ARATH;sp|Q8VYF1|RL152_ARATH	sp|O23515|RL151_ARATH;sp|Q8VYF1|RL152_ARATH	29;25	29;25	29;25	>sp|O23515|RL151_ARATH 60S ribosomal protein L15-1 OS=Arabidopsis thaliana GN=RPL15A PE=2 SV=1;>sp|Q8VYF1|RL152_ARATH 60S ribosomal protein L15-2 OS=Arabidopsis thaliana GN=RPL15B PE=2 SV=1	2	29	29	29	0	0	1	19	3	18	19	20	10	11	12	14	16	13	11	14	13	16	14	17	17	16	15	14	19	18	0	0	1	19	3	18	19	20	10	11	12	14	16	13
sp|O23593|RGGB_ARATH	sp|O23593|RGGB_ARATH	8	4	4	>sp|O23593|RGGB_ARATH RGG repeats nuclear RNA binding protein B OS=Arabidopsis thaliana GN=RGGB PE=1 SV=1	1	8	4	4	0	0	0	5	0	1	1	3	1	2	5	3	0	1	3	2	4	1	2	3	4	5	3	1	1	3	0	0	0	2	0	1	0	1	1	1	3	1	0	1
sp|O23627-2|SYGM1_ARATH;sp|O23627|SYGM1_ARATH;sp|Q9FXG2|SYGC_ARATH;tr|F4J376|F4J376_ARATH	sp|O23627-2|SYGM1_ARATH;sp|O23627|SYGM1_ARATH	19;19;2;1	19;19;2;1	19;19;2;1	>sp|O23627-2|SYGM1_ARATH Isoform Cytoplasmic of Glycine--tRNA ligase, mitochondrial 1 OS=Arabidopsis thaliana GN=At1g29880;>sp|O23627|SYGM1_ARATH Glycine--tRNA ligase, mitochondrial 1 OS=Arabidopsis thaliana GN=At1g29880 PE=1 SV=1	4	19	19	19	0	0	0	7	0	3	2	2	3	4	7	6	3	4	8	7	7	3	2	1	8	11	2	2	3	3	0	0	0	7	0	3	2	2	3	4	7	6	3	4
sp|O23654|VATA_ARATH	sp|O23654|VATA_ARATH	30	30	30	>sp|O23654|VATA_ARATH V-type proton ATPase catalytic subunit A OS=Arabidopsis thaliana GN=VHA-A PE=1 SV=1	1	30	30	30	0	0	1	13	2	7	14	16	6	7	12	15	16	12	18	10	14	15	10	10	14	9	5	12	14	13	0	0	1	13	2	7	14	16	6	7	12	15	16	12
sp|O23657|RABC1_ARATH;sp|O49841|RAC2A_ARATH	sp|O23657|RABC1_ARATH;sp|O49841|RAC2A_ARATH	2;1	2;1	2;1	>sp|O23657|RABC1_ARATH Ras-related protein RABC1 OS=Arabidopsis thaliana GN=RABC1 PE=1 SV=1;>sp|O49841|RAC2A_ARATH Ras-related protein RABC2a OS=Arabidopsis thaliana GN=RABC2A PE=1 SV=1	2	2	2	2	0	0	0	0	0	0	1	0	0	0	0	0	0	1	0	0	0	0	0	0	1	0	0	0	0	0	0	0	0	0	0	0	1	0	0	0	0	0	0	1
sp|O23680|TOC33_ARATH	sp|O23680|TOC33_ARATH	1	1	1	>sp|O23680|TOC33_ARATH Translocase of chloroplast 33, chloroplastic OS=Arabidopsis thaliana GN=TOC33 PE=1 SV=1	1	1	1	1	0	0	0	0	0	0	0	0	0	0	0	1	0	0	0	0	0	0	0	0	0	0	0	0	0	0	0	0	0	0	0	0	0	0	0	0	0	1	0	0
sp|Q8L4A7|PSA2B_ARATH;sp|O23708|PSA2A_ARATH	sp|Q8L4A7|PSA2B_ARATH;sp|O23708|PSA2A_ARATH	5;5	5;5	5;5	>sp|Q8L4A7|PSA2B_ARATH Proteasome subunit alpha type-2-B OS=Arabidopsis thaliana GN=PAB2 PE=1 SV=1;>sp|O23708|PSA2A_ARATH Proteasome subunit alpha type-2-A OS=Arabidopsis thaliana GN=PAB1 PE=1 SV=1	2	5	5	5	0	0	1	2	1	0	0	1	0	0	2	1	2	0	1	2	2	1	0	0	3	3	0	0	1	0	0	0	1	2	1	0	0	1	0	0	2	1	2	0
tr|F4IWI5|F4IWI5_ARATH;sp|O23710|PSB7A_ARATH;sp|O23710-2|PSB7A_ARATH;tr|F4KIN7|F4KIN7_ARATH;sp|Q7DLS1|PSB7B_ARATH	tr|F4IWI5|F4IWI5_ARATH;sp|O23710|PSB7A_ARATH;sp|O23710-2|PSB7A_ARATH	3;3;2;1;1	3;3;2;1;1	3;3;2;1;1	>tr|F4IWI5|F4IWI5_ARATH N-terminal nucleophile aminohydrolases (Ntn hydrolases) superfamily protein OS=Arabidopsis thaliana GN=PBB1 PE=4 SV=1;>sp|O23710|PSB7A_ARATH Proteasome subunit beta type-7-A OS=Arabidopsis thaliana GN=PBB1 PE=1 SV=2;>sp|O23710-2|PSB	5	3	3	3	0	0	0	1	0	0	0	0	0	0	1	0	0	0	2	2	2	0	0	0	1	2	0	0	0	0	0	0	0	1	0	0	0	0	0	0	1	0	0	0
sp|O23712|PSA1B_ARATH;sp|P34066|PSA1A_ARATH	sp|O23712|PSA1B_ARATH;sp|P34066|PSA1A_ARATH	4;4	4;4	4;4	>sp|O23712|PSA1B_ARATH Proteasome subunit alpha type-1-B OS=Arabidopsis thaliana GN=PAF2 PE=1 SV=2;>sp|P34066|PSA1A_ARATH Proteasome subunit alpha type-1-A OS=Arabidopsis thaliana GN=PAF1 PE=1 SV=3	2	4	4	4	0	0	0	1	0	0	1	1	0	0	0	1	2	1	1	0	1	1	1	1	1	1	0	1	1	1	0	0	0	1	0	0	1	1	0	0	0	1	2	1
sp|O23715|PSA3_ARATH	sp|O23715|PSA3_ARATH	6	6	6	>sp|O23715|PSA3_ARATH Proteasome subunit alpha type-3 OS=Arabidopsis thaliana GN=PAG1 PE=1 SV=2	1	6	6	6	0	0	0	2	0	0	0	1	1	2	3	2	1	1	2	4	3	1	1	2	1	3	1	1	0	0	0	0	0	2	0	0	0	1	1	2	3	2	1	1
sp|Q9LIP2|PSB5B_ARATH;sp|O23717|PSB5A_ARATH;tr|F4HP14|F4HP14_ARATH	sp|Q9LIP2|PSB5B_ARATH;sp|O23717|PSB5A_ARATH;tr|F4HP14|F4HP14_ARATH	2;2;2	2;2;2	2;2;2	>sp|Q9LIP2|PSB5B_ARATH Proteasome subunit beta type-5-B OS=Arabidopsis thaliana GN=PBE2 PE=1 SV=1;>sp|O23717|PSB5A_ARATH Proteasome subunit beta type-5-A OS=Arabidopsis thaliana GN=PBE1 PE=1 SV=1;>tr|F4HP14|F4HP14_ARATH 20S proteasome beta subunit E1 OS=Ar	3	2	2	2	0	0	0	0	0	0	0	0	0	0	1	0	0	0	1	1	1	0	0	0	0	1	0	0	0	0	0	0	0	0	0	0	0	0	0	0	1	0	0	0
sp|O24412|PSD7A_ARATH;tr|F4K0U3|F4K0U3_ARATH	sp|O24412|PSD7A_ARATH;tr|F4K0U3|F4K0U3_ARATH	6;5	6;5	2;2	>sp|O24412|PSD7A_ARATH 26S proteasome non-ATPase regulatory subunit 7 homolog A OS=Arabidopsis thaliana GN=RPN8A PE=1 SV=1;>tr|F4K0U3|F4K0U3_ARATH Probable 26S proteasome non-ATPase regulatory subunit 8A OS=Arabidopsis thaliana GN=RPN8A PE=4 SV=1	2	6	6	2	0	0	0	0	0	0	2	3	0	1	1	4	3	3	4	2	0	2	2	3	4	1	0	1	2	1	0	0	0	0	0	0	2	3	0	1	1	4	3	3
sp|O24456|GBLPA_ARATH;sp|O24456-2|GBLPA_ARATH	sp|O24456|GBLPA_ARATH;sp|O24456-2|GBLPA_ARATH	20;19	15;14	15;14	>sp|O24456|GBLPA_ARATH Receptor for activated C kinase 1A OS=Arabidopsis thaliana GN=RACK1A PE=1 SV=2;>sp|O24456-2|GBLPA_ARATH Isoform 2 of Receptor for activated C kinase 1A OS=Arabidopsis thaliana GN=RACK1A	2	20	15	15	0	0	2	11	3	8	8	12	4	5	9	7	10	8	8	7	8	8	8	8	6	7	8	9	9	7	0	0	0	7	1	5	4	7	2	2	5	3	7	5
sp|O24457|ODPA3_ARATH	sp|O24457|ODPA3_ARATH	11	11	11	>sp|O24457|ODPA3_ARATH Pyruvate dehydrogenase E1 component subunit alpha-3, chloroplastic OS=Arabidopsis thaliana GN=PDH-E1 ALPHA PE=2 SV=1	1	11	11	11	0	0	0	3	0	0	0	3	0	2	3	1	1	2	5	4	4	0	0	1	2	1	5	0	3	0	0	0	0	3	0	0	0	3	0	2	3	1	1	2
sp|O24520|HBL1_ARATH	sp|O24520|HBL1_ARATH	17	17	17	>sp|O24520|HBL1_ARATH Non-symbiotic hemoglobin 1 OS=Arabidopsis thaliana GN=AHB1 PE=1 SV=1	1	17	17	17	0	0	2	7	3	8	8	11	4	4	7	11	9	11	12	10	11	10	10	6	8	8	2	10	9	10	0	0	2	7	3	8	8	11	4	4	7	11	9	11
tr|Q2V3Q0|Q2V3Q0_ARATH;sp|P30186|PSA7A_ARATH;sp|O24616|PSA7B_ARATH	tr|Q2V3Q0|Q2V3Q0_ARATH;sp|P30186|PSA7A_ARATH;sp|O24616|PSA7B_ARATH	4;4;4	4;4;4	4;4;4	>tr|Q2V3Q0|Q2V3Q0_ARATH Proteasome subunit alpha type OS=Arabidopsis thaliana GN=PAD1 PE=3 SV=1;>sp|P30186|PSA7A_ARATH Proteasome subunit alpha type-7-A OS=Arabidopsis thaliana GN=PAD1 PE=1 SV=1;>sp|O24616|PSA7B_ARATH Proteasome subunit alpha type-7-B OS=A	3	4	4	4	0	0	0	1	0	1	1	1	1	2	3	1	2	1	1	2	2	1	1	1	0	3	0	1	1	1	0	0	0	1	0	1	1	1	1	2	3	1	2	1
sp|O24653|GDI2_ARATH	sp|O24653|GDI2_ARATH	21	13	13	>sp|O24653|GDI2_ARATH Guanosine nucleotide diphosphate dissociation inhibitor 2 OS=Arabidopsis thaliana GN=GDI2 PE=2 SV=1	1	21	13	13	0	0	0	13	1	8	12	13	6	6	13	17	16	16	14	13	11	15	9	8	13	14	5	8	14	9	0	0	0	8	0	2	6	7	5	5	8	10	9	8
sp|O48549|RS61_ARATH;tr|A8MS03|A8MS03_ARATH	sp|O48549|RS61_ARATH;tr|A8MS03|A8MS03_ARATH	23;16	6;4	6;4	>sp|O48549|RS61_ARATH 40S ribosomal protein S6-1 OS=Arabidopsis thaliana GN=RPS6A PE=1 SV=2;>tr|A8MS03|A8MS03_ARATH 40S ribosomal protein S6-1 OS=Arabidopsis thaliana GN=RPS6 PE=1 SV=1	2	23	6	6	0	0	0	10	1	9	8	12	4	7	9	10	9	10	13	9	6	10	7	4	13	10	10	8	10	8	0	0	0	1	0	2	2	2	1	1	0	2	1	2
sp|O48593|SYNO_ARATH	sp|O48593|SYNO_ARATH	5	5	5	>sp|O48593|SYNO_ARATH Asparagine--tRNA ligase, chloroplastic/mitochondrial OS=Arabidopsis thaliana GN=SYNO PE=2 SV=3	1	5	5	5	0	0	0	1	0	1	1	0	0	0	0	0	0	0	2	4	1	0	0	1	2	0	0	0	0	1	0	0	0	1	0	1	1	0	0	0	0	0	0	0
sp|O48646|GPX6_ARATH	sp|O48646|GPX6_ARATH	1	1	1	>sp|O48646|GPX6_ARATH Probable phospholipid hydroperoxide glutathione peroxidase 6, mitochondrial OS=Arabidopsis thaliana GN=GPX6 PE=2 SV=2	1	1	1	1	0	0	0	0	0	0	0	0	0	0	0	1	0	0	1	0	0	0	0	0	0	0	0	0	0	0	0	0	0	0	0	0	0	0	0	0	0	1	0	0
sp|O48661|SPD2_ARATH;tr|F4I7M5|F4I7M5_ARATH	sp|O48661|SPD2_ARATH;tr|F4I7M5|F4I7M5_ARATH	4;3	1;0	1;0	>sp|O48661|SPD2_ARATH Spermidine synthase 2 OS=Arabidopsis thaliana GN=SPDSYN2 PE=1 SV=2;>tr|F4I7M5|F4I7M5_ARATH Spermidine synthase 1 OS=Arabidopsis thaliana GN=SPDS1 PE=3 SV=1	2	4	1	1	0	0	0	1	0	0	0	0	1	0	0	0	1	2	2	2	2	0	0	0	1	1	1	0	0	0	0	0	0	1	0	0	0	0	0	0	0	0	0	0
sp|O48676-2|U74B1_ARATH;sp|O48676|U74B1_ARATH	sp|O48676-2|U74B1_ARATH;sp|O48676|U74B1_ARATH	1;1	1;1	1;1	>sp|O48676-2|U74B1_ARATH Isoform 2 of UDP-glycosyltransferase 74B1 OS=Arabidopsis thaliana GN=UGT74B1;>sp|O48676|U74B1_ARATH UDP-glycosyltransferase 74B1 OS=Arabidopsis thaliana GN=UGT74B1 PE=1 SV=1	2	1	1	1	0	0	0	1	0	0	0	0	0	0	1	0	0	0	1	1	0	0	0	0	1	1	0	0	0	0	0	0	0	1	0	0	0	0	0	0	1	0	0	0
sp|O48707|MTND1_ARATH	sp|O48707|MTND1_ARATH	3	3	3	>sp|O48707|MTND1_ARATH 1,2-dihydroxy-3-keto-5-methylthiopentene dioxygenase 1 OS=Arabidopsis thaliana GN=ARD1 PE=2 SV=1	1	3	3	3	0	0	1	1	1	0	0	0	0	0	0	0	0	0	3	3	2	0	0	0	2	1	1	0	0	0	0	0	1	1	1	0	0	0	0	0	0	0	0	0
sp|O48773|PDI23_ARATH	sp|O48773|PDI23_ARATH	3	3	3	>sp|O48773|PDI23_ARATH Protein disulfide-isomerase 2-3 OS=Arabidopsis thaliana GN=PDIL2-3 PE=2 SV=1	1	3	3	3	0	0	0	0	0	0	0	0	0	0	0	1	0	0	1	1	0	0	0	0	1	0	0	0	0	0	0	0	0	0	0	0	0	0	0	0	0	1	0	0
sp|O48782|HMOX1_ARATH	sp|O48782|HMOX1_ARATH	1	1	1	>sp|O48782|HMOX1_ARATH Heme oxygenase 1, chloroplastic OS=Arabidopsis thaliana GN=HO1 PE=1 SV=2	1	1	1	1	0	0	0	1	0	0	0	0	0	0	1	0	0	0	0	0	1	1	0	1	0	0	0	0	1	0	0	0	0	1	0	0	0	0	0	0	1	0	0	0
sp|Q9LDR9|EXP10_ARATH;sp|O48818|EXPA4_ARATH;sp|Q9LZ99|EXPA9_ARATH;tr|F4HPC1|F4HPC1_ARATH;sp|O80932|EXPA3_ARATH	sp|Q9LDR9|EXP10_ARATH;sp|O48818|EXPA4_ARATH;sp|Q9LZ99|EXPA9_ARATH;tr|F4HPC1|F4HPC1_ARATH;sp|O80932|EXPA3_ARATH	1;1;1;1;1	1;1;1;1;1	1;1;1;1;1	>sp|Q9LDR9|EXP10_ARATH Expansin-A10 OS=Arabidopsis thaliana GN=EXPA10 PE=2 SV=1;>sp|O48818|EXPA4_ARATH Expansin-A4 OS=Arabidopsis thaliana GN=EXPA4 PE=1 SV=1;>sp|Q9LZ99|EXPA9_ARATH Expansin-A9 OS=Arabidopsis thaliana GN=EXPA9 PE=2 SV=1;>tr|F4HPC1|F4HPC1_AR	5	1	1	1	0	0	0	0	0	0	0	0	0	0	1	0	0	0	1	1	0	0	0	0	1	0	0	0	0	0	0	0	0	0	0	0	0	0	0	0	1	0	0	0
sp|O48832|ERD7_ARATH	sp|O48832|ERD7_ARATH	3	3	3	>sp|O48832|ERD7_ARATH Protein EARLY-RESPONSIVE TO DEHYDRATION 7, chloroplastic OS=Arabidopsis thaliana GN=ERD7 PE=1 SV=1	1	3	3	3	0	0	0	0	0	0	0	0	0	0	0	0	1	0	0	0	0	2	0	0	1	0	0	0	0	0	0	0	0	0	0	0	0	0	0	0	0	0	1	0
sp|O48844|PSD1A_ARATH	sp|O48844|PSD1A_ARATH	13	13	7	>sp|O48844|PSD1A_ARATH 26S proteasome non-ATPase regulatory subunit 1 homolog A OS=Arabidopsis thaliana GN=RPN2A PE=1 SV=1	1	13	13	7	0	0	0	0	0	0	4	3	0	0	0	4	2	4	4	2	1	0	0	0	6	0	0	2	2	1	0	0	0	0	0	0	4	3	0	0	0	4	2	4
sp|O48917|SQD1_ARATH	sp|O48917|SQD1_ARATH	1	1	1	>sp|O48917|SQD1_ARATH UDP-sulfoquinovose synthase, chloroplastic OS=Arabidopsis thaliana GN=SQD1 PE=1 SV=1	1	1	1	1	0	0	0	0	0	0	0	0	0	0	0	0	0	0	0	0	0	0	0	0	1	0	0	0	0	0	0	0	0	0	0	0	0	0	0	0	0	0	0	0
sp|O49160|EIF3C_ARATH	sp|O49160|EIF3C_ARATH	5	5	5	>sp|O49160|EIF3C_ARATH Eukaryotic translation initiation factor 3 subunit C OS=Arabidopsis thaliana GN=TIF3C1 PE=1 SV=2	1	5	5	5	0	0	0	0	0	0	1	1	0	0	0	0	0	1	2	0	0	0	0	0	3	0	0	0	1	0	0	0	0	0	0	0	1	1	0	0	0	0	0	1
sp|O49203|NDK3_ARATH;sp|Q8LAH8|NDK4_ARATH;tr|F4JPD8|F4JPD8_ARATH	sp|O49203|NDK3_ARATH	16;5;5	16;5;5	16;5;5	>sp|O49203|NDK3_ARATH Nucleoside diphosphate kinase III, chloroplastic/mitochondrial OS=Arabidopsis thaliana GN=NDPK3 PE=1 SV=1	3	16	16	16	0	0	5	6	2	4	5	9	2	2	6	5	7	6	6	6	6	7	4	6	15	10	7	8	8	8	0	0	5	6	2	4	5	9	2	2	6	5	7	6
tr|B9DH36|B9DH36_ARATH;sp|O49213|FCL1_ARATH;sp|Q9LMU0|FCL2_ARATH	tr|B9DH36|B9DH36_ARATH;sp|O49213|FCL1_ARATH;sp|Q9LMU0|FCL2_ARATH	2;2;2	2;2;2	2;2;2	>tr|B9DH36|B9DH36_ARATH AT1G17890 protein OS=Arabidopsis thaliana GN=GER2 PE=2 SV=1;>sp|O49213|FCL1_ARATH GDP-L-fucose synthase 1 OS=Arabidopsis thaliana GN=GER1 PE=1 SV=3;>sp|Q9LMU0|FCL2_ARATH Putative GDP-L-fucose synthase 2 OS=Arabidopsis thaliana GN=GE	3	2	2	2	0	0	0	0	0	1	0	0	0	0	0	0	0	0	2	2	1	0	0	0	2	1	0	0	0	0	0	0	0	0	0	1	0	0	0	0	0	0	0	0
sp|O49299|PGMC1_ARATH	sp|O49299|PGMC1_ARATH	32	32	19	>sp|O49299|PGMC1_ARATH Probable phosphoglucomutase, cytoplasmic 1 OS=Arabidopsis thaliana GN=At1g23190 PE=2 SV=2	1	32	32	19	0	0	1	14	2	6	7	10	8	8	16	19	17	20	18	15	17	15	14	15	16	19	5	6	7	6	0	0	1	14	2	6	7	10	8	8	16	19	17	20
sp|O49344|PSBP2_ARATH;sp|Q42029-2|PSBP1_ARATH;sp|Q42029|PSBP1_ARATH	sp|O49344|PSBP2_ARATH;sp|Q42029-2|PSBP1_ARATH;sp|Q42029|PSBP1_ARATH	1;1;1	1;1;1	1;1;1	>sp|O49344|PSBP2_ARATH Putative oxygen-evolving enhancer protein 2-2 OS=Arabidopsis thaliana GN=PSBP2 PE=5 SV=3;>sp|Q42029-2|PSBP1_ARATH Isoform 2 of Oxygen-evolving enhancer protein 2-1, chloroplastic OS=Arabidopsis thaliana GN=PSBP1;>sp|Q42029|PSBP1_ARAT	3	1	1	1	0	0	0	1	0	0	0	0	1	1	1	0	0	0	0	1	0	0	0	0	1	1	0	0	0	0	0	0	0	1	0	0	0	0	1	1	1	0	0	0
sp|O49429-2|MORF1_ARATH;sp|O49429|MORF1_ARATH	sp|O49429-2|MORF1_ARATH;sp|O49429|MORF1_ARATH	1;1	1;1	1;1	>sp|O49429-2|MORF1_ARATH Isoform 2 of Multiple organellar RNA editing factor 1, mitochondrial OS=Arabidopsis thaliana GN=MORF1;>sp|O49429|MORF1_ARATH Multiple organellar RNA editing factor 1, mitochondrial OS=Arabidopsis thaliana GN=MORF1 PE=1 SV=1	2	1	1	1	0	0	0	1	0	1	1	1	1	1	1	0	0	1	1	1	1	1	0	0	0	1	1	0	0	0	0	0	0	1	0	1	1	1	1	1	1	0	0	1
sp|O49453|Y4844_ARATH	sp|O49453|Y4844_ARATH	6	6	6	>sp|O49453|Y4844_ARATH Uncharacterized protein At4g28440 OS=Arabidopsis thaliana GN=At4g28440 PE=1 SV=1	1	6	6	6	0	0	0	3	0	1	1	2	0	1	3	3	2	2	4	3	3	2	1	1	5	3	0	2	2	2	0	0	0	3	0	1	1	2	0	1	3	3	2	2
sp|O49460|PHB1_ARATH	sp|O49460|PHB1_ARATH	18	18	8	>sp|O49460|PHB1_ARATH Prohibitin-1, mitochondrial OS=Arabidopsis thaliana GN=PHB1 PE=1 SV=1	1	18	18	8	0	0	0	6	0	6	4	9	2	0	4	8	8	8	7	8	7	6	4	3	8	4	0	4	4	4	0	0	0	6	0	6	4	9	2	0	4	8	8	8
tr|F4JKM2|F4JKM2_ARATH;sp|O49482|CADH5_ARATH	tr|F4JKM2|F4JKM2_ARATH;sp|O49482|CADH5_ARATH	2;2	2;2	2;2	>tr|F4JKM2|F4JKM2_ARATH Cinnamyl alcohol dehydrogenase 5 OS=Arabidopsis thaliana GN=CAD5 PE=3 SV=1;>sp|O49482|CADH5_ARATH Cinnamyl alcohol dehydrogenase 5 OS=Arabidopsis thaliana GN=CAD5 PE=1 SV=1	2	2	2	2	0	0	0	0	0	0	1	0	2	1	1	1	2	1	0	0	1	2	2	1	0	1	0	0	1	0	0	0	0	0	0	0	1	0	2	1	1	1	2	1
sp|O49485|SERA1_ARATH;sp|Q9LT69|SERA3_ARATH	sp|O49485|SERA1_ARATH	26;6	26;6	22;5	>sp|O49485|SERA1_ARATH D-3-phosphoglycerate dehydrogenase 1, chloroplastic OS=Arabidopsis thaliana GN=PGDH1 PE=1 SV=1	2	26	26	22	0	0	0	7	2	0	7	10	3	1	7	22	15	18	14	12	9	12	10	8	16	5	0	2	8	4	0	0	0	7	2	0	7	10	3	1	7	22	15	18
sp|O49506|GLO5_ARATH;sp|O49506-2|GLO5_ARATH	sp|O49506|GLO5_ARATH;sp|O49506-2|GLO5_ARATH	18;14	18;14	11;7	>sp|O49506|GLO5_ARATH Peroxisomal (S)-2-hydroxy-acid oxidase GLO5 OS=Arabidopsis thaliana GN=GLO5 PE=1 SV=1;>sp|O49506-2|GLO5_ARATH Isoform 2 of Peroxisomal (S)-2-hydroxy-acid oxidase GLO5 OS=Arabidopsis thaliana GN=GLO5	2	18	18	11	0	0	0	4	1	5	3	5	0	2	4	3	3	3	6	4	8	4	2	1	1	3	2	1	5	2	0	0	0	4	1	5	3	5	0	2	4	3	3	3
sp|O49513|RAA1E_ARATH;sp|Q9LNW1|RAA2B_ARATH;tr|A0A178V892|A0A178V892_ARATH;sp|Q9FIF9|RAA2D_ARATH;sp|Q96283|RAA2C_ARATH;sp|Q1PEX3|RAA1H_ARATH	sp|O49513|RAA1E_ARATH	3;1;1;1;1;1	2;0;0;0;0;0	2;0;0;0;0;0	>sp|O49513|RAA1E_ARATH Ras-related protein RABA1e OS=Arabidopsis thaliana GN=RABA1E PE=2 SV=1	6	3	2	2	0	0	0	0	0	1	3	2	0	0	0	2	2	3	0	0	1	3	1	1	0	0	0	1	1	1	0	0	0	0	0	1	2	2	0	0	0	1	2	2
sp|O49543|MNIF1_ARATH;tr|A8MSF1|A8MSF1_ARATH	sp|O49543|MNIF1_ARATH;tr|A8MSF1|A8MSF1_ARATH	6;5	6;5	6;5	>sp|O49543|MNIF1_ARATH Cysteine desulfurase, mitochondrial OS=Arabidopsis thaliana GN=NIFS1 PE=1 SV=1;>tr|A8MSF1|A8MSF1_ARATH AT5G65720 protein OS=Arabidopsis thaliana GN=NFS1 PE=2 SV=1	2	6	6	6	0	0	0	0	0	0	3	1	0	0	0	2	2	1	1	0	0	2	1	0	3	0	0	0	2	0	0	0	0	0	0	0	3	1	0	0	0	2	2	1
sp|O49552|DDB1B_ARATH	sp|O49552|DDB1B_ARATH	7	7	3	>sp|O49552|DDB1B_ARATH DNA damage-binding protein 1b OS=Arabidopsis thaliana GN=DDB1B PE=2 SV=2	1	7	7	3	0	0	0	2	0	1	1	1	0	2	2	2	1	1	4	3	3	1	3	2	3	2	0	1	1	2	0	0	0	2	0	1	1	1	0	2	2	2	1	1
sp|O49636|MPC4_ARATH	sp|O49636|MPC4_ARATH	3	3	2	>sp|O49636|MPC4_ARATH Mitochondrial pyruvate carrier 4 OS=Arabidopsis thaliana GN=MPC4 PE=3 SV=1	1	3	3	2	0	0	0	1	0	0	0	2	0	0	1	2	2	2	3	2	1	2	0	0	1	0	0	0	1	0	0	0	0	1	0	0	0	2	0	0	1	2	2	2
sp|O49686|PYR1_ARATH	sp|O49686|PYR1_ARATH	2	2	2	>sp|O49686|PYR1_ARATH Abscisic acid receptor PYR1 OS=Arabidopsis thaliana GN=PYR1 PE=1 SV=1	1	2	2	2	0	0	0	0	0	0	0	0	0	0	1	0	0	0	0	1	0	0	0	0	0	0	0	0	0	0	0	0	0	0	0	0	0	0	0	0	1	0	0	0
sp|O50008|METE1_ARATH	sp|O50008|METE1_ARATH	52	52	33	>sp|O50008|METE1_ARATH 5-methyltetrahydropteroyltriglutamate--homocysteine methyltransferase 1 OS=Arabidopsis thaliana GN=MS1 PE=1 SV=1	1	52	52	33	0	0	4	28	9	31	30	34	16	17	31	38	36	35	28	28	28	36	32	27	27	27	19	32	36	36	0	0	4	28	9	31	30	34	16	17	31	38	36	35
sp|O50039|OTC_ARATH	sp|O50039|OTC_ARATH	11	11	11	>sp|O50039|OTC_ARATH Ornithine carbamoyltransferase, chloroplastic OS=Arabidopsis thaliana GN=OTC PE=1 SV=2	1	11	11	11	0	0	0	5	0	2	3	6	4	4	5	8	7	7	6	4	6	4	6	3	3	6	1	4	6	5	0	0	0	5	0	2	3	6	4	4	5	8	7	7
sp|O64530|STR1_ARATH;sp|O64530-2|STR1_ARATH;tr|A8MR47|A8MR47_ARATH	sp|O64530|STR1_ARATH;sp|O64530-2|STR1_ARATH;tr|A8MR47|A8MR47_ARATH	14;13;12	14;13;12	14;13;12	>sp|O64530|STR1_ARATH Thiosulfate/3-mercaptopyruvate sulfurtransferase 1, mitochondrial OS=Arabidopsis thaliana GN=STR1 PE=1 SV=1;>sp|O64530-2|STR1_ARATH Isoform 2 of Thiosulfate/3-mercaptopyruvate sulfurtransferase 1, mitochondrial OS=Arabidopsis thaliana	3	14	14	14	0	0	0	2	0	1	4	4	1	0	1	9	7	9	5	2	3	5	5	3	4	3	0	3	3	3	0	0	0	2	0	1	4	4	1	0	1	9	7	9
sp|O64650|RS271_ARATH;sp|Q9M2F1|RS272_ARATH;tr|A0A178VKE9|A0A178VKE9_ARATH;tr|B3H5X2|B3H5X2_ARATH	sp|O64650|RS271_ARATH;sp|Q9M2F1|RS272_ARATH;tr|A0A178VKE9|A0A178VKE9_ARATH;tr|B3H5X2|B3H5X2_ARATH	4;4;2;2	4;4;2;2	3;3;2;2	>sp|O64650|RS271_ARATH 40S ribosomal protein S27-1 OS=Arabidopsis thaliana GN=RPS27A PE=3 SV=1;>sp|Q9M2F1|RS272_ARATH 40S ribosomal protein S27-2 OS=Arabidopsis thaliana GN=RPS27B PE=2 SV=2;>tr|A0A178VKE9|A0A178VKE9_ARATH Zinc-binding ribosomal protein fam	4	4	4	3	0	0	0	1	0	1	1	2	1	1	1	2	2	2	3	0	1	2	1	1	1	1	1	2	2	1	0	0	0	1	0	1	1	2	1	1	1	2	2	2
sp|O64688|ODPB3_ARATH	sp|O64688|ODPB3_ARATH	4	4	1	>sp|O64688|ODPB3_ARATH Pyruvate dehydrogenase E1 component subunit beta-3, chloroplastic OS=Arabidopsis thaliana GN=E1-BETA-2 PE=2 SV=1	1	4	4	1	0	0	0	0	1	1	0	1	0	1	1	1	1	1	4	2	1	1	1	0	1	1	0	0	0	0	0	0	0	0	1	1	0	1	0	1	1	1	1	1
sp|O64725|NDB3A_ARATH	sp|O64725|NDB3A_ARATH	1	1	1	>sp|O64725|NDB3A_ARATH NADH dehydrogenase [ubiquinone] 1 beta subcomplex subunit 3-A OS=Arabidopsis thaliana GN=At2g02510 PE=3 SV=1	1	1	1	1	0	0	0	0	0	0	0	1	0	0	0	0	0	0	0	0	0	0	0	0	0	0	0	0	0	0	0	0	0	0	0	0	0	1	0	0	0	0	0	0
sp|O64740|SC13B_ARATH	sp|O64740|SC13B_ARATH	8	7	7	>sp|O64740|SC13B_ARATH Protein transport protein SEC13 homolog B OS=Arabidopsis thaliana GN=SEC13B PE=1 SV=1	1	8	7	7	0	0	0	2	0	6	5	2	2	1	3	1	4	2	2	2	3	5	6	7	3	2	2	5	2	3	0	0	0	2	0	5	4	2	2	1	2	1	3	1
sp|O64818|Y2309_ARATH	sp|O64818|Y2309_ARATH	3	3	3	>sp|O64818|Y2309_ARATH Uncharacterized protein At2g23090 OS=Arabidopsis thaliana GN=At2g23090 PE=1 SV=1	1	3	3	3	0	0	0	2	0	0	0	3	0	0	0	0	0	0	0	0	2	0	0	0	0	2	0	0	2	0	0	0	0	2	0	0	0	3	0	0	0	0	0	0
sp|O64879|BGL15_ARATH;sp|Q9SLA0|BGL14_ARATH;sp|Q9LU02|BGL13_ARATH	sp|O64879|BGL15_ARATH;sp|Q9SLA0|BGL14_ARATH;sp|Q9LU02|BGL13_ARATH	2;1;1	2;1;1	2;1;1	>sp|O64879|BGL15_ARATH Beta-glucosidase 15 OS=Arabidopsis thaliana GN=BGLU15 PE=1 SV=1;>sp|Q9SLA0|BGL14_ARATH Beta-glucosidase 14 OS=Arabidopsis thaliana GN=BGLU14 PE=3 SV=2;>sp|Q9LU02|BGL13_ARATH Beta-glucosidase 13 OS=Arabidopsis thaliana GN=BGLU13 PE=2	3	2	2	2	0	0	0	0	0	0	1	0	0	1	1	0	0	1	1	0	0	1	0	0	0	1	0	0	1	0	0	0	0	0	0	0	1	0	0	1	1	0	0	1
sp|O64885|BCCIP_ARATH	sp|O64885|BCCIP_ARATH	2	2	2	>sp|O64885|BCCIP_ARATH Protein BCCIP homolog OS=Arabidopsis thaliana GN=At2g44510 PE=1 SV=2	1	2	2	2	0	0	0	0	0	0	0	0	0	0	1	0	0	0	0	2	0	0	0	0	0	0	0	0	0	0	0	0	0	0	0	0	0	0	0	0	1	0	0	0
tr|A8MQM3|A8MQM3_ARATH;sp|O64888|KPRS5_ARATH	tr|A8MQM3|A8MQM3_ARATH;sp|O64888|KPRS5_ARATH	2;2	1;1	1;1	>tr|A8MQM3|A8MQM3_ARATH Ribose-phosphate pyrophosphokinase 5 OS=Arabidopsis thaliana GN=At2g44530 PE=3 SV=1;>sp|O64888|KPRS5_ARATH Ribose-phosphate pyrophosphokinase 5, chloroplastic OS=Arabidopsis thaliana GN=PRS5 PE=2 SV=2	2	2	1	1	0	0	0	0	0	0	1	1	0	0	0	0	0	1	1	0	0	0	0	0	0	0	0	1	1	1	0	0	0	0	0	0	0	0	0	0	0	0	0	0
sp|O64903|NDK2_ARATH	sp|O64903|NDK2_ARATH	40	40	40	>sp|O64903|NDK2_ARATH Nucleoside diphosphate kinase II, chloroplastic OS=Arabidopsis thaliana GN=NDPK2 PE=1 SV=2	1	40	40	40	0	0	4	0	1	0	0	0	0	0	0	0	0	0	21	25	21	24	22	30	0	0	0	2	0	0	0	0	4	0	1	0	0	0	0	0	0	0	0	0
sp|O65041|UBA3_ARATH	sp|O65041|UBA3_ARATH	3	3	3	>sp|O65041|UBA3_ARATH NEDD8-activating enzyme E1 catalytic subunit OS=Arabidopsis thaliana GN=ECR1 PE=1 SV=2	1	3	3	3	0	0	0	2	0	0	1	0	1	0	1	0	1	0	2	2	1	1	1	0	1	1	0	0	1	0	0	0	0	2	0	0	1	0	1	0	1	0	1	0
sp|O65202|ACOX1_ARATH;tr|F4JMK8|F4JMK8_ARATH	sp|O65202|ACOX1_ARATH;tr|F4JMK8|F4JMK8_ARATH	9;7	9;7	9;7	>sp|O65202|ACOX1_ARATH Peroxisomal acyl-coenzyme A oxidase 1 OS=Arabidopsis thaliana GN=ACX1 PE=1 SV=1;>tr|F4JMK8|F4JMK8_ARATH Acyl-coenzyme A oxidase OS=Arabidopsis thaliana GN=ACX1 PE=3 SV=1	2	9	9	9	0	0	0	6	0	0	0	6	0	0	1	4	2	1	4	6	3	0	1	0	4	5	0	0	2	0	0	0	0	6	0	0	0	6	0	0	1	4	2	1
sp|O65271|FOLD4_ARATH;sp|O65269|FOLD3_ARATH	sp|O65271|FOLD4_ARATH	3;1	3;1	3;1	>sp|O65271|FOLD4_ARATH Bifunctional protein FolD 4, chloroplastic OS=Arabidopsis thaliana GN=FOLD4 PE=1 SV=1	2	3	3	3	0	0	0	1	0	0	0	0	0	0	0	0	1	1	1	1	0	0	0	1	0	0	0	0	0	0	0	0	0	1	0	0	0	0	0	0	0	0	1	1
sp|O65282|CH20_ARATH	sp|O65282|CH20_ARATH	21	21	21	>sp|O65282|CH20_ARATH 20 kDa chaperonin, chloroplastic OS=Arabidopsis thaliana GN=CPN20 PE=1 SV=2	1	21	21	21	0	1	8	14	9	12	13	12	10	11	13	11	11	13	15	13	16	11	12	10	12	14	13	11	12	13	0	1	8	14	9	12	13	12	10	11	13	11	11	13
sp|O65390|APA1_ARATH	sp|O65390|APA1_ARATH	3	3	3	>sp|O65390|APA1_ARATH Aspartic proteinase A1 OS=Arabidopsis thaliana GN=APA1 PE=1 SV=1	1	3	3	3	0	0	0	1	0	2	2	2	1	1	2	3	2	2	2	2	2	2	2	2	2	1	0	2	2	2	0	0	0	1	0	2	2	2	1	1	2	3	2	2
sp|O65396|GCST_ARATH	sp|O65396|GCST_ARATH	11	11	11	>sp|O65396|GCST_ARATH Aminomethyltransferase, mitochondrial OS=Arabidopsis thaliana GN=GDCST PE=2 SV=1	1	11	11	11	0	0	0	1	0	1	0	1	1	0	4	1	1	2	4	3	2	1	0	0	3	2	1	0	2	1	0	0	0	1	0	1	0	1	1	0	4	1	1	2
sp|O65421|VP281_ARATH	sp|O65421|VP281_ARATH	1	1	1	>sp|O65421|VP281_ARATH Vacuolar protein sorting-associated protein 28 homolog 1 OS=Arabidopsis thaliana GN=VPS28-1 PE=1 SV=1	1	1	1	1	0	0	0	0	0	0	0	0	0	0	0	0	0	0	0	0	0	1	0	0	0	0	0	0	0	0	0	0	0	0	0	0	0	0	0	0	0	0	0	0
sp|O65570|VILI4_ARATH;sp|O65570-2|VILI4_ARATH	sp|O65570|VILI4_ARATH;sp|O65570-2|VILI4_ARATH	2;2	2;2	2;2	>sp|O65570|VILI4_ARATH Villin-4 OS=Arabidopsis thaliana GN=VLN4 PE=1 SV=1;>sp|O65570-2|VILI4_ARATH Isoform 2 of Villin-4 OS=Arabidopsis thaliana GN=VLN4	2	2	2	2	0	0	0	0	0	0	0	0	0	0	0	0	0	0	1	0	1	0	0	0	0	0	0	0	0	0	0	0	0	0	0	0	0	0	0	0	0	0	0	0
sp|O65572|CCD1_ARATH	sp|O65572|CCD1_ARATH	2	2	2	>sp|O65572|CCD1_ARATH Carotenoid 9,10(9,10)-cleavage dioxygenase 1 OS=Arabidopsis thaliana GN=CCD1 PE=1 SV=2	1	2	2	2	0	0	0	0	0	0	0	0	0	0	0	1	1	0	0	0	0	0	0	0	0	0	0	0	1	0	0	0	0	0	0	0	0	0	0	0	0	1	1	0
sp|O65639|CSP1_ARATH	sp|O65639|CSP1_ARATH	1	1	1	>sp|O65639|CSP1_ARATH Cold shock protein 1 OS=Arabidopsis thaliana GN=CSP1 PE=1 SV=1	1	1	1	1	0	0	0	1	0	0	0	0	0	1	0	0	0	0	0	0	1	0	0	0	1	1	1	0	0	0	0	0	0	1	0	0	0	0	0	1	0	0	0	0
tr|A0A178VI76|A0A178VI76_ARATH;sp|O65719|HSP7C_ARATH	tr|A0A178VI76|A0A178VI76_ARATH;sp|O65719|HSP7C_ARATH	62;62	23;23	21;21	>tr|A0A178VI76|A0A178VI76_ARATH Heat shock protein 70 (Hsp 70) family protein OS=Arabidopsis thaliana GN=At3g09440 PE=1 SV=1;>sp|O65719|HSP7C_ARATH Heat shock 70 kDa protein 3 OS=Arabidopsis thaliana GN=HSP70-3 PE=1 SV=1	2	62	23	21	0	3	17	33	16	46	49	49	28	31	37	41	44	47	30	32	35	50	39	52	28	32	32	42	38	42	0	0	6	10	6	14	16	19	8	9	11	15	16	17
sp|O65902|ACAP1_ARATH	sp|O65902|ACAP1_ARATH	4	4	4	>sp|O65902|ACAP1_ARATH Cyclase-associated protein 1 OS=Arabidopsis thaliana GN=CAP1 PE=2 SV=1	1	4	4	4	0	0	0	0	0	0	0	0	0	0	0	0	2	0	2	0	0	1	0	0	3	0	0	0	0	0	0	0	0	0	0	0	0	0	0	0	0	0	2	0
sp|O80448|PDX11_ARATH	sp|O80448|PDX11_ARATH	14	5	5	>sp|O80448|PDX11_ARATH Pyridoxal 5-phosphate synthase subunit PDX1.1 OS=Arabidopsis thaliana GN=PDX11 PE=1 SV=1	1	14	5	5	0	0	0	6	1	8	6	7	4	4	8	3	5	6	6	4	4	5	7	6	5	7	5	5	7	8	0	0	0	2	0	1	1	1	0	0	1	0	0	1
sp|O80452|AMPD_ARATH	sp|O80452|AMPD_ARATH	2	2	2	>sp|O80452|AMPD_ARATH AMP deaminase OS=Arabidopsis thaliana GN=AMPD PE=1 SV=2	1	2	2	2	0	0	0	0	0	0	0	0	0	0	0	1	1	0	1	1	0	0	0	0	1	0	0	0	0	0	0	0	0	0	0	0	0	0	0	0	0	1	1	0
sp|O80476|MES2_ARATH	sp|O80476|MES2_ARATH	2	2	1	>sp|O80476|MES2_ARATH Methylesterase 2 OS=Arabidopsis thaliana GN=MES2 PE=1 SV=1	1	2	2	1	0	0	0	0	0	0	0	0	0	2	1	1	1	1	1	0	0	0	1	1	1	1	0	0	0	0	0	0	0	0	0	0	0	0	0	2	1	1	1	1
sp|O80501|RAH1B_ARATH;sp|Q9SID8|RAH1D_ARATH;sp|Q9LFT9|RAH1E_ARATH;sp|Q9SMR4|RAH1C_ARATH	sp|O80501|RAH1B_ARATH;sp|Q9SID8|RAH1D_ARATH;sp|Q9LFT9|RAH1E_ARATH;sp|Q9SMR4|RAH1C_ARATH	3;2;2;2	3;2;2;2	3;2;2;2	>sp|O80501|RAH1B_ARATH Ras-related protein RABH1b OS=Arabidopsis thaliana GN=RABH1B PE=1 SV=1;>sp|Q9SID8|RAH1D_ARATH Ras-related protein RABH1d OS=Arabidopsis thaliana GN=RABH1D PE=3 SV=1;>sp|Q9LFT9|RAH1E_ARATH Ras-related protein RABH1e OS=Arabidopsis tha	4	3	3	3	0	0	0	0	0	0	0	2	0	0	0	1	0	2	2	1	0	1	0	0	1	0	0	0	0	0	0	0	0	0	0	0	0	2	0	0	0	1	0	2
sp|O80504|CH102_ARATH	sp|O80504|CH102_ARATH	4	4	3	>sp|O80504|CH102_ARATH 10 kDa chaperonin 2, chloroplastic OS=Arabidopsis thaliana GN=CPN10-2 PE=2 SV=1	1	4	4	3	0	0	0	3	0	1	1	3	0	1	1	2	1	1	3	0	2	1	1	1	0	1	0	1	3	1	0	0	0	3	0	1	1	3	0	1	1	2	1	1
sp|O80543|Y1280_ARATH	sp|O80543|Y1280_ARATH	1	1	1	>sp|O80543|Y1280_ARATH Putative methyltransferase At1g22800 OS=Arabidopsis thaliana GN=At1g22800 PE=2 SV=2	1	1	1	1	0	0	0	0	0	0	0	0	0	0	0	0	1	0	0	0	0	0	0	0	0	0	0	0	0	0	0	0	0	0	0	0	0	0	0	0	0	0	1	0
sp|O80565-2|OEP37_ARATH;sp|O80565|OEP37_ARATH	sp|O80565-2|OEP37_ARATH;sp|O80565|OEP37_ARATH	4;4	4;4	4;4	>sp|O80565-2|OEP37_ARATH Isoform 2 of Outer envelope pore protein 37, chloroplastic OS=Arabidopsis thaliana GN=OEP37;>sp|O80565|OEP37_ARATH Outer envelope pore protein 37, chloroplastic OS=Arabidopsis thaliana GN=OEP37 PE=2 SV=2	2	4	4	4	0	0	0	1	0	0	0	1	0	0	0	1	1	1	4	1	1	0	0	0	1	1	1	0	1	0	0	0	0	1	0	0	0	1	0	0	0	1	1	1
sp|O80568|ITPK4_ARATH	sp|O80568|ITPK4_ARATH	8	8	8	>sp|O80568|ITPK4_ARATH Inositol 1,3,4-trisphosphate 5/6-kinase 4 OS=Arabidopsis thaliana GN=ITPK4 PE=1 SV=2	1	8	8	8	0	0	1	0	0	0	0	0	0	0	1	1	0	1	5	3	2	1	0	1	4	3	0	0	1	2	0	0	1	0	0	0	0	0	0	0	1	1	0	1
sp|O80574|DAPB1_ARATH	sp|O80574|DAPB1_ARATH	6	2	2	>sp|O80574|DAPB1_ARATH 4-hydroxy-tetrahydrodipicolinate reductase 1, chloroplastic OS=Arabidopsis thaliana GN=DAPB1 PE=1 SV=2	1	6	2	2	0	0	0	1	0	0	0	1	1	1	3	2	1	1	4	1	1	0	0	0	4	2	1	0	0	1	0	0	0	0	0	0	0	0	0	0	0	0	0	0
sp|O80575|RISB_ARATH	sp|O80575|RISB_ARATH	8	8	8	>sp|O80575|RISB_ARATH 6,7-dimethyl-8-ribityllumazine synthase, chloroplastic OS=Arabidopsis thaliana GN=At2g44050 PE=2 SV=1	1	8	8	8	0	0	0	5	0	1	5	5	1	3	4	4	6	6	6	5	5	5	4	5	4	4	0	4	5	3	0	0	0	5	0	1	5	5	1	3	4	4	6	6
sp|O80585|MTHR2_ARATH	sp|O80585|MTHR2_ARATH	20	20	15	>sp|O80585|MTHR2_ARATH Methylenetetrahydrofolate reductase 2 OS=Arabidopsis thaliana GN=MTHFR2 PE=1 SV=2	1	20	20	15	0	0	0	10	0	3	6	10	2	5	7	11	7	8	15	10	10	8	6	7	9	9	5	4	9	6	0	0	0	10	0	3	6	10	2	5	7	11	7	8
sp|O80626|RL352_ARATH	sp|O80626|RL352_ARATH	17	17	3	>sp|O80626|RL352_ARATH 60S ribosomal protein L35-2 OS=Arabidopsis thaliana GN=RPL35B PE=2 SV=1	1	17	17	3	0	0	1	10	0	1	7	9	2	4	8	10	8	9	8	10	6	4	4	2	10	10	7	2	10	4	0	0	1	10	0	1	7	9	2	4	8	10	8	9
sp|O80653-2|SKIP_ARATH;sp|O80653|SKIP_ARATH	sp|O80653-2|SKIP_ARATH;sp|O80653|SKIP_ARATH	2;2	2;2	2;2	>sp|O80653-2|SKIP_ARATH Isoform 2 of SNW/SKI-interacting protein OS=Arabidopsis thaliana GN=SKIP;>sp|O80653|SKIP_ARATH SNW/SKI-interacting protein OS=Arabidopsis thaliana GN=SKIP PE=1 SV=1	2	2	2	2	0	0	0	0	0	1	0	1	1	1	1	0	0	1	1	1	0	0	0	0	0	1	1	0	0	0	0	0	0	0	0	1	0	1	1	1	1	0	0	1
sp|O80678|UBA2B_ARATH	sp|O80678|UBA2B_ARATH	1	1	1	>sp|O80678|UBA2B_ARATH UBP1-associated protein 2B OS=Arabidopsis thaliana GN=UBA2B PE=2 SV=1	1	1	1	1	0	0	0	1	0	0	0	0	0	0	0	0	0	0	1	0	1	0	0	0	1	0	0	0	0	0	0	0	0	1	0	0	0	0	0	0	0	0	0	0
sp|O80763|NRX1_ARATH	sp|O80763|NRX1_ARATH	10	10	10	>sp|O80763|NRX1_ARATH Probable nucleoredoxin 1 OS=Arabidopsis thaliana GN=At1g60420 PE=1 SV=1	1	10	10	10	0	0	1	2	1	0	2	2	1	2	4	3	3	3	4	5	4	3	0	0	1	4	1	1	1	2	0	0	1	2	1	0	2	2	1	2	4	3	3	3
sp|O80775-2|WDR55_ARATH;sp|O80775|WDR55_ARATH	sp|O80775-2|WDR55_ARATH;sp|O80775|WDR55_ARATH	1;1	1;1	1;1	>sp|O80775-2|WDR55_ARATH Isoform 2 of WD repeat-containing protein 55 OS=Arabidopsis thaliana GN=WDR55;>sp|O80775|WDR55_ARATH WD repeat-containing protein 55 OS=Arabidopsis thaliana GN=WDR55 PE=1 SV=2	2	1	1	1	0	0	0	0	0	0	0	0	0	0	0	1	0	0	0	0	0	0	0	0	0	0	0	0	0	0	0	0	0	0	0	0	0	0	0	0	0	1	0	0
tr|F4INF9|F4INF9_ARATH;sp|O80786|MCM5_ARATH	tr|F4INF9|F4INF9_ARATH;sp|O80786|MCM5_ARATH	4;4	4;4	4;4	>tr|F4INF9|F4INF9_ARATH DNA helicase OS=Arabidopsis thaliana GN=MCM5 PE=3 SV=1;>sp|O80786|MCM5_ARATH DNA replication licensing factor MCM5 OS=Arabidopsis thaliana GN=MCM5 PE=1 SV=1	2	4	4	4	0	0	0	0	0	1	0	1	0	0	0	1	0	0	1	1	1	0	1	0	0	0	0	0	0	0	0	0	0	0	0	1	0	1	0	0	0	1	0	0
sp|O80796|VIPP1_ARATH	sp|O80796|VIPP1_ARATH	5	5	5	>sp|O80796|VIPP1_ARATH Membrane-associated protein VIPP1, chloroplastic OS=Arabidopsis thaliana GN=VIPP1 PE=1 SV=1	1	5	5	5	0	0	0	3	0	0	0	1	0	0	0	0	0	0	2	0	0	0	0	0	2	0	0	0	0	0	0	0	0	3	0	0	0	1	0	0	0	0	0	0
sp|O80840|PMM_ARATH	sp|O80840|PMM_ARATH	7	7	7	>sp|O80840|PMM_ARATH Phosphomannomutase OS=Arabidopsis thaliana GN=PMM PE=1 SV=1	1	7	7	7	0	0	0	3	1	0	0	1	0	1	4	3	2	2	3	4	4	4	4	0	2	3	1	1	2	1	0	0	0	3	1	0	0	1	0	1	4	3	2	2
sp|O80852|GSTF9_ARATH;sp|O80852-2|GSTF9_ARATH	sp|O80852|GSTF9_ARATH;sp|O80852-2|GSTF9_ARATH	12;9	12;9	10;7	>sp|O80852|GSTF9_ARATH Glutathione S-transferase F9 OS=Arabidopsis thaliana GN=GSTF9 PE=1 SV=1;>sp|O80852-2|GSTF9_ARATH Isoform 2 of Glutathione S-transferase F9 OS=Arabidopsis thaliana GN=GSTF9	2	12	12	10	0	0	0	4	0	1	2	4	1	0	3	7	6	4	3	5	4	3	2	2	5	5	1	3	5	4	0	0	0	4	0	1	2	4	1	0	3	7	6	4
sp|O80929|RL361_ARATH	sp|O80929|RL361_ARATH	10	4	4	>sp|O80929|RL361_ARATH 60S ribosomal protein L36-1 OS=Arabidopsis thaliana GN=RPL36A PE=2 SV=1	1	10	4	4	0	0	1	4	1	5	5	4	4	3	5	5	3	4	4	3	5	3	3	2	6	5	5	3	2	3	0	0	0	1	0	0	0	0	1	0	2	2	0	0
sp|O80934|Y2766_ARATH	sp|O80934|Y2766_ARATH	4	3	3	>sp|O80934|Y2766_ARATH Uncharacterized protein At2g37660, chloroplastic OS=Arabidopsis thaliana GN=At2g37660 PE=1 SV=2	1	4	3	3	0	0	0	3	0	0	0	0	0	0	1	0	0	1	1	2	2	0	0	0	2	0	0	0	1	0	0	0	0	2	0	0	0	0	0	0	1	0	0	0
sp|O80944|AKRC8_ARATH;sp|O80944-3|AKRC8_ARATH;sp|O80944-2|AKRC8_ARATH	sp|O80944|AKRC8_ARATH;sp|O80944-3|AKRC8_ARATH;sp|O80944-2|AKRC8_ARATH	28;25;25	28;25;25	22;19;19	>sp|O80944|AKRC8_ARATH Aldo-keto reductase family 4 member C8 OS=Arabidopsis thaliana GN=AKR4C8 PE=1 SV=2;>sp|O80944-3|AKRC8_ARATH Isoform 3 of Aldo-keto reductase family 4 member C8 OS=Arabidopsis thaliana GN=AKR4C8;>sp|O80944-2|AKRC8_ARATH Isoform 2 of A	3	28	28	22	0	0	1	18	1	10	10	12	7	7	13	18	16	20	20	20	16	11	12	10	15	15	10	8	13	12	0	0	1	18	1	10	10	12	7	7	13	18	16	20
sp|O80988|GCSP2_ARATH	sp|O80988|GCSP2_ARATH	18	6	6	>sp|O80988|GCSP2_ARATH Glycine dehydrogenase (decarboxylating) 2, mitochondrial OS=Arabidopsis thaliana GN=GLDP2 PE=1 SV=1	1	18	6	6	0	0	0	9	0	0	1	2	2	3	6	1	2	3	7	9	6	0	1	1	8	8	4	1	2	2	0	0	0	4	0	0	1	2	1	2	2	0	0	1
sp|O80990|CIA1_ARATH;sp|O80990-2|CIA1_ARATH	sp|O80990|CIA1_ARATH	3;1	3;1	3;1	>sp|O80990|CIA1_ARATH Protein CIA1 OS=Arabidopsis thaliana GN=CIA1 PE=1 SV=2	2	3	3	3	0	0	0	1	0	0	0	0	0	1	0	0	1	0	3	1	0	1	0	0	1	1	0	0	1	1	0	0	0	1	0	0	0	0	0	1	0	0	1	0
sp|O81062|SIP_ARATH	sp|O81062|SIP_ARATH	1	1	1	>sp|O81062|SIP_ARATH Signal peptide peptidase OS=Arabidopsis thaliana GN=SPP PE=2 SV=1	1	1	1	1	0	0	0	0	0	0	0	0	0	0	0	0	0	1	0	0	0	0	0	0	0	0	0	0	0	0	0	0	0	0	0	0	0	0	0	0	0	0	0	1
sp|Q9M1A8|RPB8B_ARATH;sp|O81097|RPB8A_ARATH	sp|Q9M1A8|RPB8B_ARATH;sp|O81097|RPB8A_ARATH	2;2	2;2	2;2	>sp|Q9M1A8|RPB8B_ARATH DNA-directed RNA polymerases II, IV and V subunit 8B OS=Arabidopsis thaliana GN=NRPB8B PE=1 SV=1;>sp|O81097|RPB8A_ARATH DNA-directed RNA polymerases II and V subunit 8A OS=Arabidopsis thaliana GN=NRPB8A PE=1 SV=1	2	2	2	2	0	0	0	0	0	1	0	0	0	0	0	0	0	0	1	0	0	0	0	1	1	0	0	0	0	0	0	0	0	0	0	1	0	0	0	0	0	0	0	0
sp|O81098|RPB5A_ARATH	sp|O81098|RPB5A_ARATH	5	5	5	>sp|O81098|RPB5A_ARATH DNA-directed RNA polymerases II and IV subunit 5A OS=Arabidopsis thaliana GN=NRPB5A PE=1 SV=1	1	5	5	5	0	0	0	0	0	1	1	0	0	0	0	0	0	0	1	0	2	0	1	0	1	0	0	0	1	1	0	0	0	0	0	1	1	0	0	0	0	0	0	0
sp|O81146|PSA6A_ARATH;tr|F4IIA5|F4IIA5_ARATH;sp|O81147|PSA6B_ARATH	sp|O81146|PSA6A_ARATH;tr|F4IIA5|F4IIA5_ARATH;sp|O81147|PSA6B_ARATH	4;3;3	4;3;3	4;3;3	>sp|O81146|PSA6A_ARATH Proteasome subunit alpha type-6-A OS=Arabidopsis thaliana GN=PAA1 PE=1 SV=2;>tr|F4IIA5|F4IIA5_ARATH Proteasome subunit alpha type OS=Arabidopsis thaliana GN=PAA2 PE=3 SV=1;>sp|O81147|PSA6B_ARATH Proteasome subunit alpha type-6-B OS=A	3	4	4	4	0	0	0	1	0	0	0	1	0	1	0	0	0	0	3	2	3	1	0	1	0	1	0	0	0	0	0	0	0	1	0	0	0	1	0	1	0	0	0	0
sp|O81148|PSA4A_ARATH;sp|F4JJE5|PSA4B_ARATH	sp|O81148|PSA4A_ARATH	5;2	5;2	5;2	>sp|O81148|PSA4A_ARATH Proteasome subunit alpha type-4-A OS=Arabidopsis thaliana GN=PAC1 PE=1 SV=1	2	5	5	5	0	0	0	2	0	3	3	5	1	2	4	2	3	2	1	3	3	1	3	3	1	3	2	3	3	3	0	0	0	2	0	3	3	5	1	2	4	2	3	2
sp|Q42134|PSA5B_ARATH;sp|O81149|PSA5A_ARATH	sp|Q42134|PSA5B_ARATH;sp|O81149|PSA5A_ARATH	3;3	3;3	3;3	>sp|Q42134|PSA5B_ARATH Proteasome subunit alpha type-5-B OS=Arabidopsis thaliana GN=PAE2 PE=1 SV=2;>sp|O81149|PSA5A_ARATH Proteasome subunit alpha type-5-A OS=Arabidopsis thaliana GN=PAE1 PE=1 SV=1	2	3	3	3	0	0	0	1	0	1	2	1	1	1	2	0	0	0	2	2	1	0	0	1	1	1	1	1	0	0	0	0	0	1	0	1	2	1	1	1	2	0	0	0
tr|F4J504|F4J504_ARATH;sp|O81235|SODM1_ARATH	tr|F4J504|F4J504_ARATH;sp|O81235|SODM1_ARATH	6;6	6;6	6;6	>tr|F4J504|F4J504_ARATH Superoxide dismutase OS=Arabidopsis thaliana GN=MSD1 PE=1 SV=1;>sp|O81235|SODM1_ARATH Superoxide dismutase [Mn] 1, mitochondrial OS=Arabidopsis thaliana GN=MSD1 PE=1 SV=2	2	6	6	6	0	0	1	2	0	2	2	2	1	2	3	3	3	3	5	3	3	1	2	0	4	3	1	3	3	3	0	0	1	2	0	2	2	2	1	2	3	3	3	3
sp|O81439|PAP1_ARATH;sp|O49629|PAP2_ARATH	sp|O81439|PAP1_ARATH	5;2	5;2	5;2	>sp|O81439|PAP1_ARATH Probable plastid-lipid-associated protein 1, chloroplastic OS=Arabidopsis thaliana GN=PAP1 PE=1 SV=1	2	5	5	5	0	0	0	0	0	1	2	1	0	0	0	1	1	1	0	1	0	1	2	0	0	0	0	0	1	0	0	0	0	0	0	1	2	1	0	0	0	1	1	1
sp|Q9M2B4|ALFL3_ARATH;sp|O81488|ALFL4_ARATH;sp|Q5XEM9|ALFL5_ARATH	sp|Q9M2B4|ALFL3_ARATH;sp|O81488|ALFL4_ARATH;sp|Q5XEM9|ALFL5_ARATH	1;1;1	1;1;1	1;1;1	>sp|Q9M2B4|ALFL3_ARATH PHD finger protein ALFIN-LIKE 3 OS=Arabidopsis thaliana GN=AL3 PE=1 SV=1;>sp|O81488|ALFL4_ARATH PHD finger protein ALFIN-LIKE 4 OS=Arabidopsis thaliana GN=AL4 PE=1 SV=2;>sp|Q5XEM9|ALFL5_ARATH PHD finger protein ALFIN-LIKE 5 OS=Arabid	3	1	1	1	0	0	0	1	0	0	0	0	1	0	1	0	0	0	1	0	1	0	0	0	0	1	1	0	0	0	0	0	0	1	0	0	0	0	1	0	1	0	0	0
tr|A0A1I9LLV6|A0A1I9LLV6_ARATH;tr|A0A1I9LLW3|A0A1I9LLW3_ARATH;sp|O81645|VILI3_ARATH	tr|A0A1I9LLV6|A0A1I9LLV6_ARATH;tr|A0A1I9LLW3|A0A1I9LLW3_ARATH;sp|O81645|VILI3_ARATH	1;1;1	1;1;1	1;1;1	>tr|A0A1I9LLV6|A0A1I9LLV6_ARATH Villin 3 OS=Arabidopsis thaliana GN=VLN3 PE=4 SV=1;>tr|A0A1I9LLW3|A0A1I9LLW3_ARATH Villin 3 OS=Arabidopsis thaliana GN=VLN3 PE=4 SV=1;>sp|O81645|VILI3_ARATH Villin-3 OS=Arabidopsis thaliana GN=VLN3 PE=1 SV=2	3	1	1	1	0	0	0	0	0	0	0	0	0	0	0	1	0	0	1	0	0	0	0	0	0	0	0	0	0	0	0	0	0	0	0	0	0	0	0	0	0	1	0	0
sp|O81716|P2C21_ARATH	sp|O81716|P2C21_ARATH	1	1	1	>sp|O81716|P2C21_ARATH Probable protein phosphatase 2C 21 OS=Arabidopsis thaliana GN=PPC4-2 PE=1 SV=1	1	1	1	1	0	0	0	0	0	0	0	1	0	0	0	1	0	1	0	0	0	0	0	0	0	0	0	0	1	0	0	0	0	0	0	0	0	1	0	0	0	1	0	1
sp|O81742|APBLC_ARATH;sp|Q9SUS3|APBLB_ARATH;tr|F4JNZ8|F4JNZ8_ARATH	sp|O81742|APBLC_ARATH;sp|Q9SUS3|APBLB_ARATH;tr|F4JNZ8|F4JNZ8_ARATH	3;3;3	3;3;3	3;3;3	>sp|O81742|APBLC_ARATH Beta-adaptin-like protein C OS=Arabidopsis thaliana GN=BETAC-AD PE=1 SV=2;>sp|Q9SUS3|APBLB_ARATH Beta-adaptin-like protein B OS=Arabidopsis thaliana GN=BETAB-AD PE=1 SV=1;>tr|F4JNZ8|F4JNZ8_ARATH Beta-adaptin-like protein B OS=Arabido	3	3	3	3	0	0	0	0	0	0	0	2	0	0	0	0	1	1	0	0	0	1	0	1	1	0	0	0	0	0	0	0	0	0	0	0	0	2	0	0	0	0	1	1
sp|O81769|DPH5_ARATH	sp|O81769|DPH5_ARATH	2	2	2	>sp|O81769|DPH5_ARATH Probable diphthine methyl ester synthase OS=Arabidopsis thaliana GN=At4g31790 PE=2 SV=1	1	2	2	2	0	0	0	0	0	0	0	0	0	0	0	1	0	1	1	1	0	0	0	0	0	0	0	0	0	0	0	0	0	0	0	0	0	0	0	0	0	1	0	1
sp|O81845|PUMP1_ARATH	sp|O81845|PUMP1_ARATH	11	11	11	>sp|O81845|PUMP1_ARATH Mitochondrial uncoupling protein 1 OS=Arabidopsis thaliana GN=PUMP1 PE=1 SV=1	1	11	11	11	0	0	0	1	0	0	0	3	0	0	0	6	3	4	5	1	1	1	0	0	1	0	0	0	0	0	0	0	0	1	0	0	0	3	0	0	0	6	3	4
tr|A0A178V898|A0A178V898_ARATH;sp|O82089|CCH_ARATH;tr|A0A1I9LNC0|A0A1I9LNC0_ARATH	tr|A0A178V898|A0A178V898_ARATH;sp|O82089|CCH_ARATH;tr|A0A1I9LNC0|A0A1I9LNC0_ARATH	2;2;1	2;2;1	2;2;1	>tr|A0A178V898|A0A178V898_ARATH CCH OS=Arabidopsis thaliana GN=CCH PE=1 SV=1;>sp|O82089|CCH_ARATH Copper transport protein CCH OS=Arabidopsis thaliana GN=CCH PE=1 SV=1;>tr|A0A1I9LNC0|A0A1I9LNC0_ARATH Copper chaperone OS=Arabidopsis thaliana GN=CCH PE=4 SV=	3	2	2	2	0	0	0	0	0	0	0	0	0	0	0	0	0	0	1	0	0	0	0	0	2	0	0	0	0	0	0	0	0	0	0	0	0	0	0	0	0	0	0	0
sp|Q9C7Y2|MORF5_ARATH;sp|O82169|MORF6_ARATH;sp|O22793|MORF2_ARATH	sp|Q9C7Y2|MORF5_ARATH;sp|O82169|MORF6_ARATH;sp|O22793|MORF2_ARATH	2;2;1	2;2;1	2;2;1	>sp|Q9C7Y2|MORF5_ARATH Multiple organellar RNA editing factor 5, mitochondrial OS=Arabidopsis thaliana GN=MORF5 PE=2 SV=1;>sp|O82169|MORF6_ARATH Multiple organellar RNA editing factor 6, mitochondrial OS=Arabidopsis thaliana GN=MORF6 PE=2 SV=1;>sp|O22793|M	3	2	2	2	0	0	0	0	0	0	0	0	0	0	0	0	0	0	0	0	1	0	0	0	1	1	0	0	0	0	0	0	0	0	0	0	0	0	0	0	0	0	0	0
sp|O82204|RL281_ARATH	sp|O82204|RL281_ARATH	6	6	6	>sp|O82204|RL281_ARATH 60S ribosomal protein L28-1 OS=Arabidopsis thaliana GN=RPL28A PE=1 SV=1	1	6	6	6	0	0	2	1	2	2	1	3	0	0	1	3	2	3	2	3	3	0	0	0	3	1	0	0	1	1	0	0	2	1	2	2	1	3	0	0	1	3	2	3
sp|O82230-2|EBFC2_ARATH;sp|O82230|EBFC2_ARATH	sp|O82230-2|EBFC2_ARATH;sp|O82230|EBFC2_ARATH	2;2	2;2	2;2	>sp|O82230-2|EBFC2_ARATH Isoform 2 of Nucleoid-associated protein At2g24020, chloroplastic OS=Arabidopsis thaliana GN=At2g24020;>sp|O82230|EBFC2_ARATH Nucleoid-associated protein At2g24020, chloroplastic OS=Arabidopsis thaliana GN=At2g24020 PE=2 SV=2	2	2	2	2	0	0	0	0	0	0	0	0	0	0	1	0	0	0	0	0	1	2	2	0	0	0	0	0	0	0	0	0	0	0	0	0	0	0	0	0	1	0	0	0
sp|O82266|SWA1_ARATH	sp|O82266|SWA1_ARATH	1	1	1	>sp|O82266|SWA1_ARATH Protein SLOW WALKER 1 OS=Arabidopsis thaliana GN=SWA1 PE=2 SV=1	1	1	1	1	0	0	0	0	0	0	0	0	0	0	0	0	0	1	0	0	0	0	0	0	0	0	0	0	0	0	0	0	0	0	0	0	0	0	0	0	0	0	0	1
sp|O82291|PAP3_ARATH	sp|O82291|PAP3_ARATH	1	1	1	>sp|O82291|PAP3_ARATH Probable plastid-lipid-associated protein 3, chloroplastic OS=Arabidopsis thaliana GN=PAP3 PE=2 SV=1	1	1	1	1	0	0	0	0	0	0	0	0	0	0	1	0	0	0	0	1	0	0	0	0	0	0	0	0	0	0	0	0	0	0	0	0	0	0	0	0	1	0	0	0
sp|O82355|LEA2R_ARATH	sp|O82355|LEA2R_ARATH	1	1	1	>sp|O82355|LEA2R_ARATH Desiccation-related protein At2g46140 OS=Arabidopsis thaliana GN=At2g46140 PE=1 SV=1	1	1	1	1	0	0	0	0	0	0	0	0	0	0	0	0	0	0	1	0	0	1	0	0	1	0	0	0	0	0	0	0	0	0	0	0	0	0	0	0	0	0	0	0
sp|O82357|PANB1_ARATH	sp|O82357|PANB1_ARATH	2	2	2	>sp|O82357|PANB1_ARATH 3-methyl-2-oxobutanoate hydroxymethyltransferase 1, mitochondrial OS=Arabidopsis thaliana GN=KPHMT1 PE=1 SV=1	1	2	2	2	0	0	0	1	0	1	0	1	1	0	1	0	1	1	1	1	1	1	0	0	2	1	0	0	1	1	0	0	0	1	0	1	0	1	1	0	1	0	1	1
sp|O82392|THIC_ARATH	sp|O82392|THIC_ARATH	3	3	3	>sp|O82392|THIC_ARATH Phosphomethylpyrimidine synthase, chloroplastic OS=Arabidopsis thaliana GN=THIC PE=1 SV=1	1	3	3	3	0	0	0	0	0	0	0	1	0	0	1	1	0	0	1	0	0	0	1	0	0	0	0	0	0	0	0	0	0	0	0	0	0	1	0	0	1	1	0	0
sp|O82399|MDHX1_ARATH	sp|O82399|MDHX1_ARATH	5	5	5	>sp|O82399|MDHX1_ARATH Malate dehydrogenase 1, peroxisomal OS=Arabidopsis thaliana GN=PMDH1 PE=2 SV=1	1	5	5	5	0	0	0	2	0	0	0	2	0	0	0	0	0	0	1	1	1	0	0	0	1	0	0	0	1	2	0	0	0	2	0	0	0	2	0	0	0	0	0	0
sp|O82462|SYEC_ARATH	sp|O82462|SYEC_ARATH	29	29	29	>sp|O82462|SYEC_ARATH Glutamate--tRNA ligase, cytoplasmic OS=Arabidopsis thaliana GN=At5g26710 PE=1 SV=1	1	29	29	29	0	0	0	16	0	1	7	12	3	3	13	12	10	11	15	14	10	10	4	10	14	13	3	10	16	12	0	0	0	16	0	1	7	12	3	3	13	12	10	11
sp|O82491|SPT16_ARATH	sp|O82491|SPT16_ARATH	1	1	1	>sp|O82491|SPT16_ARATH FACT complex subunit SPT16 OS=Arabidopsis thaliana GN=SPT16 PE=1 SV=1	1	1	1	1	0	0	0	1	0	0	0	0	0	0	0	0	0	0	0	0	0	0	0	0	0	0	0	0	0	0	0	0	0	1	0	0	0	0	0	0	0	0	0	0
sp|O82514|KAD4_ARATH;tr|F4KAP2|F4KAP2_ARATH;sp|Q9FK35|KAD3_ARATH	sp|O82514|KAD4_ARATH;tr|F4KAP2|F4KAP2_ARATH;sp|Q9FK35|KAD3_ARATH	4;3;2	4;3;2	4;3;2	>sp|O82514|KAD4_ARATH Adenylate kinase 4 OS=Arabidopsis thaliana GN=ADK1 PE=1 SV=2;>tr|F4KAP2|F4KAP2_ARATH Adenylate kinase 1 OS=Arabidopsis thaliana GN=ADK1 PE=1 SV=1;>sp|Q9FK35|KAD3_ARATH Adenylate kinase 3 OS=Arabidopsis thaliana GN=ADK2 PE=1 SV=1	3	4	4	4	0	0	0	0	0	0	0	2	0	0	1	0	0	0	2	1	0	0	0	0	1	0	1	0	0	0	0	0	0	0	0	0	0	2	0	0	1	0	0	0
tr|A0A1I9LSJ8|A0A1I9LSJ8_ARATH;tr|A0A178V810|A0A178V810_ARATH;sp|Q9LXJ0|FTZ22_ARATH;sp|O82533|FTZ21_ARATH	tr|A0A1I9LSJ8|A0A1I9LSJ8_ARATH;tr|A0A178V810|A0A178V810_ARATH;sp|Q9LXJ0|FTZ22_ARATH;sp|O82533|FTZ21_ARATH	1;1;1;1	1;1;1;1	1;1;1;1	>tr|A0A1I9LSJ8|A0A1I9LSJ8_ARATH Tubulin/FtsZ family protein OS=Arabidopsis thaliana GN=FTSZ2-2 PE=3 SV=1;>tr|A0A178V810|A0A178V810_ARATH FTSZ2-2 OS=Arabidopsis thaliana GN=FTSZ2-2 PE=3 SV=1;>sp|Q9LXJ0|FTZ22_ARATH Cell division protein FtsZ homolog 2-2, chl	4	1	1	1	0	0	0	0	0	0	1	0	0	0	0	0	0	0	1	1	1	1	1	0	1	0	0	1	1	0	0	0	0	0	0	0	1	0	0	0	0	0	0	0
sp|O82647|PDC1_ARATH;sp|Q9M040|PDC4_ARATH;sp|Q9M039|PDC3_ARATH	sp|O82647|PDC1_ARATH	13;6;4	13;6;4	10;5;3	>sp|O82647|PDC1_ARATH Pyruvate decarboxylase 1 OS=Arabidopsis thaliana GN=PDC1 PE=2 SV=1	3	13	13	10	0	0	1	5	0	5	3	7	4	4	5	6	6	6	5	4	5	6	7	7	3	5	4	7	7	6	0	0	1	5	0	5	3	7	4	4	5	6	6	6
sp|O82656|PTP1_ARATH;tr|F4IA41|F4IA41_ARATH	sp|O82656|PTP1_ARATH;tr|F4IA41|F4IA41_ARATH	4;3	4;3	4;3	>sp|O82656|PTP1_ARATH Protein-tyrosine-phosphatase PTP1 OS=Arabidopsis thaliana GN=PTP1 PE=1 SV=1;>tr|F4IA41|F4IA41_ARATH Tyrosine phosphatase 1 OS=Arabidopsis thaliana GN=PTP1 PE=4 SV=1	2	4	4	4	1	0	0	1	1	0	0	0	1	1	1	1	0	1	0	0	2	1	0	1	2	1	2	0	0	0	1	0	0	1	1	0	0	0	1	1	1	1	0	1
sp|O82662|SUCB_ARATH	sp|O82662|SUCB_ARATH	38	38	38	>sp|O82662|SUCB_ARATH Succinate--CoA ligase [ADP-forming] subunit beta, mitochondrial OS=Arabidopsis thaliana GN=At2g20420 PE=1 SV=1	1	38	38	38	0	0	3	21	6	17	17	23	12	17	23	27	22	25	26	22	23	16	20	14	19	18	19	19	25	20	0	0	3	21	6	17	17	23	12	17	23	27	22	25
sp|O82663|SDHA1_ARATH	sp|O82663|SDHA1_ARATH	21	21	16	>sp|O82663|SDHA1_ARATH Succinate dehydrogenase [ubiquinone] flavoprotein subunit 1, mitochondrial OS=Arabidopsis thaliana GN=SDH1-1 PE=1 SV=1	1	21	21	16	0	0	3	11	3	15	14	11	5	10	11	5	11	5	11	12	9	7	8	8	11	11	8	12	11	9	0	0	3	11	3	15	14	11	5	10	11	5	11	5
sp|O82768|HIS2_ARATH	sp|O82768|HIS2_ARATH	4	4	4	>sp|O82768|HIS2_ARATH Histidine biosynthesis bifunctional protein hisIE, chloroplastic OS=Arabidopsis thaliana GN=HISN2 PE=1 SV=1	1	4	4	4	0	0	0	1	0	0	2	1	0	0	1	1	0	2	1	1	1	1	0	0	2	1	0	0	2	0	0	0	0	1	0	0	2	1	0	0	1	1	0	2
tr|Q39141|Q39141_ARATH;sp|Q8VZ87|CB1B_ARATH;sp|P0CJ48|CB1A_ARATH;sp|P04778|CB1C_ARATH	tr|Q39141|Q39141_ARATH;sp|Q8VZ87|CB1B_ARATH;sp|P0CJ48|CB1A_ARATH;sp|P04778|CB1C_ARATH	3;3;3;3	1;1;1;1	1;1;1;1	>tr|Q39141|Q39141_ARATH Chlorophyll a-b binding protein, chloroplastic OS=Arabidopsis thaliana GN=Lhb1B2 PE=2 SV=1;>sp|Q8VZ87|CB1B_ARATH Chlorophyll a-b binding protein 3, chloroplastic OS=Arabidopsis thaliana GN=LHCB1.2 PE=1 SV=2;>sp|P0CJ48|CB1A_ARATH Chl	4	3	1	1	0	0	0	2	0	2	2	2	2	1	2	3	3	3	3	3	2	3	2	1	2	2	0	1	2	2	0	0	0	0	0	0	0	0	0	0	0	1	1	1
sp|P05466|AROA_ARATH;tr|Q9FVP6|Q9FVP6_ARATH;tr|F4I035|F4I035_ARATH	sp|P05466|AROA_ARATH;tr|Q9FVP6|Q9FVP6_ARATH;tr|F4I035|F4I035_ARATH	6;5;4	6;5;4	6;5;4	>sp|P05466|AROA_ARATH 3-phosphoshikimate 1-carboxyvinyltransferase, chloroplastic OS=Arabidopsis thaliana GN=At2g45300 PE=2 SV=3;>tr|Q9FVP6|Q9FVP6_ARATH 3-phosphoshikimate 1-carboxyvinyltransferase OS=Arabidopsis thaliana GN=F27K7.11 PE=2 SV=1;>tr|F4I035|F	3	6	6	6	0	0	1	2	2	2	2	2	2	1	3	2	2	3	3	3	3	2	3	3	2	2	1	3	1	3	0	0	1	2	2	2	2	2	2	1	3	2	2	3
sp|P06525|ADH1_ARATH	sp|P06525|ADH1_ARATH	31	31	31	>sp|P06525|ADH1_ARATH Alcohol dehydrogenase class-P OS=Arabidopsis thaliana GN=ADH1 PE=1 SV=2	1	31	31	31	1	3	6	18	11	13	11	16	12	11	20	21	18	19	21	20	17	15	15	14	14	18	13	22	21	16	1	3	6	18	11	13	11	16	12	11	20	21	18	19
sp|P0C896|PP209_ARATH	sp|P0C896|PP209_ARATH	4	4	4	>sp|P0C896|PP209_ARATH Pentatricopeptide repeat-containing protein At3g02650, mitochondrial OS=Arabidopsis thaliana GN=At3g02650 PE=2 SV=1	1	4	4	4	0	0	0	0	0	0	0	0	0	1	0	1	0	0	2	0	0	0	0	0	2	0	0	0	0	0	0	0	0	0	0	0	0	0	0	1	0	1	0	0
sp|P0CAN7|VATE3_ARATH	sp|P0CAN7|VATE3_ARATH	5	1	1	>sp|P0CAN7|VATE3_ARATH V-type proton ATPase subunit E3 OS=Arabidopsis thaliana GN=VHA-E3 PE=2 SV=1	1	5	1	1	0	0	0	1	0	1	0	1	0	1	1	3	3	3	3	4	3	0	0	0	2	3	0	0	0	0	0	0	0	1	0	0	0	0	0	0	0	0	0	0
tr|F1LIM1|F1LIM1_ARATH;sp|P0CJ47|ACT3_ARATH;sp|P0CJ46|ACT1_ARATH	tr|F1LIM1|F1LIM1_ARATH;sp|P0CJ47|ACT3_ARATH;sp|P0CJ46|ACT1_ARATH	16;16;16	3;3;3	2;2;2	>tr|F1LIM1|F1LIM1_ARATH Actin 3 OS=Arabidopsis thaliana GN=ACT3 PE=3 SV=1;>sp|P0CJ47|ACT3_ARATH Actin-3 OS=Arabidopsis thaliana GN=ACT3 PE=1 SV=1;>sp|P0CJ46|ACT1_ARATH Actin-1 OS=Arabidopsis thaliana GN=ACT1 PE=1 SV=1	3	16	3	2	0	0	0	6	0	5	9	9	5	8	8	8	9	10	11	7	6	10	8	7	11	6	4	6	7	5	0	0	0	0	0	0	0	0	0	1	0	1	0	1
sp|Q8W4H7|EF1A2_ARATH;sp|Q8GTY0|EF1A4_ARATH;sp|Q0WL56|EF1A3_ARATH;sp|P0DH99|EF1A1_ARATH;tr|F4HUA0|F4HUA0_ARATH;tr|A8MSE8|A8MSE8_ARATH	sp|Q8W4H7|EF1A2_ARATH;sp|Q8GTY0|EF1A4_ARATH;sp|Q0WL56|EF1A3_ARATH;sp|P0DH99|EF1A1_ARATH;tr|F4HUA0|F4HUA0_ARATH;tr|A8MSE8|A8MSE8_ARATH	32;32;32;32;26;22	32;32;32;32;26;22	31;31;31;31;25;21	>sp|Q8W4H7|EF1A2_ARATH Elongation factor 1-alpha 2 OS=Arabidopsis thaliana GN=A2 PE=1 SV=2;>sp|Q8GTY0|EF1A4_ARATH Elongation factor 1-alpha 4 OS=Arabidopsis thaliana GN=A4 PE=1 SV=2;>sp|Q0WL56|EF1A3_ARATH Elongation factor 1-alpha 3 OS=Arabidopsis thaliana	6	32	32	31	0	1	7	15	12	21	27	28	14	17	21	28	28	27	18	20	20	25	22	25	21	20	9	20	25	21	0	1	7	15	12	21	27	28	14	17	21	28	28	27
sp|Q0WMV8|PHF5B_ARATH;sp|P0DI19|PHF5A_ARATH	sp|Q0WMV8|PHF5B_ARATH;sp|P0DI19|PHF5A_ARATH	2;2	2;2	2;2	>sp|Q0WMV8|PHF5B_ARATH PHD finger-like domain-containing protein 5B OS=Arabidopsis thaliana GN=At1g07170 PE=2 SV=1;>sp|P0DI19|PHF5A_ARATH PHD finger-like domain-containing protein 5A OS=Arabidopsis thaliana GN=At2g30000 PE=3 SV=1	2	2	2	2	0	0	0	0	0	0	0	0	0	1	1	0	0	0	0	0	1	0	0	0	0	2	0	0	0	0	0	0	0	0	0	0	0	0	0	1	1	0	0	0
sp|P10795|RBS1A_ARATH	sp|P10795|RBS1A_ARATH	3	3	2	>sp|P10795|RBS1A_ARATH Ribulose bisphosphate carboxylase small chain 1A, chloroplastic OS=Arabidopsis thaliana GN=RBCS-1A PE=1 SV=2	1	3	3	2	0	0	0	2	1	1	1	0	1	1	2	1	2	2	1	2	1	1	2	3	2	1	1	0	1	1	0	0	0	2	1	1	1	0	1	1	2	1	2	2
tr|F4IVZ7|F4IVZ7_ARATH;sp|P10896-2|RCA_ARATH;sp|P10896|RCA_ARATH	tr|F4IVZ7|F4IVZ7_ARATH;sp|P10896-2|RCA_ARATH;sp|P10896|RCA_ARATH	14;14;14	14;14;14	14;14;14	>tr|F4IVZ7|F4IVZ7_ARATH RCA OS=Arabidopsis thaliana GN=RCA PE=1 SV=1;>sp|P10896-2|RCA_ARATH Isoform Short of Ribulose bisphosphate carboxylase/oxygenase activase, chloroplastic OS=Arabidopsis thaliana GN=RCA;>sp|P10896|RCA_ARATH Ribulose bisphosphate carbo	3	14	14	14	0	0	0	0	0	2	5	5	0	0	1	8	8	8	2	1	2	9	12	4	2	0	0	13	8	11	0	0	0	0	0	2	5	5	0	0	1	8	8	8
sp|P11035|NIA2_ARATH	sp|P11035|NIA2_ARATH	14	14	12	>sp|P11035|NIA2_ARATH Nitrate reductase [NADH] 2 OS=Arabidopsis thaliana GN=NIA2 PE=1 SV=1	1	14	14	12	0	0	0	7	0	0	1	0	4	3	8	1	2	0	6	1	5	4	3	1	8	5	0	0	0	0	0	0	0	7	0	0	1	0	4	3	8	1	2	0
sp|P11574|VATB1_ARATH;sp|Q8W4E2|VATB3_ARATH	sp|P11574|VATB1_ARATH;sp|Q8W4E2|VATB3_ARATH	11;11	11;11	5;5	>sp|P11574|VATB1_ARATH V-type proton ATPase subunit B1 OS=Arabidopsis thaliana GN=VHA-B1 PE=2 SV=2;>sp|Q8W4E2|VATB3_ARATH V-type proton ATPase subunit B3 OS=Arabidopsis thaliana GN=VHA-B3 PE=2 SV=1	2	11	11	5	0	0	0	6	1	4	6	7	2	2	5	3	4	3	6	8	5	6	4	4	6	3	1	4	6	5	0	0	0	6	1	4	6	7	2	2	5	3	4	3
sp|P11832|NIA1_ARATH	sp|P11832|NIA1_ARATH	6	4	4	>sp|P11832|NIA1_ARATH Nitrate reductase [NADH] 1 OS=Arabidopsis thaliana GN=NIA1 PE=1 SV=3	1	6	4	4	0	0	0	1	0	0	0	0	1	2	3	1	0	0	2	0	1	0	0	0	3	1	0	0	0	0	0	0	0	0	0	0	0	0	0	1	2	0	0	0
sp|P14671|TRPB1_ARATH;sp|P25269|TRBP2_ARATH	sp|P14671|TRPB1_ARATH;sp|P25269|TRBP2_ARATH	8;7	8;7	8;7	>sp|P14671|TRPB1_ARATH Tryptophan synthase beta chain 1, chloroplastic OS=Arabidopsis thaliana GN=TSB1 PE=2 SV=1;>sp|P25269|TRBP2_ARATH Tryptophan synthase beta chain 2, chloroplastic OS=Arabidopsis thaliana GN=TSB2 PE=1 SV=2	2	8	8	8	0	0	0	2	1	0	2	1	1	0	0	2	1	1	2	3	4	0	1	1	4	1	0	1	2	1	0	0	0	2	1	0	2	1	1	0	0	2	1	1
sp|P15457|2SS1_ARATH	sp|P15457|2SS1_ARATH	5	5	5	>sp|P15457|2SS1_ARATH 2S seed storage protein 1 OS=Arabidopsis thaliana GN=AT2S1 PE=1 SV=1	1	5	5	5	0	5	0	0	0	0	0	0	0	0	0	0	0	0	0	0	0	0	0	0	0	0	0	0	0	0	0	5	0	0	0	0	0	0	0	0	0	0	0	0
sp|P15459|2SS3_ARATH;sp|P15458|2SS2_ARATH	sp|P15459|2SS3_ARATH;sp|P15458|2SS2_ARATH	3;2	3;2	3;2	>sp|P15459|2SS3_ARATH 2S seed storage protein 3 OS=Arabidopsis thaliana GN=AT2S3 PE=1 SV=1;>sp|P15458|2SS2_ARATH 2S seed storage protein 2 OS=Arabidopsis thaliana GN=AT2S2 PE=2 SV=1	2	3	3	3	0	3	0	0	0	0	0	0	0	0	0	0	0	0	0	0	0	0	0	0	0	0	0	0	0	0	0	3	0	0	0	0	0	0	0	0	0	0	0	0
sp|P15460|2SS4_ARATH	sp|P15460|2SS4_ARATH	5	5	5	>sp|P15460|2SS4_ARATH 2S seed storage protein 4 OS=Arabidopsis thaliana GN=AT2S4 PE=2 SV=1	1	5	5	5	0	5	0	0	0	0	0	0	0	0	0	0	0	0	0	0	0	0	0	0	0	0	0	0	0	0	0	5	0	0	0	0	0	0	0	0	0	0	0	0
sp|P16127|CHLI1_ARATH;sp|Q5XF33|CHLI2_ARATH	sp|P16127|CHLI1_ARATH;sp|Q5XF33|CHLI2_ARATH	4;2	4;2	4;2	>sp|P16127|CHLI1_ARATH Magnesium-chelatase subunit ChlI-1, chloroplastic OS=Arabidopsis thaliana GN=CHLI1 PE=1 SV=1;>sp|Q5XF33|CHLI2_ARATH Magnesium-chelatase subunit ChlI-2, chloroplastic OS=Arabidopsis thaliana GN=CHLI2 PE=1 SV=1	2	4	4	4	0	0	0	0	0	0	1	1	1	0	0	1	2	2	2	1	0	2	1	1	2	0	0	0	1	0	0	0	0	0	0	0	1	1	1	0	0	1	2	2
sp|P16181|RS111_ARATH	sp|P16181|RS111_ARATH	22	22	8	>sp|P16181|RS111_ARATH 40S ribosomal protein S11-1 OS=Arabidopsis thaliana GN=RPS11A PE=2 SV=1	1	22	22	8	0	0	2	18	4	10	10	12	7	10	15	13	12	14	16	13	13	10	9	6	13	14	12	7	15	12	0	0	2	18	4	10	10	12	7	10	15	13	12	14
sp|P17094|RL31_ARATH;tr|A8MQQ1|A8MQQ1_ARATH;sp|P22738|RL32_ARATH	sp|P17094|RL31_ARATH;tr|A8MQQ1|A8MQQ1_ARATH	46;37;16	46;37;16	46;37;16	>sp|P17094|RL31_ARATH 60S ribosomal protein L3-1 OS=Arabidopsis thaliana GN=ARP1 PE=1 SV=5;>tr|A8MQQ1|A8MQQ1_ARATH 60S ribosomal protein L3-1 OS=Arabidopsis thaliana GN=RP1 PE=1 SV=1	3	46	46	46	0	0	1	28	3	16	24	24	12	16	16	24	23	23	26	24	21	20	21	15	32	29	18	18	25	20	0	0	1	28	3	16	24	24	12	16	16	24	23	23
sp|P17562|METK2_ARATH	sp|P17562|METK2_ARATH	17	5	3	>sp|P17562|METK2_ARATH S-adenosylmethionine synthase 2 OS=Arabidopsis thaliana GN=SAM2 PE=1 SV=1	1	17	5	3	0	1	5	6	6	7	9	10	4	4	8	10	8	12	11	6	9	7	6	6	10	7	3	7	9	7	0	0	0	1	0	0	2	2	0	0	1	0	0	1
sp|P17597|ILVB_ARATH	sp|P17597|ILVB_ARATH	18	18	18	>sp|P17597|ILVB_ARATH Acetolactate synthase, chloroplastic OS=Arabidopsis thaliana GN=ALS PE=1 SV=1	1	18	18	18	0	0	1	9	0	2	7	7	3	3	8	5	7	8	11	8	9	10	7	6	7	7	3	3	6	5	0	0	1	9	0	2	7	7	3	3	8	5	7	8
sp|P17745|EFTU_ARATH	sp|P17745|EFTU_ARATH	25	25	25	>sp|P17745|EFTU_ARATH Elongation factor Tu, chloroplastic OS=Arabidopsis thaliana GN=TUFA PE=1 SV=1	1	25	25	25	0	0	1	7	0	16	19	18	9	11	9	16	18	16	14	9	6	17	18	10	12	8	1	11	10	9	0	0	1	7	0	16	19	18	9	11	9	16	18	16
sp|P19366|ATPB_ARATH	sp|P19366|ATPB_ARATH	9	7	7	>sp|P19366|ATPB_ARATH ATP synthase subunit beta, chloroplastic OS=Arabidopsis thaliana GN=atpB PE=1 SV=2	1	9	7	7	0	0	1	2	1	2	3	3	3	2	4	4	5	5	4	5	4	5	5	4	5	6	2	2	2	2	0	0	0	1	0	0	1	1	2	2	3	3	3	4
sp|P20115-2|CISY4_ARATH;sp|P20115|CISY4_ARATH;sp|Q9M1D3|CISY5_ARATH;tr|A0A1I9LSJ6|A0A1I9LSJ6_ARATH;tr|A0A1I9LSJ5|A0A1I9LSJ5_ARATH	sp|P20115-2|CISY4_ARATH;sp|P20115|CISY4_ARATH	33;33;4;4;2	33;33;4;4;2	33;33;4;4;2	>sp|P20115-2|CISY4_ARATH Isoform 2 of Citrate synthase 4, mitochondrial OS=Arabidopsis thaliana GN=CSY4;>sp|P20115|CISY4_ARATH Citrate synthase 4, mitochondrial OS=Arabidopsis thaliana GN=CSY4 PE=1 SV=3	5	33	33	33	0	0	2	13	7	12	10	15	9	8	12	20	18	14	19	15	14	13	13	13	11	12	8	15	21	19	0	0	2	13	7	12	10	15	9	8	12	20	18	14
sp|P20649|PMA1_ARATH;sp|P19456|PMA2_ARATH;sp|Q9SJB3|PMA5_ARATH;sp|Q9LV11|PMA11_ARATH;tr|F4JPJ7|F4JPJ7_ARATH	sp|P20649|PMA1_ARATH;sp|P19456|PMA2_ARATH;sp|Q9SJB3|PMA5_ARATH;sp|Q9LV11|PMA11_ARATH;tr|F4JPJ7|F4JPJ7_ARATH	2;1;1;1;1	2;1;1;1;1	2;1;1;1;1	>sp|P20649|PMA1_ARATH ATPase 1, plasma membrane-type OS=Arabidopsis thaliana GN=AHA1 PE=1 SV=3;>sp|P19456|PMA2_ARATH ATPase 2, plasma membrane-type OS=Arabidopsis thaliana GN=AHA2 PE=1 SV=2;>sp|Q9SJB3|PMA5_ARATH ATPase 5, plasma membrane-type OS=Arabidopsi	5	2	2	2	0	0	0	0	0	0	0	1	0	0	0	1	1	1	1	0	0	0	0	0	0	0	0	0	0	0	0	0	0	0	0	0	0	1	0	0	0	1	1	1
sp|P21216|IPYR2_ARATH	sp|P21216|IPYR2_ARATH	2	2	2	>sp|P21216|IPYR2_ARATH Soluble inorganic pyrophosphatase 2 OS=Arabidopsis thaliana GN=PPA2 PE=2 SV=2	1	2	2	2	0	0	0	0	0	0	0	0	0	0	0	0	0	0	2	0	0	0	0	0	0	0	0	0	0	0	0	0	0	0	0	0	0	0	0	0	0	0	0	0
sp|P21238|CPNA1_ARATH	sp|P21238|CPNA1_ARATH	50	50	49	>sp|P21238|CPNA1_ARATH Chaperonin 60 subunit alpha 1, chloroplastic OS=Arabidopsis thaliana GN=CPN60A1 PE=1 SV=2	1	50	50	49	0	0	7	21	8	26	33	34	14	14	25	34	36	36	32	31	27	33	35	31	30	20	10	28	30	26	0	0	7	21	8	26	33	34	14	14	25	34	36	36
sp|P21240|CPNB1_ARATH	sp|P21240|CPNB1_ARATH	53	15	12	>sp|P21240|CPNB1_ARATH Chaperonin 60 subunit beta 1, chloroplastic OS=Arabidopsis thaliana GN=CPN60B1 PE=1 SV=3	1	53	15	12	0	1	3	26	6	31	36	37	14	19	21	37	35	40	29	21	25	38	36	30	23	20	21	32	28	31	0	0	0	5	0	4	5	5	2	2	4	8	7	9
tr|F4JRV2|F4JRV2_ARATH;sp|P21276|SODF1_ARATH	tr|F4JRV2|F4JRV2_ARATH;sp|P21276|SODF1_ARATH	5;5	5;5	5;5	>tr|F4JRV2|F4JRV2_ARATH Superoxide dismutase OS=Arabidopsis thaliana GN=FSD1 PE=3 SV=1;>sp|P21276|SODF1_ARATH Superoxide dismutase [Fe] 1, chloroplastic OS=Arabidopsis thaliana GN=FSD1 PE=1 SV=4	2	5	5	5	0	0	0	2	0	1	1	1	1	3	3	4	2	3	2	3	3	2	3	3	2	4	3	2	3	2	0	0	0	2	0	1	1	1	1	3	3	4	2	3
sp|P22953|MD37E_ARATH;tr|F4KCE5|F4KCE5_ARATH	sp|P22953|MD37E_ARATH;tr|F4KCE5|F4KCE5_ARATH	67;54	67;54	20;20	>sp|P22953|MD37E_ARATH Probable mediator of RNA polymerase II transcription subunit 37e OS=Arabidopsis thaliana GN=MED37E PE=1 SV=3;>tr|F4KCE5|F4KCE5_ARATH Heat shock cognate protein 70-1 OS=Arabidopsis thaliana GN=HSC70-1 PE=1 SV=1	2	67	67	20	0	4	18	34	18	53	56	50	32	38	42	38	49	50	33	39	42	58	51	55	34	36	36	50	41	50	0	4	18	34	18	53	56	50	32	38	42	38	49	50
sp|P22954|MD37D_ARATH;sp|Q9C7X7|HSP7N_ARATH	sp|P22954|MD37D_ARATH;sp|Q9C7X7|HSP7N_ARATH	47;27	6;0	5;0	>sp|P22954|MD37D_ARATH Probable mediator of RNA polymerase II transcription subunit 37c OS=Arabidopsis thaliana GN=MED37D PE=1 SV=2;>sp|Q9C7X7|HSP7N_ARATH Heat shock 70 kDa protein 18 OS=Arabidopsis thaliana GN=HSP70-18 PE=2 SV=1	2	47	6	5	0	3	9	24	8	33	33	34	19	24	26	28	32	36	22	23	27	35	28	36	19	23	25	30	26	29	0	0	0	1	0	0	0	3	0	1	1	2	2	3
sp|P24100|CDKA1_ARATH	sp|P24100|CDKA1_ARATH	6	6	6	>sp|P24100|CDKA1_ARATH Cyclin-dependent kinase A-1 OS=Arabidopsis thaliana GN=CDKA-1 PE=1 SV=1	1	6	6	6	0	0	0	0	0	0	0	0	0	0	0	1	0	4	3	3	0	2	0	1	3	0	0	0	0	0	0	0	0	0	0	0	0	0	0	0	0	1	0	4
sp|P24102|PER22_ARATH;sp|Q9LVL1|PER68_ARATH;sp|O80912|PER23_ARATH;sp|Q9FX85|PER10_ARATH	sp|P24102|PER22_ARATH	4;1;1;1	4;1;1;1	4;1;1;1	>sp|P24102|PER22_ARATH Peroxidase 22 OS=Arabidopsis thaliana GN=PER22 PE=1 SV=2	4	4	4	4	0	0	0	0	0	0	0	0	0	0	0	0	0	0	4	2	1	0	0	0	0	0	0	0	0	0	0	0	0	0	0	0	0	0	0	0	0	0	0	0
sp|P24636|TBB4_ARATH;ENSEMBL:ENSBTAP00000025008;CON__ENSEMBL:ENSBTAP00000025008	sp|P24636|TBB4_ARATH	26;1;1	26;1;1	4;0;0	>sp|P24636|TBB4_ARATH Tubulin beta-4 chain OS=Arabidopsis thaliana GN=TUBB4 PE=2 SV=2	3	26	26	4	0	0	2	4	1	5	12	13	7	10	6	18	19	16	16	12	10	19	17	11	14	8	4	12	12	10	0	0	2	4	1	5	12	13	7	10	6	18	19	16
sp|P25070|CML24_ARATH	sp|P25070|CML24_ARATH	2	2	2	>sp|P25070|CML24_ARATH Calcium-binding protein CML24 OS=Arabidopsis thaliana GN=CML24 PE=2 SV=2	1	2	2	2	0	0	0	0	0	0	0	0	0	2	0	0	0	0	0	0	0	0	0	0	1	1	0	0	0	0	0	0	0	0	0	0	0	0	0	2	0	0	0	0
sp|P25071|CML12_ARATH;tr|F4IJ44|F4IJ44_ARATH;tr|F4IJ45|F4IJ45_ARATH	sp|P25071|CML12_ARATH;tr|F4IJ44|F4IJ44_ARATH;tr|F4IJ45|F4IJ45_ARATH	6;5;3	6;5;3	6;5;3	>sp|P25071|CML12_ARATH Calmodulin-like protein 12 OS=Arabidopsis thaliana GN=CML12 PE=1 SV=3;>tr|F4IJ44|F4IJ44_ARATH Calmodulin-like protein 4 OS=Arabidopsis thaliana GN=TCH3 PE=4 SV=1;>tr|F4IJ45|F4IJ45_ARATH Calmodulin-like protein 4 OS=Arabidopsis thalia	3	6	6	6	0	0	0	0	0	0	0	0	0	0	0	0	2	1	1	2	0	4	4	4	0	0	0	0	0	0	0	0	0	0	0	0	0	0	0	0	0	0	2	1
sp|P25696|ENO2_ARATH	sp|P25696|ENO2_ARATH	27	27	26	>sp|P25696|ENO2_ARATH Bifunctional enolase 2/transcriptional activator OS=Arabidopsis thaliana GN=ENO2 PE=1 SV=1	1	27	27	26	0	0	6	14	4	12	12	18	12	11	14	20	19	22	17	14	15	17	15	12	15	14	13	13	18	15	0	0	6	14	4	12	12	18	12	11	14	20	19	22
sp|P25697|KPPR_ARATH	sp|P25697|KPPR_ARATH	5	5	5	>sp|P25697|KPPR_ARATH Phosphoribulokinase, chloroplastic OS=Arabidopsis thaliana GN=At1g32060 PE=2 SV=1	1	5	5	5	0	0	0	1	0	0	0	0	0	0	2	2	0	1	2	1	2	0	0	0	0	0	0	0	0	0	0	0	0	1	0	0	0	0	0	0	2	2	0	1
tr|F4HWZ6|F4HWZ6_ARATH;sp|P25702|ACP3_ARATH;sp|P25701|ACP2_ARATH	tr|F4HWZ6|F4HWZ6_ARATH;sp|P25702|ACP3_ARATH;sp|P25701|ACP2_ARATH	2;2;2	2;2;2	2;2;2	>tr|F4HWZ6|F4HWZ6_ARATH Acyl carrier protein 3 OS=Arabidopsis thaliana GN=ACP3 PE=4 SV=1;>sp|P25702|ACP3_ARATH Acyl carrier protein 3, chloroplastic OS=Arabidopsis thaliana GN=ACP3 PE=1 SV=2;>sp|P25701|ACP2_ARATH Acyl carrier protein 2, chloroplastic OS=Ar	3	2	2	2	0	0	0	0	0	0	0	1	0	0	0	1	0	1	0	0	0	1	0	0	0	0	0	0	0	0	0	0	0	0	0	0	0	1	0	0	0	1	0	1
sp|P25819|CATA2_ARATH;tr|F4JM86|F4JM86_ARATH	sp|P25819|CATA2_ARATH;tr|F4JM86|F4JM86_ARATH	9;5	4;2	2;2	>sp|P25819|CATA2_ARATH Catalase-2 OS=Arabidopsis thaliana GN=CAT2 PE=2 SV=3;>tr|F4JM86|F4JM86_ARATH Catalase OS=Arabidopsis thaliana GN=CAT2 PE=3 SV=1	2	9	4	2	0	0	0	2	0	5	5	6	0	2	2	1	0	1	2	2	3	1	1	1	1	2	1	1	2	1	0	0	0	0	0	1	3	2	0	0	0	0	0	0
sp|P25851|F16P1_ARATH	sp|P25851|F16P1_ARATH	2	2	2	>sp|P25851|F16P1_ARATH Fructose-1,6-bisphosphatase 1, chloroplastic OS=Arabidopsis thaliana GN=CFBP1 PE=1 SV=2	1	2	2	2	0	0	0	1	0	1	1	1	0	0	1	1	0	0	1	1	1	1	1	1	0	2	0	0	1	0	0	0	0	1	0	1	1	1	0	0	1	1	0	0
sp|Q9LPW0-2|G3PA2_ARATH;sp|P25856|G3PA1_ARATH;sp|Q9LPW0|G3PA2_ARATH;tr|F4HNZ6|F4HNZ6_ARATH	sp|Q9LPW0-2|G3PA2_ARATH;sp|P25856|G3PA1_ARATH;sp|Q9LPW0|G3PA2_ARATH;tr|F4HNZ6|F4HNZ6_ARATH	10;10;10;7	3;3;3;2	3;3;3;2	>sp|Q9LPW0-2|G3PA2_ARATH Isoform 2 of Glyceraldehyde-3-phosphate dehydrogenase GAPA2, chloroplastic OS=Arabidopsis thaliana GN=GAPA2;>sp|P25856|G3PA1_ARATH Glyceraldehyde-3-phosphate dehydrogenase GAPA1, chloroplastic OS=Arabidopsis thaliana GN=GAPA1 PE=1	4	10	3	3	0	0	0	7	0	6	9	9	0	3	6	7	8	7	8	8	7	6	7	5	6	2	1	6	7	5	0	0	0	1	0	1	2	2	0	0	1	1	1	1
sp|P25857|G3PB_ARATH	sp|P25857|G3PB_ARATH	19	19	12	>sp|P25857|G3PB_ARATH Glyceraldehyde-3-phosphate dehydrogenase GAPB, chloroplastic OS=Arabidopsis thaliana GN=GAPB PE=1 SV=2	1	19	19	12	0	0	0	10	2	11	13	14	0	4	8	11	11	9	12	10	9	9	9	8	7	4	2	8	13	7	0	0	0	10	2	11	13	14	0	4	8	11	11	9
sp|P25858|G3PC1_ARATH	sp|P25858|G3PC1_ARATH	43	43	8	>sp|P25858|G3PC1_ARATH Glyceraldehyde-3-phosphate dehydrogenase GAPC1, cytosolic OS=Arabidopsis thaliana GN=GAPC1 PE=1 SV=2	1	43	43	8	0	0	4	18	6	24	35	31	6	12	20	33	35	36	26	20	20	33	30	31	25	20	12	31	32	30	0	0	4	18	6	24	35	31	6	12	20	33	35	36
sp|P26568|H11_ARATH;tr|F4INW2|F4INW2_ARATH;sp|P26569|H12_ARATH	sp|P26568|H11_ARATH;tr|F4INW2|F4INW2_ARATH;sp|P26569|H12_ARATH	2;1;1	2;1;1	2;1;1	>sp|P26568|H11_ARATH Histone H1.1 OS=Arabidopsis thaliana GN=At1g06760 PE=1 SV=1;>tr|F4INW2|F4INW2_ARATH Histone H1.2 OS=Arabidopsis thaliana GN=At2g30620 PE=1 SV=1;>sp|P26569|H12_ARATH Histone H1.2 OS=Arabidopsis thaliana GN=At2g30620 PE=1 SV=1	3	2	2	2	0	0	0	1	0	0	1	2	1	1	1	0	0	0	1	1	2	0	0	0	1	2	2	1	0	0	0	0	0	1	0	0	1	2	1	1	1	0	0	0
sp|P27323|HS901_ARATH	sp|P27323|HS901_ARATH	39	27	27	>sp|P27323|HS901_ARATH Heat shock protein 90-1 OS=Arabidopsis thaliana GN=HSP90-1 PE=1 SV=3	1	39	27	27	0	0	3	11	2	15	26	33	6	6	16	27	25	28	23	16	11	25	18	19	21	8	2	17	21	18	0	0	1	7	1	11	19	25	4	4	12	21	18	20
tr|Q9FJF1|Q9FJF1_ARATH;sp|Q9LZD4|RAE1D_ARATH;sp|P28186|RAE1C_ARATH;sp|Q9LZD4-2|RAE1D_ARATH;sp|O24466|RAE1A_ARATH;sp|Q9SF91|RAE1E_ARATH	tr|Q9FJF1|Q9FJF1_ARATH;sp|Q9LZD4|RAE1D_ARATH;sp|P28186|RAE1C_ARATH;sp|Q9LZD4-2|RAE1D_ARATH;sp|O24466|RAE1A_ARATH;sp|Q9SF91|RAE1E_ARATH	3;3;3;2;2;2	3;3;3;2;2;2	2;2;2;2;1;1	>tr|Q9FJF1|Q9FJF1_ARATH Putative GTP-binding protein ara-3 OS=Arabidopsis thaliana GN=At5g59840 PE=2 SV=1;>sp|Q9LZD4|RAE1D_ARATH Ras-related protein RABE1d OS=Arabidopsis thaliana GN=RABE1D PE=1 SV=1;>sp|P28186|RAE1C_ARATH Ras-related protein RABE1c OS=Ara	6	3	3	2	0	0	0	1	0	0	0	1	0	0	0	2	1	1	2	1	1	2	1	1	1	1	0	0	0	0	0	0	0	1	0	0	0	1	0	0	0	2	1	1
sp|P28187|RAA5C_ARATH;sp|P19892|RAA5E_ARATH;sp|Q9SIP0|RAA5D_ARATH;sp|Q9FGK5|RAA5A_ARATH;sp|Q9LH50|RAA4D_ARATH;sp|Q9FE79|RAA4C_ARATH;sp|Q9SMQ6|RAA4B_ARATH;sp|Q9FJN8|RAA4A_ARATH;sp|Q9LNK1|RABA3_ARATH	sp|P28187|RAA5C_ARATH;sp|P19892|RAA5E_ARATH;sp|Q9SIP0|RAA5D_ARATH;sp|Q9FGK5|RAA5A_ARATH;sp|Q9LH50|RAA4D_ARATH;sp|Q9FE79|RAA4C_ARATH;sp|Q9SMQ6|RAA4B_ARATH;sp|Q9FJN8|RAA4A_ARATH;sp|Q9LNK1|RABA3_ARATH	2;1;1;1;1;1;1;1;1	2;1;1;1;1;1;1;1;1	1;0;0;0;0;0;0;0;0	>sp|P28187|RAA5C_ARATH Ras-related protein RABA5c OS=Arabidopsis thaliana GN=RABA5C PE=1 SV=1;>sp|P19892|RAA5E_ARATH Ras-related protein RABA5e OS=Arabidopsis thaliana GN=RABA5E PE=2 SV=1;>sp|Q9SIP0|RAA5D_ARATH Ras-related protein RABA5d OS=Arabidopsis tha	9	2	2	1	0	0	0	0	0	0	1	0	0	0	0	1	0	1	1	0	0	1	0	0	0	0	0	0	0	0	0	0	0	0	0	0	1	0	0	0	0	1	0	1
sp|P28769|TCPA_ARATH	sp|P28769|TCPA_ARATH	23	23	23	>sp|P28769|TCPA_ARATH T-complex protein 1 subunit alpha OS=Arabidopsis thaliana GN=CCT1 PE=1 SV=1	1	23	23	23	0	0	0	11	0	3	6	11	7	9	12	13	13	13	13	13	8	15	10	10	14	9	0	3	10	7	0	0	0	11	0	3	6	11	7	9	12	13	13	13
sp|P29197|CH60A_ARATH	sp|P29197|CH60A_ARATH	70	70	47	>sp|P29197|CH60A_ARATH Chaperonin CPN60, mitochondrial OS=Arabidopsis thaliana GN=CPN60 PE=1 SV=2	1	70	70	47	0	0	11	46	18	58	58	53	33	40	43	44	49	45	45	46	53	47	50	41	42	45	39	51	52	49	0	0	11	46	18	58	58	53	33	40	43	44	49	45
sp|P29402|CALX1_ARATH;sp|Q38798|CALX2_ARATH;tr|F4K6M8|F4K6M8_ARATH	sp|P29402|CALX1_ARATH;sp|Q38798|CALX2_ARATH;tr|F4K6M8|F4K6M8_ARATH	9;5;5	9;5;5	9;5;5	>sp|P29402|CALX1_ARATH Calnexin homolog 1 OS=Arabidopsis thaliana GN=CNX1 PE=1 SV=1;>sp|Q38798|CALX2_ARATH Calnexin homolog 2 OS=Arabidopsis thaliana GN=At5g07340 PE=2 SV=2;>tr|F4K6M8|F4K6M8_ARATH Calnexin2 OS=Arabidopsis thaliana GN=At5g07340 PE=3 SV=1	3	9	9	9	0	0	0	0	0	2	1	1	0	0	2	1	4	1	0	0	0	3	1	2	0	0	0	0	1	0	0	0	0	0	0	2	1	1	0	0	2	1	4	1
sp|P29511|TBA6_ARATH;tr|B9DFF8|B9DFF8_ARATH;sp|P11139|TBA1_ARATH	sp|P29511|TBA6_ARATH;tr|B9DFF8|B9DFF8_ARATH	17;15;5	1;1;0	1;1;0	>sp|P29511|TBA6_ARATH Tubulin alpha-6 chain OS=Arabidopsis thaliana GN=TUBA6 PE=1 SV=1;>tr|B9DFF8|B9DFF8_ARATH Tubulin alpha chain OS=Arabidopsis thaliana GN=TUA6 PE=2 SV=1	3	17	1	1	0	0	0	4	0	2	6	7	7	11	12	6	9	9	9	10	11	11	6	5	13	10	0	4	4	4	0	0	0	0	0	0	0	0	0	0	0	0	0	0
sp|P29515|TBB7_ARATH	sp|P29515|TBB7_ARATH	23	9	0	>sp|P29515|TBB7_ARATH Tubulin beta-7 chain OS=Arabidopsis thaliana GN=TUBB7 PE=2 SV=1	1	23	9	0	0	0	1	2	1	5	6	10	6	9	5	14	15	15	12	8	7	14	13	8	14	7	1	8	8	7	0	0	0	0	0	0	1	3	2	4	2	3	5	5
sp|P29517|TBB9_ARATH	sp|P29517|TBB9_ARATH	24	2	2	>sp|P29517|TBB9_ARATH Tubulin beta-9 chain OS=Arabidopsis thaliana GN=TUBB9 PE=1 SV=1	1	24	2	2	0	0	1	3	1	5	10	10	6	9	5	16	18	14	13	10	8	18	15	10	12	7	3	10	9	8	0	0	0	0	0	0	0	0	0	0	0	1	2	0
sp|P29976|AROF_ARATH;tr|Q9SK84|Q9SK84_ARATH;tr|F4JIZ3|F4JIZ3_ARATH;sp|Q00218|AROG_ARATH	sp|P29976|AROF_ARATH;tr|Q9SK84|Q9SK84_ARATH	3;2;1;1	3;2;1;1	3;2;1;1	>sp|P29976|AROF_ARATH Phospho-2-dehydro-3-deoxyheptonate aldolase 1, chloroplastic OS=Arabidopsis thaliana GN=DHS1 PE=2 SV=2;>tr|Q9SK84|Q9SK84_ARATH Phospho-2-dehydro-3-deoxyheptonate aldolase OS=Arabidopsis thaliana GN=F12K8.24 PE=3 SV=1	4	3	3	3	0	0	0	1	0	0	1	1	1	0	1	0	1	1	2	3	1	1	0	0	3	1	0	0	0	0	0	0	0	1	0	0	1	1	1	0	1	0	1	1
sp|P31166-2|APT1_ARATH;sp|P31166|APT1_ARATH;tr|F4HSX1|F4HSX1_ARATH	sp|P31166-2|APT1_ARATH;sp|P31166|APT1_ARATH;tr|F4HSX1|F4HSX1_ARATH	3;3;3	3;3;3	3;3;3	>sp|P31166-2|APT1_ARATH Isoform 2 of Adenine phosphoribosyltransferase 1, chloroplastic OS=Arabidopsis thaliana GN=APT1;>sp|P31166|APT1_ARATH Adenine phosphoribosyltransferase 1, chloroplastic OS=Arabidopsis thaliana GN=APT1 PE=1 SV=2;>tr|F4HSX1|F4HSX1_ARA	3	3	3	3	0	0	0	1	0	0	0	1	1	1	1	3	2	2	2	0	1	1	0	0	1	1	1	0	0	0	0	0	0	1	0	0	0	1	1	1	1	3	2	2
sp|P31167|ADT1_ARATH	sp|P31167|ADT1_ARATH	23	9	9	>sp|P31167|ADT1_ARATH ADP,ATP carrier protein 1, mitochondrial OS=Arabidopsis thaliana GN=AAC1 PE=1 SV=2	1	23	9	9	0	0	1	9	1	6	13	18	6	6	9	18	18	17	14	13	11	12	8	9	11	8	4	7	14	11	0	0	0	3	0	1	3	6	2	2	2	5	6	6
sp|P31265|TCTP1_ARATH	sp|P31265|TCTP1_ARATH	12	12	12	>sp|P31265|TCTP1_ARATH Translationally-controlled tumor protein 1 OS=Arabidopsis thaliana GN=TCTP1 PE=1 SV=2	1	12	12	12	0	0	1	9	2	6	5	7	5	4	10	5	6	5	9	8	7	8	7	5	11	9	5	5	8	8	0	0	1	9	2	6	5	7	5	4	10	5	6	5
sp|P31414|AVP1_ARATH;tr|A8MQH1|A8MQH1_ARATH	sp|P31414|AVP1_ARATH;tr|A8MQH1|A8MQH1_ARATH	2;1	2;1	2;1	>sp|P31414|AVP1_ARATH Pyrophosphate-energized vacuolar membrane proton pump 1 OS=Arabidopsis thaliana GN=AVP1 PE=1 SV=1;>tr|A8MQH1|A8MQH1_ARATH Pyrophosphate-energized vacuolar membrane proton pump 1 OS=Arabidopsis thaliana GN=AVP1 PE=1 SV=1	2	2	2	2	0	0	0	0	0	0	0	2	0	0	0	0	0	0	1	1	0	1	0	0	1	1	0	0	0	0	0	0	0	0	0	0	0	2	0	0	0	0	0	0
sp|P32068|TRPE_ARATH;tr|F4K0T5|F4K0T5_ARATH	sp|P32068|TRPE_ARATH;tr|F4K0T5|F4K0T5_ARATH	2;2	2;2	2;2	>sp|P32068|TRPE_ARATH Anthranilate synthase alpha subunit 1, chloroplastic OS=Arabidopsis thaliana GN=ASA1 PE=1 SV=1;>tr|F4K0T5|F4K0T5_ARATH Anthranilate synthase component I-1 OS=Arabidopsis thaliana GN=ASA1 PE=1 SV=1	2	2	2	2	0	0	0	0	0	0	0	0	1	0	2	0	0	0	2	1	0	0	0	0	0	1	0	0	0	0	0	0	0	0	0	0	0	0	1	0	2	0	0	0
sp|P32069|TRPX_ARATH	sp|P32069|TRPX_ARATH	1	1	1	>sp|P32069|TRPX_ARATH Anthranilate synthase alpha subunit 2, chloroplastic OS=Arabidopsis thaliana GN=ASA2 PE=2 SV=1	1	1	1	1	0	0	0	0	0	0	0	0	0	0	0	0	0	0	1	0	0	0	0	0	0	0	0	0	0	0	0	0	0	0	0	0	0	0	0	0	0	0	0	0
sp|P32746|PYRD_ARATH	sp|P32746|PYRD_ARATH	3	3	3	>sp|P32746|PYRD_ARATH Dihydroorotate dehydrogenase (quinone), mitochondrial OS=Arabidopsis thaliana GN=PYRD PE=1 SV=2	1	3	3	3	0	0	0	1	0	0	1	1	0	0	1	0	1	2	2	1	1	0	0	0	1	1	0	0	0	0	0	0	0	1	0	0	1	1	0	0	1	0	1	2
sp|P32826|SCP49_ARATH	sp|P32826|SCP49_ARATH	13	13	13	>sp|P32826|SCP49_ARATH Serine carboxypeptidase-like 49 OS=Arabidopsis thaliana GN=SCPL49 PE=2 SV=2	1	13	13	13	0	0	0	7	1	6	6	7	4	5	7	5	6	5	6	5	5	7	6	6	3	5	1	6	5	5	0	0	0	7	1	6	6	7	4	5	7	5	6	5
sp|P32961|NRL1_ARATH;tr|Q8LFU8|Q8LFU8_ARATH	sp|P32961|NRL1_ARATH;tr|Q8LFU8|Q8LFU8_ARATH	19;10	19;10	13;4	>sp|P32961|NRL1_ARATH Nitrilase 1 OS=Arabidopsis thaliana GN=NIT1 PE=1 SV=2;>tr|Q8LFU8|Q8LFU8_ARATH Nitrilase 1 OS=Arabidopsis thaliana GN=NIT1 PE=2 SV=1	2	19	19	13	0	0	3	11	3	15	12	11	7	7	10	12	10	11	10	8	10	11	9	11	7	9	6	10	11	11	0	0	3	11	3	15	12	11	7	7	10	12	10	11
sp|P32962|NRL2_ARATH	sp|P32962|NRL2_ARATH	18	12	10	>sp|P32962|NRL2_ARATH Nitrilase 2 OS=Arabidopsis thaliana GN=NIT2 PE=1 SV=1	1	18	12	10	0	0	2	9	4	12	8	7	7	6	7	14	12	12	12	12	10	8	10	12	7	7	7	9	8	10	0	0	1	6	3	7	5	4	5	4	4	10	8	8
sp|P33207|FABG_ARATH	sp|P33207|FABG_ARATH	13	13	13	>sp|P33207|FABG_ARATH 3-oxoacyl-[acyl-carrier-protein] reductase, chloroplastic OS=Arabidopsis thaliana GN=At1g24360 PE=1 SV=2	1	13	13	13	0	0	0	3	0	2	2	6	0	2	6	9	6	7	9	7	4	5	4	4	6	5	0	0	3	2	0	0	0	3	0	2	2	6	0	2	6	9	6	7
sp|P34047|HIS5A_ARATH	sp|P34047|HIS5A_ARATH	1	1	1	>sp|P34047|HIS5A_ARATH Imidazoleglycerol-phosphate dehydratase 1, chloroplastic OS=Arabidopsis thaliana GN=HISN5A PE=1 SV=1	1	1	1	1	0	0	0	0	0	0	0	0	0	0	0	0	0	0	0	0	0	1	0	1	0	0	0	0	1	0	0	0	0	0	0	0	0	0	0	0	0	0	0	0
sp|P34788|RS18_ARATH	sp|P34788|RS18_ARATH	17	17	17	>sp|P34788|RS18_ARATH 40S ribosomal protein S18 OS=Arabidopsis thaliana GN=RPS18A PE=1 SV=1	1	17	17	17	0	0	0	4	0	5	6	8	0	4	4	9	9	11	11	11	7	7	8	5	12	6	0	5	6	8	0	0	0	4	0	5	6	8	0	4	4	9	9	11
sp|P34789|RS282_ARATH	sp|P34789|RS282_ARATH	5	2	2	>sp|P34789|RS282_ARATH 40S ribosomal protein S28-2 OS=Arabidopsis thaliana GN=RPS28C PE=3 SV=1	1	5	2	2	0	0	0	3	0	3	3	4	0	0	2	3	4	4	3	1	1	4	3	3	1	2	1	3	3	4	0	0	0	2	0	2	2	2	0	0	2	1	2	1
sp|P34790|CP18C_ARATH	sp|P34790|CP18C_ARATH	8	5	5	>sp|P34790|CP18C_ARATH Peptidyl-prolyl cis-trans isomerase CYP18-3 OS=Arabidopsis thaliana GN=CYP18-3 PE=1 SV=1	1	8	5	5	0	0	0	1	1	1	1	2	0	1	2	5	4	4	3	3	1	3	3	2	3	3	0	1	3	1	0	0	0	1	1	0	0	0	0	1	2	3	2	2
tr|F4IX28|F4IX28_ARATH;sp|P34791|CP20C_ARATH;tr|F4IX26|F4IX26_ARATH;sp|O49605|CP21A_ARATH	tr|F4IX28|F4IX28_ARATH;sp|P34791|CP20C_ARATH;tr|F4IX26|F4IX26_ARATH	14;14;14;2	13;13;13;1	12;12;12;0	>tr|F4IX28|F4IX28_ARATH Peptidyl-prolyl cis-trans isomerase OS=Arabidopsis thaliana GN=ROC4 PE=3 SV=1;>sp|P34791|CP20C_ARATH Peptidyl-prolyl cis-trans isomerase CYP20-3, chloroplastic OS=Arabidopsis thaliana GN=CYP20-3 PE=1 SV=1;>tr|F4IX26|F4IX26_ARATH Rot	4	14	13	12	0	0	0	7	0	3	4	5	3	5	8	8	9	9	6	6	4	6	5	3	3	7	4	3	6	4	0	0	0	7	0	2	3	4	3	5	8	7	8	8
sp|P34795|G6PI_ARATH	sp|P34795|G6PI_ARATH	14	14	14	>sp|P34795|G6PI_ARATH Glucose-6-phosphate isomerase, cytosolic OS=Arabidopsis thaliana GN=PGIC PE=1 SV=1	1	14	14	14	0	0	1	4	2	4	2	9	0	0	1	3	2	4	4	4	3	1	2	0	1	0	1	2	3	2	0	0	1	4	2	4	2	9	0	0	1	3	2	4
sp|P34893|CH10_ARATH	sp|P34893|CH10_ARATH	10	10	10	>sp|P34893|CH10_ARATH 10 kDa chaperonin, mitochondrial OS=Arabidopsis thaliana GN=CPN10 PE=1 SV=1	1	10	10	10	0	0	1	5	1	5	4	7	2	3	5	7	2	2	5	5	5	3	2	2	5	6	4	3	3	3	0	0	1	5	1	5	4	7	2	3	5	7	2	2
sp|P35133|UBC10_ARATH;sp|Q94F47|UBC28_ARATH;sp|P35134|UBC11_ARATH;sp|P35132|UBC9_ARATH;tr|F4I5C0|F4I5C0_ARATH;tr|F4JKF3|F4JKF3_ARATH;sp|P35132-2|UBC9_ARATH;tr|F4I5B8|F4I5B8_ARATH	sp|P35133|UBC10_ARATH;sp|Q94F47|UBC28_ARATH;sp|P35134|UBC11_ARATH;sp|P35132|UBC9_ARATH;tr|F4I5C0|F4I5C0_ARATH;tr|F4JKF3|F4JKF3_ARATH;sp|P35132-2|UBC9_ARATH;tr|F4I5B8|F4I5B8_ARATH	2;1;1;1;1;1;1;1	2;1;1;1;1;1;1;1	2;1;1;1;1;1;1;1	>sp|P35133|UBC10_ARATH Ubiquitin-conjugating enzyme E2 10 OS=Arabidopsis thaliana GN=UBC10 PE=1 SV=1;>sp|Q94F47|UBC28_ARATH Ubiquitin-conjugating enzyme E2 28 OS=Arabidopsis thaliana GN=UBC28 PE=2 SV=1;>sp|P35134|UBC11_ARATH Ubiquitin-conjugating enzyme E2	8	2	2	2	0	0	0	0	0	0	0	0	0	0	0	2	0	0	0	0	0	1	0	0	0	0	0	0	0	0	0	0	0	0	0	0	0	0	0	0	0	2	0	0
sp|P35614|ERF1Z_ARATH;sp|Q9LPV8|ERF1Y_ARATH	sp|P35614|ERF1Z_ARATH;sp|Q9LPV8|ERF1Y_ARATH	3;2	3;2	3;2	>sp|P35614|ERF1Z_ARATH Eukaryotic peptide chain release factor subunit 1-3 OS=Arabidopsis thaliana GN=ERF1-3 PE=1 SV=1;>sp|Q9LPV8|ERF1Y_ARATH Eukaryotic peptide chain release factor subunit 1-2 OS=Arabidopsis thaliana GN=ERF1-2 PE=1 SV=1	2	3	3	3	0	0	0	0	0	0	0	0	0	0	0	0	0	0	3	0	0	0	0	0	1	0	0	0	0	0	0	0	0	0	0	0	0	0	0	0	0	0	0	0
sp|P36212|RK123_ARATH;tr|A0A178VJ19|A0A178VJ19_ARATH;sp|P36210|RK121_ARATH	sp|P36212|RK123_ARATH;tr|A0A178VJ19|A0A178VJ19_ARATH;sp|P36210|RK121_ARATH	1;1;1	1;1;1	1;1;1	>sp|P36212|RK123_ARATH 50S ribosomal protein L12-3, chloroplastic OS=Arabidopsis thaliana GN=RPL12C PE=2 SV=2;>tr|A0A178VJ19|A0A178VJ19_ARATH RPL12-A OS=Arabidopsis thaliana GN=RPL12-A PE=3 SV=1;>sp|P36210|RK121_ARATH 50S ribosomal protein L12-1, chloropla	3	1	1	1	0	0	0	0	0	0	0	0	0	0	0	0	0	0	1	1	0	0	0	0	1	0	0	0	0	0	0	0	0	0	0	0	0	0	0	0	0	0	0	0
sp|P36428-2|SYA_ARATH;sp|P36428|SYA_ARATH;tr|F4I4Z2|F4I4Z2_ARATH	sp|P36428-2|SYA_ARATH;sp|P36428|SYA_ARATH;tr|F4I4Z2|F4I4Z2_ARATH	13;12;11	13;12;11	13;12;11	>sp|P36428-2|SYA_ARATH Isoform Cytoplasmic of Alanine--tRNA ligase OS=Arabidopsis thaliana GN=ALATS;>sp|P36428|SYA_ARATH Alanine--tRNA ligase OS=Arabidopsis thaliana GN=ALATS PE=1 SV=3;>tr|F4I4Z2|F4I4Z2_ARATH Alanine--tRNA ligase OS=Arabidopsis thaliana GN	3	13	13	13	0	0	0	2	0	0	1	3	1	2	6	8	4	5	9	6	5	5	0	1	6	3	1	0	0	1	0	0	0	2	0	0	1	3	1	2	6	8	4	5
sp|P38025|PUR7_ARATH	sp|P38025|PUR7_ARATH	3	3	3	>sp|P38025|PUR7_ARATH Phosphoribosylaminoimidazole-succinocarboxamide synthase, chloroplastic OS=Arabidopsis thaliana GN=PUR7 PE=2 SV=2	1	3	3	3	0	0	0	0	0	0	1	1	0	0	0	1	0	0	0	0	1	0	0	0	1	0	0	1	2	1	0	0	0	0	0	0	1	1	0	0	0	1	0	0
sp|P38666|RL242_ARATH	sp|P38666|RL242_ARATH	19	19	4	>sp|P38666|RL242_ARATH 60S ribosomal protein L24-2 OS=Arabidopsis thaliana GN=RPL24B PE=1 SV=2	1	19	19	4	0	0	1	10	2	8	14	9	5	6	6	8	10	8	5	5	6	7	9	8	8	7	8	5	11	10	0	0	1	10	2	8	14	9	5	6	6	8	10	8
sp|P39207|NDK1_ARATH	sp|P39207|NDK1_ARATH	30	30	30	>sp|P39207|NDK1_ARATH Nucleoside diphosphate kinase 1 OS=Arabidopsis thaliana GN=NDK1 PE=1 SV=1	1	30	30	30	0	0	8	4	5	4	2	7	18	25	22	21	26	23	13	17	19	9	8	9	7	9	5	7	7	7	0	0	8	4	5	4	2	7	18	25	22	21	26	23
sp|P40283|H2B11_ARATH;sp|Q9SI96|H2B3_ARATH	sp|P40283|H2B11_ARATH;sp|Q9SI96|H2B3_ARATH	14;12	14;12	1;1	>sp|P40283|H2B11_ARATH Histone H2B.11 OS=Arabidopsis thaliana GN=At5g59910 PE=1 SV=5;>sp|Q9SI96|H2B3_ARATH Histone H2B.3 OS=Arabidopsis thaliana GN=At2g28720 PE=1 SV=3	2	14	14	1	0	0	1	4	2	7	6	11	1	3	4	11	9	10	8	7	4	8	4	7	7	2	3	5	8	7	0	0	1	4	2	7	6	11	1	3	4	11	9	10
sp|P40941|ADT2_ARATH;sp|O49447|ADT3_ARATH	sp|P40941|ADT2_ARATH;sp|O49447|ADT3_ARATH	28;14	28;14	14;2	>sp|P40941|ADT2_ARATH ADP,ATP carrier protein 2, mitochondrial OS=Arabidopsis thaliana GN=AAC2 PE=1 SV=2;>sp|O49447|ADT3_ARATH ADP,ATP carrier protein 3, mitochondrial OS=Arabidopsis thaliana GN=AAC3 PE=1 SV=1	2	28	28	14	0	0	2	9	1	8	15	21	4	4	9	23	19	17	14	12	11	12	9	11	9	8	4	9	14	12	0	0	2	9	1	8	15	21	4	4	9	23	19	17
tr|B9DGA4|B9DGA4_ARATH;sp|P41127|RL131_ARATH;tr|A8MQA1|A8MQA1_ARATH;tr|F4IWP7|F4IWP7_ARATH;sp|Q9SMT4|RL132_ARATH	tr|B9DGA4|B9DGA4_ARATH;sp|P41127|RL131_ARATH;tr|A8MQA1|A8MQA1_ARATH;tr|F4IWP7|F4IWP7_ARATH	35;35;33;18;7	35;35;33;18;7	27;27;25;10;6	>tr|B9DGA4|B9DGA4_ARATH 60S ribosomal protein L13 OS=Arabidopsis thaliana GN=BBC1 PE=1 SV=1;>sp|P41127|RL131_ARATH 60S ribosomal protein L13-1 OS=Arabidopsis thaliana GN=RPL13B PE=1 SV=1;>tr|A8MQA1|A8MQA1_ARATH 60S ribosomal protein L13 OS=Arabidopsis thal	5	35	35	27	0	0	4	23	7	18	17	16	13	14	18	19	13	19	25	22	23	16	16	9	20	19	20	14	20	14	0	0	4	23	7	18	17	16	13	14	18	19	13	19
tr|A8MRZ7|A8MRZ7_ARATH;sp|P41376|IF4A1_ARATH;tr|F4JEL5|F4JEL5_ARATH;tr|F4JEL4|F4JEL4_ARATH;tr|A0A1I9LSZ7|A0A1I9LSZ7_ARATH;sp|Q9CAI7|IF4A3_ARATH	tr|A8MRZ7|A8MRZ7_ARATH;sp|P41376|IF4A1_ARATH;tr|F4JEL5|F4JEL5_ARATH;tr|F4JEL4|F4JEL4_ARATH;tr|A0A1I9LSZ7|A0A1I9LSZ7_ARATH;sp|Q9CAI7|IF4A3_ARATH	19;19;18;18;18;11	4;4;4;4;4;2	4;4;4;4;4;2	>tr|A8MRZ7|A8MRZ7_ARATH Eukaryotic translation initiation factor 4A1 OS=Arabidopsis thaliana GN=EIF4A1 PE=3 SV=1;>sp|P41376|IF4A1_ARATH Eukaryotic initiation factor 4A-1 OS=Arabidopsis thaliana GN=TIF4A-1 PE=1 SV=1;>tr|F4JEL5|F4JEL5_ARATH Eukaryotic transl	6	19	4	4	0	0	1	6	0	6	9	7	4	3	8	7	8	7	11	4	9	9	9	7	13	7	0	11	8	10	0	0	0	1	0	0	0	0	1	0	0	0	0	0
sp|P41377|IF4A2_ARATH;tr|F4HV96|F4HV96_ARATH	sp|P41377|IF4A2_ARATH;tr|F4HV96|F4HV96_ARATH	20;19	20;19	5;5	>sp|P41377|IF4A2_ARATH Eukaryotic initiation factor 4A-2 OS=Arabidopsis thaliana GN=TIF4A-2 PE=1 SV=1;>tr|F4HV96|F4HV96_ARATH Translation initiation factor 4A-2 OS=Arabidopsis thaliana GN=EIF4A-2 PE=1 SV=1	2	20	20	5	0	0	1	5	0	6	10	8	3	3	8	8	9	8	10	3	6	11	10	7	15	6	0	11	9	10	0	0	1	5	0	6	10	8	3	3	8	8	9	8
tr|Q9FFV1|Q9FFV1_ARATH;sp|P41568|SUI11_ARATH;sp|Q94JV4|SUI12_ARATH;tr|Q9FFT6|Q9FFT6_ARATH	tr|Q9FFV1|Q9FFV1_ARATH;sp|P41568|SUI11_ARATH;sp|Q94JV4|SUI12_ARATH	5;5;4;2	5;5;4;2	5;5;4;2	>tr|Q9FFV1|Q9FFV1_ARATH At5g54760 OS=Arabidopsis thaliana GN=At5g54760 PE=1 SV=1;>sp|P41568|SUI11_ARATH Protein translation factor SUI1 homolog 1 OS=Arabidopsis thaliana GN=At4g27130 PE=1 SV=2;>sp|Q94JV4|SUI12_ARATH Protein translation factor SUI1 homolog	4	5	5	5	0	0	0	2	0	2	1	2	2	2	2	2	3	2	2	2	2	2	1	1	3	2	3	1	2	1	0	0	0	2	0	2	1	2	2	2	2	2	3	2
sp|Q8H156|RAN3_ARATH;sp|P41917|RAN2_ARATH;sp|P41916|RAN1_ARATH	sp|Q8H156|RAN3_ARATH;sp|P41917|RAN2_ARATH;sp|P41916|RAN1_ARATH	14;14;14	14;14;14	14;14;14	>sp|Q8H156|RAN3_ARATH GTP-binding nuclear protein Ran-3 OS=Arabidopsis thaliana GN=RAN3 PE=1 SV=2;>sp|P41917|RAN2_ARATH GTP-binding nuclear protein Ran-2 OS=Arabidopsis thaliana GN=RAN2 PE=1 SV=3;>sp|P41916|RAN1_ARATH GTP-binding nuclear protein Ran-1 OS=A	3	14	14	14	0	0	3	6	2	6	8	8	4	5	9	7	10	8	8	6	5	9	7	5	8	8	4	7	8	6	0	0	3	6	2	6	8	8	4	5	9	7	10	8
sp|P42036|RS143_ARATH	sp|P42036|RS143_ARATH	8	2	2	>sp|P42036|RS143_ARATH 40S ribosomal protein S14-3 OS=Arabidopsis thaliana GN=RPS14C PE=2 SV=2	1	8	2	2	0	0	0	2	1	4	2	3	1	1	2	3	3	2	5	5	3	4	6	2	5	4	1	3	3	3	0	0	0	0	0	0	0	0	0	0	0	1	0	0
sp|P42643|14331_ARATH;tr|F4JJ94|F4JJ94_ARATH	sp|P42643|14331_ARATH;tr|F4JJ94|F4JJ94_ARATH	15;15	5;5	5;5	>sp|P42643|14331_ARATH 14-3-3-like protein GF14 chi OS=Arabidopsis thaliana GN=GRF1 PE=1 SV=3;>tr|F4JJ94|F4JJ94_ARATH 14-3-3-like protein GF14 chi OS=Arabidopsis thaliana GN=GRF1 PE=1 SV=1	2	15	5	5	0	0	4	8	4	9	12	12	5	5	9	8	10	10	10	9	10	13	12	12	9	6	5	11	11	11	0	0	1	3	2	2	4	3	1	1	2	1	1	1
sp|P42644-2|14333_ARATH;sp|P42644|14333_ARATH	sp|P42644-2|14333_ARATH;sp|P42644|14333_ARATH	20;20	20;20	9;9	>sp|P42644-2|14333_ARATH Isoform 2 of 14-3-3-like protein GF14 psi OS=Arabidopsis thaliana GN=GRF3;>sp|P42644|14333_ARATH 14-3-3-like protein GF14 psi OS=Arabidopsis thaliana GN=GRF3 PE=1 SV=2	2	20	20	9	0	0	4	9	5	10	15	16	5	6	11	14	16	16	13	10	11	16	14	11	11	7	6	14	14	15	0	0	4	9	5	10	15	16	5	6	11	14	16	16
sp|P42645|14335_ARATH	sp|P42645|14335_ARATH	15	2	2	>sp|P42645|14335_ARATH 14-3-3-like protein GF14 upsilon OS=Arabidopsis thaliana GN=GRF5 PE=1 SV=2	1	15	2	2	0	0	3	8	3	9	9	11	5	6	9	10	11	10	10	8	9	10	9	8	9	6	6	8	9	8	0	0	0	1	0	1	1	1	1	0	1	1	2	0
sp|P42697-2|DRP1A_ARATH;tr|F4K015|F4K015_ARATH;sp|P42697|DRP1A_ARATH	sp|P42697-2|DRP1A_ARATH;tr|F4K015|F4K015_ARATH;sp|P42697|DRP1A_ARATH	3;3;3	3;3;3	3;3;3	>sp|P42697-2|DRP1A_ARATH Isoform 2 of Dynamin-related protein 1A OS=Arabidopsis thaliana GN=DRP1A;>tr|F4K015|F4K015_ARATH Dynamin-related protein 1A OS=Arabidopsis thaliana GN=DL1 PE=1 SV=1;>sp|P42697|DRP1A_ARATH Dynamin-related protein 1A OS=Arabidopsis t	3	3	3	3	0	0	0	0	0	0	0	0	0	0	0	0	0	1	0	0	0	0	0	0	2	0	0	0	0	0	0	0	0	0	0	0	0	0	0	0	0	0	0	1
sp|P42731|PABP2_ARATH	sp|P42731|PABP2_ARATH	11	10	9	>sp|P42731|PABP2_ARATH Polyadenylate-binding protein 2 OS=Arabidopsis thaliana GN=PAB2 PE=1 SV=1	1	11	10	9	0	0	0	2	0	2	2	1	0	1	0	2	2	1	6	5	1	3	1	1	2	1	0	2	1	2	0	0	0	2	0	1	1	0	0	1	0	1	1	0
sp|P42733|RS113_ARATH	sp|P42733|RS113_ARATH	13	5	5	>sp|P42733|RS113_ARATH 40S ribosomal protein S11-3 OS=Arabidopsis thaliana GN=RPS11C PE=2 SV=2	1	13	5	5	0	0	1	9	2	5	4	4	4	5	6	6	6	6	7	7	6	5	3	2	8	8	5	3	6	3	0	0	0	2	0	0	0	0	0	0	1	2	1	1
sp|P42738|CM1_ARATH	sp|P42738|CM1_ARATH	2	2	2	>sp|P42738|CM1_ARATH Chorismate mutase 1, chloroplastic OS=Arabidopsis thaliana GN=CM1 PE=1 SV=3	1	2	2	2	0	0	0	0	0	0	0	1	0	0	0	1	0	0	1	0	0	0	0	0	1	0	0	1	1	1	0	0	0	0	0	0	0	1	0	0	0	1	0	0
tr|F4JD01|F4JD01_ARATH;sp|P42742|PSB1_ARATH	tr|F4JD01|F4JD01_ARATH;sp|P42742|PSB1_ARATH	4;4	4;4	4;4	>tr|F4JD01|F4JD01_ARATH Proteasome subunit beta type OS=Arabidopsis thaliana GN=PBF1 PE=3 SV=1;>sp|P42742|PSB1_ARATH Proteasome subunit beta type-1 OS=Arabidopsis thaliana GN=PBF1 PE=1 SV=2	2	4	4	4	0	0	0	0	0	0	0	0	0	0	0	2	2	0	1	0	0	0	0	1	0	0	0	0	0	0	0	0	0	0	0	0	0	0	0	0	0	2	2	0
sp|P42744|AXR1_ARATH;tr|F4I7A4|F4I7A4_ARATH;tr|F4I7A3|F4I7A3_ARATH	sp|P42744|AXR1_ARATH;tr|F4I7A4|F4I7A4_ARATH;tr|F4I7A3|F4I7A3_ARATH	4;2;2	4;2;2	4;2;2	>sp|P42744|AXR1_ARATH NEDD8-activating enzyme E1 regulatory subunit AXR1 OS=Arabidopsis thaliana GN=AXR1 PE=1 SV=1;>tr|F4I7A4|F4I7A4_ARATH NEDD8-activating enzyme E1 regulatory subunit OS=Arabidopsis thaliana GN=AXR1 PE=4 SV=1;>tr|F4I7A3|F4I7A3_ARATH NEDD8	3	4	4	4	0	0	0	0	0	0	0	0	0	0	2	0	0	0	1	2	0	0	0	0	1	0	0	0	1	0	0	0	0	0	0	0	0	0	0	0	2	0	0	0
sp|P42745|UBC2_ARATH;sp|P25865|UBC1_ARATH	sp|P42745|UBC2_ARATH;sp|P25865|UBC1_ARATH	3;2	3;2	3;2	>sp|P42745|UBC2_ARATH Ubiquitin-conjugating enzyme E2 2 OS=Arabidopsis thaliana GN=UBC2 PE=2 SV=1;>sp|P25865|UBC1_ARATH Ubiquitin-conjugating enzyme E2 1 OS=Arabidopsis thaliana GN=UBC1 PE=1 SV=1	2	3	3	3	0	0	0	0	0	0	0	1	0	0	0	0	0	0	2	1	0	1	0	0	2	1	0	0	1	0	0	0	0	0	0	0	0	1	0	0	0	0	0	0
sp|P42760|GSTF6_ARATH	sp|P42760|GSTF6_ARATH	16	16	7	>sp|P42760|GSTF6_ARATH Glutathione S-transferase F6 OS=Arabidopsis thaliana GN=GSTF6 PE=2 SV=2	1	16	16	7	0	0	3	12	5	2	3	3	10	8	11	8	7	10	12	11	12	10	10	9	10	12	9	3	3	3	0	0	3	12	5	2	3	3	10	8	11	8	7	10
sp|P42761|GSTFA_ARATH	sp|P42761|GSTFA_ARATH	10	8	8	>sp|P42761|GSTFA_ARATH Glutathione S-transferase F10 OS=Arabidopsis thaliana GN=GSTF10 PE=1 SV=3	1	10	8	8	0	0	0	2	0	2	2	3	2	2	2	7	5	6	5	3	2	4	3	2	3	2	1	0	2	2	0	0	0	2	0	2	1	2	2	2	2	6	4	5
sp|P42770|GSHRP_ARATH	sp|P42770|GSHRP_ARATH	2	2	2	>sp|P42770|GSHRP_ARATH Glutathione reductase, chloroplastic OS=Arabidopsis thaliana GN=EMB2360 PE=2 SV=1	1	2	2	2	0	0	0	1	0	0	0	0	0	0	1	0	0	0	0	0	1	0	0	0	0	0	0	0	0	0	0	0	0	1	0	0	0	0	0	0	1	0	0	0
sp|P42791|RL182_ARATH;tr|A0A1I9LT16|A0A1I9LT16_ARATH	sp|P42791|RL182_ARATH;tr|A0A1I9LT16|A0A1I9LT16_ARATH	14;8	2;2	2;2	>sp|P42791|RL182_ARATH 60S ribosomal protein L18-2 OS=Arabidopsis thaliana GN=RPL18B PE=1 SV=2;>tr|A0A1I9LT16|A0A1I9LT16_ARATH Ribosomal protein L18 OS=Arabidopsis thaliana GN=RPL18 PE=4 SV=1	2	14	2	2	0	0	0	3	0	1	5	10	0	2	3	11	9	12	8	7	2	5	3	3	10	4	0	2	5	5	0	0	0	1	0	0	2	2	0	1	1	1	2	2
sp|P42794|RL112_ARATH;sp|P42795|RL111_ARATH;sp|P42794-2|RL112_ARATH	sp|P42794|RL112_ARATH;sp|P42795|RL111_ARATH;sp|P42794-2|RL112_ARATH	14;13;12	14;13;12	14;13;12	>sp|P42794|RL112_ARATH 60S ribosomal protein L11-2 OS=Arabidopsis thaliana GN=RPL11B PE=2 SV=2;>sp|P42795|RL111_ARATH 60S ribosomal protein L11-1 OS=Arabidopsis thaliana GN=RPL11A PE=2 SV=2;>sp|P42794-2|RL112_ARATH Isoform 2 of 60S ribosomal protein L11-2	3	14	14	14	0	0	2	10	3	3	4	9	3	3	4	11	8	9	8	7	5	5	4	3	9	4	3	3	7	6	0	0	2	10	3	3	4	9	3	3	4	11	8	9
sp|P42798|R15A1_ARATH	sp|P42798|R15A1_ARATH	8	8	1	>sp|P42798|R15A1_ARATH 40S ribosomal protein S15a-1 OS=Arabidopsis thaliana GN=RPS15AA PE=2 SV=2	1	8	8	1	0	0	0	0	0	0	4	7	0	0	1	6	6	7	5	3	3	5	0	0	5	4	0	0	4	0	0	0	0	0	0	0	4	7	0	0	1	6	6	7
sp|P42825|DNAJ2_ARATH	sp|P42825|DNAJ2_ARATH	15	6	6	>sp|P42825|DNAJ2_ARATH Chaperone protein dnaJ 2 OS=Arabidopsis thaliana GN=ATJ2 PE=1 SV=2	1	15	6	6	0	0	0	7	1	11	12	10	5	12	7	7	7	4	7	6	8	8	5	6	4	7	5	8	6	8	0	0	0	2	0	4	5	4	1	6	3	3	1	0
sp|P43299|MCM7_ARATH	sp|P43299|MCM7_ARATH	2	2	2	>sp|P43299|MCM7_ARATH DNA replication licensing factor MCM7 OS=Arabidopsis thaliana GN=MCM7 PE=1 SV=2	1	2	2	2	0	0	0	0	0	0	0	0	0	0	0	0	0	0	2	0	0	0	0	0	0	0	0	0	0	0	0	0	0	0	0	0	0	0	0	0	0	0	0	0
sp|P43333|RU2A_ARATH	sp|P43333|RU2A_ARATH	1	1	1	>sp|P43333|RU2A_ARATH U2 small nuclear ribonucleoprotein A OS=Arabidopsis thaliana GN=At1g09760 PE=2 SV=2	1	1	1	1	0	0	0	0	0	0	1	0	0	0	0	0	0	0	1	0	0	0	0	0	0	0	0	0	0	1	0	0	0	0	0	0	1	0	0	0	0	0	0	0
sp|P45432|CSN1_ARATH	sp|P45432|CSN1_ARATH	3	3	3	>sp|P45432|CSN1_ARATH COP9 signalosome complex subunit 1 OS=Arabidopsis thaliana GN=CSN1 PE=1 SV=2	1	3	3	3	0	0	0	0	0	0	0	0	0	0	0	0	0	0	0	1	0	0	0	0	2	1	0	0	0	0	0	0	0	0	0	0	0	0	0	0	0	0	0	0
sp|P46010|NRL3_ARATH	sp|P46010|NRL3_ARATH	6	3	3	>sp|P46010|NRL3_ARATH Nitrilase 3 OS=Arabidopsis thaliana GN=NIT3 PE=1 SV=1	1	6	3	3	0	0	0	4	0	5	4	4	1	1	2	3	4	3	5	3	3	3	3	3	1	2	2	5	3	5	0	0	0	3	0	2	2	1	0	0	1	0	1	1
sp|P46011|NRL4_ARATH	sp|P46011|NRL4_ARATH	4	4	4	>sp|P46011|NRL4_ARATH Bifunctional nitrilase/nitrile hydratase NIT4 OS=Arabidopsis thaliana GN=NIT4 PE=1 SV=1	1	4	4	4	0	0	0	0	0	0	0	0	2	2	4	1	1	1	0	0	1	1	1	1	0	3	3	0	0	0	0	0	0	0	0	0	0	0	2	2	4	1	1	1
sp|P46077|14334_ARATH;tr|F4HWQ5|F4HWQ5_ARATH	sp|P46077|14334_ARATH;tr|F4HWQ5|F4HWQ5_ARATH	16;16	7;7	6;6	>sp|P46077|14334_ARATH 14-3-3-like protein GF14 phi OS=Arabidopsis thaliana GN=GRF4 PE=1 SV=2;>tr|F4HWQ5|F4HWQ5_ARATH 14-3-3-like protein GF14 phi OS=Arabidopsis thaliana GN=GF14 PHI PE=1 SV=1	2	16	7	6	0	0	3	7	2	10	11	12	5	5	13	10	12	11	13	11	12	13	11	10	10	10	5	11	10	11	0	0	1	3	0	5	4	4	2	2	6	3	4	3
tr|F4JTH0|F4JTH0_ARATH;sp|P46248|AAT5_ARATH;tr|B9DG21|B9DG21_ARATH	tr|F4JTH0|F4JTH0_ARATH;sp|P46248|AAT5_ARATH;tr|B9DG21|B9DG21_ARATH	20;20;20	20;20;20	20;20;20	>tr|F4JTH0|F4JTH0_ARATH Aspartate aminotransferase OS=Arabidopsis thaliana GN=ASP5 PE=1 SV=1;>sp|P46248|AAT5_ARATH Aspartate aminotransferase, chloroplastic OS=Arabidopsis thaliana GN=ASP5 PE=1 SV=2;>tr|B9DG21|B9DG21_ARATH Aspartate aminotransferase OS=Ara	3	20	20	20	0	0	0	13	0	3	3	6	1	5	8	4	3	2	7	7	11	4	2	1	10	10	7	3	5	3	0	0	0	13	0	3	3	6	1	5	8	4	3	2
sp|P46283|S17P_ARATH	sp|P46283|S17P_ARATH	8	8	8	>sp|P46283|S17P_ARATH Sedoheptulose-1,7-bisphosphatase, chloroplastic OS=Arabidopsis thaliana GN=At3g55800 PE=2 SV=1	1	8	8	8	0	0	0	3	0	1	0	1	1	0	1	1	1	1	1	2	1	1	1	2	2	1	0	0	1	0	0	0	0	3	0	1	0	1	1	0	1	1	1	1
sp|P46286|RL81_ARATH	sp|P46286|RL81_ARATH	24	24	6	>sp|P46286|RL81_ARATH 60S ribosomal protein L8-1 OS=Arabidopsis thaliana GN=RPL8A PE=1 SV=2	1	24	24	6	0	0	1	17	2	14	14	13	8	11	12	15	14	11	11	11	10	15	13	10	13	13	11	11	14	11	0	0	1	17	2	14	14	13	8	11	12	15	14	11
tr|F4JMS5|F4JMS5_ARATH;sp|P46309|GSH1_ARATH	tr|F4JMS5|F4JMS5_ARATH;sp|P46309|GSH1_ARATH	11;11	11;11	11;11	>tr|F4JMS5|F4JMS5_ARATH Glutamate-cysteine ligase OS=Arabidopsis thaliana GN=GSH1 PE=4 SV=1;>sp|P46309|GSH1_ARATH Glutamate--cysteine ligase, chloroplastic OS=Arabidopsis thaliana GN=GSH1 PE=1 SV=2	2	11	11	11	0	0	0	5	0	1	4	3	3	2	5	4	3	4	7	5	4	4	4	2	5	6	2	4	4	4	0	0	0	5	0	1	4	3	3	2	5	4	3	4
sp|P46416|GSHB_ARATH	sp|P46416|GSHB_ARATH	18	18	18	>sp|P46416|GSHB_ARATH Glutathione synthetase, chloroplastic OS=Arabidopsis thaliana GN=GSH2 PE=2 SV=3	1	18	18	18	0	0	0	11	0	3	6	4	5	3	9	6	6	6	11	5	10	5	7	6	10	9	6	3	6	9	0	0	0	11	0	3	6	4	5	3	9	6	6	6
sp|P46421|GSTU5_ARATH;sp|Q9ZW28|GSTU3_ARATH;sp|Q9ZW30|GSTU1_ARATH;sp|Q9ZW29|GSTU2_ARATH	sp|P46421|GSTU5_ARATH;sp|Q9ZW28|GSTU3_ARATH;sp|Q9ZW30|GSTU1_ARATH;sp|Q9ZW29|GSTU2_ARATH	4;3;2;2	4;3;2;2	4;3;2;2	>sp|P46421|GSTU5_ARATH Glutathione S-transferase U5 OS=Arabidopsis thaliana GN=GSTU5 PE=2 SV=1;>sp|Q9ZW28|GSTU3_ARATH Glutathione S-transferase U3 OS=Arabidopsis thaliana GN=GSTU3 PE=2 SV=1;>sp|Q9ZW30|GSTU1_ARATH Glutathione S-transferase U1 OS=Arabidopsis	4	4	4	4	0	0	0	1	0	0	0	1	0	0	2	3	1	2	1	0	1	1	1	0	1	2	0	0	1	0	0	0	0	1	0	0	0	1	0	0	2	3	1	2
sp|P46422|GSTF2_ARATH;sp|Q9SLM6|GSTF3_ARATH	sp|P46422|GSTF2_ARATH;sp|Q9SLM6|GSTF3_ARATH	9;5	7;3	6;2	>sp|P46422|GSTF2_ARATH Glutathione S-transferase F2 OS=Arabidopsis thaliana GN=GSTF2 PE=1 SV=3;>sp|Q9SLM6|GSTF3_ARATH Glutathione S-transferase F3 OS=Arabidopsis thaliana GN=GSTF3 PE=2 SV=1	2	9	7	6	0	0	0	4	0	1	1	1	5	3	6	1	2	2	6	5	5	2	1	2	6	7	3	1	1	0	0	0	0	2	0	1	1	1	3	2	4	0	1	0
sp|P46643|AAT1_ARATH	sp|P46643|AAT1_ARATH	14	14	14	>sp|P46643|AAT1_ARATH Aspartate aminotransferase, mitochondrial OS=Arabidopsis thaliana GN=ASP1 PE=1 SV=1	1	14	14	14	0	0	0	8	0	3	4	8	2	0	8	5	9	7	5	4	8	5	3	1	6	7	2	7	6	8	0	0	0	8	0	3	4	8	2	0	8	5	9	7
sp|P46644|AAT3_ARATH;sp|P46646|AAT4_ARATH;tr|F4I0D4|F4I0D4_ARATH	sp|P46644|AAT3_ARATH	29;2;2	23;0;0	23;0;0	>sp|P46644|AAT3_ARATH Aspartate aminotransferase 3, chloroplastic OS=Arabidopsis thaliana GN=ASP3 PE=1 SV=1	3	29	23	23	0	0	4	15	7	19	20	21	9	7	20	20	20	20	20	15	19	20	16	13	16	14	7	17	20	16	0	0	1	9	4	13	14	15	4	2	14	14	15	15
sp|P46645|AAT2_ARATH	sp|P46645|AAT2_ARATH	44	44	38	>sp|P46645|AAT2_ARATH Aspartate aminotransferase, cytoplasmic isozyme 1 OS=Arabidopsis thaliana GN=ASP2 PE=1 SV=2	1	44	44	38	0	0	13	25	14	32	24	28	19	20	26	30	31	29	28	30	24	32	32	27	28	23	20	32	30	33	0	0	13	25	14	32	24	28	19	20	26	30	31	29
tr|F4I0N7|F4I0N7_ARATH;sp|P46689|GASA1_ARATH	tr|F4I0N7|F4I0N7_ARATH;sp|P46689|GASA1_ARATH	1;1	1;1	1;1	>tr|F4I0N7|F4I0N7_ARATH GA-responsive GAST1 protein-like protein OS=Arabidopsis thaliana GN=GASA1 PE=4 SV=1;>sp|P46689|GASA1_ARATH Gibberellin-regulated protein 1 OS=Arabidopsis thaliana GN=GASA1 PE=2 SV=2	2	1	1	1	0	0	0	0	0	0	1	0	0	0	0	0	0	0	0	0	0	0	0	0	0	0	0	0	0	0	0	0	0	0	0	0	1	0	0	0	0	0	0	0
sp|P47924|RIBA1_ARATH;sp|Q9FN89|RIBA3_ARATH;tr|F4KJA1|F4KJA1_ARATH	sp|P47924|RIBA1_ARATH	5;1;1	4;1;1	4;1;1	>sp|P47924|RIBA1_ARATH Bifunctional riboflavin biosynthesis protein RIBA 1, chloroplastic OS=Arabidopsis thaliana GN=RIBA1 PE=1 SV=2	3	5	4	4	0	0	0	0	0	0	0	1	0	0	0	0	0	0	3	1	0	0	0	0	3	0	0	0	1	0	0	0	0	0	0	0	0	1	0	0	0	0	0	0
sp|P47996|IMDH1_ARATH	sp|P47996|IMDH1_ARATH	8	5	5	>sp|P47996|IMDH1_ARATH Inosine-5-monophosphate dehydrogenase 1 OS=Arabidopsis thaliana GN=IMPDH PE=2 SV=1	1	8	5	5	0	0	1	1	1	0	2	3	0	0	2	2	1	2	4	1	2	2	1	1	3	2	2	1	1	0	0	0	1	0	1	0	0	0	0	0	1	0	0	1
sp|P47998|CYSK1_ARATH;sp|Q9LJA0|CYSK2_ARATH;sp|Q9SXS7|CYSD2_ARATH	sp|P47998|CYSK1_ARATH	16;4;1	16;4;1	16;4;1	>sp|P47998|CYSK1_ARATH Cysteine synthase 1 OS=Arabidopsis thaliana GN=OASA1 PE=1 SV=2	3	16	16	16	0	0	1	4	2	4	3	4	3	3	5	5	9	5	7	9	7	5	5	5	9	7	2	6	6	5	0	0	1	4	2	4	3	4	3	3	5	5	9	5
sp|P47999|CYSKP_ARATH	sp|P47999|CYSKP_ARATH	17	17	15	>sp|P47999|CYSKP_ARATH Cysteine synthase, chloroplastic/chromoplastic OS=Arabidopsis thaliana GN=OASB PE=1 SV=2	1	17	17	15	0	0	3	9	4	5	3	10	3	5	10	12	10	9	11	8	12	10	8	8	8	9	6	8	11	10	0	0	3	9	4	5	3	10	3	5	10	12	10	9
sp|P48006|EF1D1_ARATH;tr|A8MRC4|A8MRC4_ARATH	sp|P48006|EF1D1_ARATH;tr|A8MRC4|A8MRC4_ARATH	12;12	10;10	6;6	>sp|P48006|EF1D1_ARATH Elongation factor 1-delta 1 OS=Arabidopsis thaliana GN=At1g30230 PE=1 SV=2;>tr|A8MRC4|A8MRC4_ARATH Elongation factor 1B beta OS=Arabidopsis thaliana GN=At1g30230 PE=1 SV=1	2	12	10	6	0	0	1	7	3	12	7	9	4	6	6	7	7	7	6	7	6	7	9	7	6	7	7	9	7	7	0	0	1	5	2	10	6	7	3	5	5	5	5	5
tr|F4I1C1|F4I1C1_ARATH;sp|P48347-2|14310_ARATH;sp|P48347|14310_ARATH;sp|Q9S9Z8-2|14311_ARATH;sp|Q9S9Z8|14311_ARATH;sp|Q9S9Z8-3|14311_ARATH;tr|F4I1B8|F4I1B8_ARATH;tr|F4I1B7|F4I1B7_ARATH	tr|F4I1C1|F4I1C1_ARATH;sp|P48347-2|14310_ARATH;sp|P48347|14310_ARATH	15;15;15;2;2;2;1;1	14;14;14;1;1;1;1;1	13;13;13;1;1;1;1;1	>tr|F4I1C1|F4I1C1_ARATH 14-3-3-like protein GF14 epsilon OS=Arabidopsis thaliana GN=GRF10 PE=3 SV=1;>sp|P48347-2|14310_ARATH Isoform 2 of 14-3-3-like protein GF14 epsilon OS=Arabidopsis thaliana GN=GRF10;>sp|P48347|14310_ARATH 14-3-3-like protein GF14 epsi	8	15	14	13	0	0	1	9	1	5	8	7	4	3	8	8	9	8	9	9	8	7	6	6	8	11	3	5	6	7	0	0	1	9	1	4	7	6	4	3	8	7	8	7
sp|P48348-2|14338_ARATH;sp|P48348|14338_ARATH;tr|F4KHY7|F4KHY7_ARATH	sp|P48348-2|14338_ARATH;sp|P48348|14338_ARATH;tr|F4KHY7|F4KHY7_ARATH	13;13;13	4;4;4	4;4;4	>sp|P48348-2|14338_ARATH Isoform 2 of 14-3-3-like protein GF14 kappa OS=Arabidopsis thaliana GN=GRF8;>sp|P48348|14338_ARATH 14-3-3-like protein GF14 kappa OS=Arabidopsis thaliana GN=GRF8 PE=1 SV=2;>tr|F4KHY7|F4KHY7_ARATH 14-3-3-like protein GF14 kappa OS=A	3	13	4	4	0	0	3	6	1	6	5	7	4	4	8	6	8	8	7	7	7	8	6	8	7	6	4	5	6	5	0	0	1	1	0	1	0	1	2	1	2	1	1	2
tr|F4KGV2|F4KGV2_ARATH;sp|P48349|14336_ARATH;tr|F4KGV5|F4KGV5_ARATH;sp|P48349-2|14336_ARATH	tr|F4KGV2|F4KGV2_ARATH;sp|P48349|14336_ARATH;tr|F4KGV5|F4KGV5_ARATH;sp|P48349-2|14336_ARATH	14;14;14;14	12;12;12;12	7;7;7;7	>tr|F4KGV2|F4KGV2_ARATH 14-3-3-like protein GF14 lambda OS=Arabidopsis thaliana GN=GRF6 PE=3 SV=1;>sp|P48349|14336_ARATH 14-3-3-like protein GF14 lambda OS=Arabidopsis thaliana GN=GRF6 PE=1 SV=1;>tr|F4KGV5|F4KGV5_ARATH 14-3-3-like protein GF14 lambda OS=Ar	4	14	12	7	0	0	2	8	1	7	9	9	6	3	9	7	10	9	9	9	9	10	8	8	9	6	6	8	9	8	0	0	1	7	1	6	8	7	5	3	7	6	8	7
sp|P48491|TPIS_ARATH	sp|P48491|TPIS_ARATH	19	19	18	>sp|P48491|TPIS_ARATH Triosephosphate isomerase, cytosolic OS=Arabidopsis thaliana GN=CTIMC PE=1 SV=2	1	19	19	18	0	1	3	11	3	12	9	13	5	5	9	16	16	16	12	11	10	13	13	13	8	8	4	12	15	15	0	1	3	11	3	12	9	13	5	5	9	16	16	16
sp|P48578|PP2A4_ARATH;tr|F4IN36|F4IN36_ARATH;sp|Q07100|PP2A3_ARATH	sp|P48578|PP2A4_ARATH;tr|F4IN36|F4IN36_ARATH;sp|Q07100|PP2A3_ARATH	5;4;4	5;4;4	3;2;2	>sp|P48578|PP2A4_ARATH Serine/threonine-protein phosphatase PP2A-4 catalytic subunit OS=Arabidopsis thaliana GN=PP2A4 PE=2 SV=1;>tr|F4IN36|F4IN36_ARATH Serine/threonine-protein phosphatase OS=Arabidopsis thaliana GN=PP2A-3 PE=3 SV=1;>sp|Q07100|PP2A3_ARATH	3	5	5	3	0	0	0	4	0	0	1	1	0	2	1	2	1	2	3	2	3	1	1	0	2	3	1	1	1	0	0	0	0	4	0	0	1	1	0	2	1	2	1	2
sp|P48641|GSHRC_ARATH	sp|P48641|GSHRC_ARATH	16	16	16	>sp|P48641|GSHRC_ARATH Glutathione reductase, cytosolic OS=Arabidopsis thaliana GN=At3g24170 PE=2 SV=1	1	16	16	16	0	0	1	3	0	1	3	9	2	2	3	10	4	9	5	5	4	5	2	2	2	5	2	2	6	2	0	0	1	3	0	1	3	9	2	2	3	10	4	9
sp|P49040|SUSY1_ARATH	sp|P49040|SUSY1_ARATH	44	44	32	>sp|P49040|SUSY1_ARATH Sucrose synthase 1 OS=Arabidopsis thaliana GN=SUS1 PE=1 SV=3	1	44	44	32	0	0	4	27	7	23	33	28	13	12	25	22	28	25	21	22	27	26	23	19	20	28	9	29	32	31	0	0	4	27	7	23	33	28	13	12	25	22	28	25
sp|P49077|PYRB_ARATH	sp|P49077|PYRB_ARATH	5	5	5	>sp|P49077|PYRB_ARATH Aspartate carbamoyltransferase, chloroplastic OS=Arabidopsis thaliana GN=PYRB PE=2 SV=2	1	5	5	5	0	0	0	2	0	1	1	2	1	0	0	0	1	0	1	3	3	1	0	1	1	2	0	2	2	1	0	0	0	2	0	1	1	2	1	0	0	0	1	0
sp|P49200|RS201_ARATH	sp|P49200|RS201_ARATH	11	11	2	>sp|P49200|RS201_ARATH 40S ribosomal protein S20-1 OS=Arabidopsis thaliana GN=RPS20A PE=2 SV=2	1	11	11	2	0	0	0	5	0	4	8	10	2	3	7	7	9	7	8	9	7	7	4	6	8	7	0	4	7	7	0	0	0	5	0	4	8	10	2	3	7	7	9	7
sp|P49201|RS232_ARATH;sp|Q9SF35|RS231_ARATH	sp|P49201|RS232_ARATH;sp|Q9SF35|RS231_ARATH	11;6	11;6	11;6	>sp|P49201|RS232_ARATH 40S ribosomal protein S23-2 OS=Arabidopsis thaliana GN=RPS23B PE=2 SV=2;>sp|Q9SF35|RS231_ARATH 40S ribosomal protein S23-1 OS=Arabidopsis thaliana GN=RPS23A PE=2 SV=2	2	11	11	11	0	0	0	4	0	6	5	6	3	3	3	7	7	7	6	5	3	6	5	2	5	3	2	4	5	3	0	0	0	4	0	6	5	6	3	3	3	7	7	7
sp|Q9SQZ1|RS173_ARATH;sp|Q9SJ36|RS172_ARATH;sp|Q9LZ17|RS174_ARATH;sp|P49205|RS171_ARATH	sp|Q9SQZ1|RS173_ARATH;sp|Q9SJ36|RS172_ARATH;sp|Q9LZ17|RS174_ARATH;sp|P49205|RS171_ARATH	13;13;13;13	13;13;13;13	13;13;13;13	>sp|Q9SQZ1|RS173_ARATH 40S ribosomal protein S17-3 OS=Arabidopsis thaliana GN=RPS17C PE=2 SV=3;>sp|Q9SJ36|RS172_ARATH 40S ribosomal protein S17-2 OS=Arabidopsis thaliana GN=RPS17B PE=2 SV=3;>sp|Q9LZ17|RS174_ARATH 40S ribosomal protein S17-4 OS=Arabidopsis	4	13	13	13	0	0	1	6	1	10	11	11	5	7	6	10	10	12	6	7	6	9	11	6	6	6	6	10	11	10	0	0	1	6	1	10	11	11	5	7	6	10	10	12
sp|P49209|RL91_ARATH	sp|P49209|RL91_ARATH	21	21	15	>sp|P49209|RL91_ARATH 60S ribosomal protein L9-1 OS=Arabidopsis thaliana GN=RPL9B PE=1 SV=3	1	21	21	15	0	0	2	6	1	5	7	12	1	3	4	12	10	11	11	9	11	10	7	5	10	10	2	2	6	4	0	0	2	6	1	5	7	12	1	3	4	12	10	11
sp|P49211|RL321_ARATH	sp|P49211|RL321_ARATH	18	18	6	>sp|P49211|RL321_ARATH 60S ribosomal protein L32-1 OS=Arabidopsis thaliana GN=RPL32A PE=2 SV=2	1	18	18	6	0	0	2	10	3	7	9	5	2	3	8	5	3	4	9	11	7	4	6	1	13	10	5	3	7	7	0	0	2	10	3	7	9	5	2	3	8	5	3	4
sp|P49227|RL52_ARATH	sp|P49227|RL52_ARATH	25	4	4	>sp|P49227|RL52_ARATH 60S ribosomal protein L5-2 OS=Arabidopsis thaliana GN=RPL5B PE=2 SV=3	1	25	4	4	0	0	3	9	2	6	6	10	2	3	7	16	10	14	9	8	6	10	7	3	11	8	7	5	11	7	0	0	0	1	0	1	1	1	0	0	1	4	2	2
sp|P49243|FABH_ARATH	sp|P49243|FABH_ARATH	2	2	2	>sp|P49243|FABH_ARATH 3-oxoacyl-[acyl-carrier-protein] synthase III, chloroplastic OS=Arabidopsis thaliana GN=At1g62640 PE=2 SV=2	1	2	2	2	0	0	0	0	0	0	0	0	0	0	0	0	0	0	0	0	1	0	0	0	1	0	0	0	0	0	0	0	0	0	0	0	0	0	0	0	0	0	0	0
sp|P49572|TRPC_ARATH	sp|P49572|TRPC_ARATH	1	1	1	>sp|P49572|TRPC_ARATH Indole-3-glycerol phosphate synthase, chloroplastic OS=Arabidopsis thaliana GN=IGPS PE=1 SV=2	1	1	1	1	0	0	0	1	0	0	0	0	0	0	0	1	0	0	0	1	0	0	0	0	0	0	0	0	0	0	0	0	0	1	0	0	0	0	0	0	0	1	0	0
sp|P49637|R27A3_ARATH	sp|P49637|R27A3_ARATH	12	12	1	>sp|P49637|R27A3_ARATH 60S ribosomal protein L27a-3 OS=Arabidopsis thaliana GN=RPL27AC PE=2 SV=2	1	12	12	1	0	0	3	7	3	5	7	8	1	5	4	12	7	8	9	6	7	4	5	4	9	7	6	6	6	7	0	0	3	7	3	5	7	8	1	5	4	12	7	8
sp|P49688|RS23_ARATH	sp|P49688|RS23_ARATH	30	30	7	>sp|P49688|RS23_ARATH 40S ribosomal protein S2-3 OS=Arabidopsis thaliana GN=RPS2C PE=1 SV=2	1	30	30	7	0	0	1	8	1	4	9	13	3	5	7	18	14	14	17	11	6	9	8	4	16	9	3	5	12	8	0	0	1	8	1	4	9	13	3	5	7	18	14	14
sp|P49689|RS30_ARATH	sp|P49689|RS30_ARATH	6	6	6	>sp|P49689|RS30_ARATH 40S ribosomal protein S30 OS=Arabidopsis thaliana GN=RPS30A PE=3 SV=3	1	6	6	6	0	0	1	1	1	0	0	1	1	1	1	2	1	1	2	2	1	1	0	0	3	2	2	0	3	3	0	0	1	1	1	0	0	1	1	1	1	2	1	1
sp|P49690|RL23_ARATH;tr|F4J3P1|F4J3P1_ARATH	sp|P49690|RL23_ARATH;tr|F4J3P1|F4J3P1_ARATH	11;10	11;10	11;10	>sp|P49690|RL23_ARATH 60S ribosomal protein L23 OS=Arabidopsis thaliana GN=RPL23A PE=2 SV=3;>tr|F4J3P1|F4J3P1_ARATH Ribosomal protein L14p/L23e family protein OS=Arabidopsis thaliana GN=emb2171 PE=3 SV=1	2	11	11	11	0	0	0	6	1	3	4	5	1	2	3	4	4	4	7	5	5	3	5	3	7	7	1	2	3	4	0	0	0	6	1	3	4	5	1	2	3	4	4	4
sp|P49691|RL4B_ARATH;tr|F4KDU5|F4KDU5_ARATH	sp|P49691|RL4B_ARATH;tr|F4KDU5|F4KDU5_ARATH	38;35	10;7	10;7	>sp|P49691|RL4B_ARATH 60S ribosomal protein L4-2 OS=Arabidopsis thaliana GN=RPL4D PE=1 SV=2;>tr|F4KDU5|F4KDU5_ARATH 60S ribosomal protein L4-2 OS=Arabidopsis thaliana GN=At5g02870 PE=1 SV=1	2	38	10	10	0	0	3	17	4	11	18	19	6	10	12	15	17	22	25	17	16	15	17	7	22	16	14	12	15	13	0	0	1	3	1	3	4	3	1	3	3	1	2	5
sp|P49692|RL7A1_ARATH	sp|P49692|RL7A1_ARATH	22	5	5	>sp|P49692|RL7A1_ARATH 60S ribosomal protein L7a-1 OS=Arabidopsis thaliana GN=RPL7AA PE=2 SV=2	1	22	5	5	0	0	0	11	3	9	14	15	5	6	11	13	14	12	9	9	8	8	8	8	13	11	5	8	13	13	0	0	0	0	0	0	0	1	0	0	2	1	2	1
sp|P49693|RL193_ARATH;tr|Q9FHI9|Q9FHI9_ARATH	sp|P49693|RL193_ARATH	23;1	6;0	5;0	>sp|P49693|RL193_ARATH 60S ribosomal protein L19-3 OS=Arabidopsis thaliana GN=RPL19C PE=2 SV=3	2	23	6	5	0	0	0	10	0	9	13	11	5	6	8	15	10	8	8	10	6	7	7	5	9	12	11	6	6	7	0	0	0	2	0	1	2	2	0	2	1	2	2	1
tr|F4I3L1|F4I3L1_ARATH;sp|P50318|PGKH2_ARATH	tr|F4I3L1|F4I3L1_ARATH;sp|P50318|PGKH2_ARATH	24;24	6;6	6;6	>tr|F4I3L1|F4I3L1_ARATH Phosphoglycerate kinase OS=Arabidopsis thaliana GN=At1g56190 PE=1 SV=1;>sp|P50318|PGKH2_ARATH Phosphoglycerate kinase 2, chloroplastic OS=Arabidopsis thaliana GN=At1g56190 PE=1 SV=3	2	24	6	6	0	1	2	9	1	9	9	13	4	5	12	16	14	14	12	13	10	14	14	10	10	10	3	10	10	9	0	0	0	1	0	0	0	1	0	0	2	2	1	1
sp|Q9LFH5|RL122_ARATH;sp|P50883|RL121_ARATH	sp|Q9LFH5|RL122_ARATH;sp|P50883|RL121_ARATH	10;10	10;10	4;4	>sp|Q9LFH5|RL122_ARATH 60S ribosomal protein L12-2 OS=Arabidopsis thaliana GN=RPL12B PE=1 SV=1;>sp|P50883|RL121_ARATH 60S ribosomal protein L12-1 OS=Arabidopsis thaliana GN=RPL12A PE=2 SV=2	2	10	10	4	0	0	4	7	4	7	8	10	3	1	6	3	6	5	6	5	7	8	3	5	6	6	4	5	5	7	0	0	4	7	4	7	8	10	3	1	6	3	6	5
tr|F4HRW5|F4HRW5_ARATH;sp|P51413|RL172_ARATH	tr|F4HRW5|F4HRW5_ARATH;sp|P51413|RL172_ARATH	14;14	14;14	5;5	>tr|F4HRW5|F4HRW5_ARATH 60S ribosomal protein L17-2 OS=Arabidopsis thaliana GN=At1g67430 PE=3 SV=1;>sp|P51413|RL172_ARATH 60S ribosomal protein L17-2 OS=Arabidopsis thaliana GN=RPL17B PE=2 SV=2	2	14	14	5	0	0	2	5	2	3	6	9	1	3	6	7	7	3	6	5	2	3	4	2	5	4	4	2	6	3	0	0	2	5	2	3	6	9	1	3	6	7	7	3
sp|P51414|RL261_ARATH	sp|P51414|RL261_ARATH	19	19	15	>sp|P51414|RL261_ARATH 60S ribosomal protein L26-1 OS=Arabidopsis thaliana GN=RPL26A PE=2 SV=2	1	19	19	15	0	0	0	9	1	8	10	8	3	8	8	9	9	8	9	7	10	7	7	5	7	6	13	7	9	9	0	0	0	9	1	8	10	8	3	8	8	9	9	8
sp|P51418|R18A2_ARATH	sp|P51418|R18A2_ARATH	21	21	9	>sp|P51418|R18A2_ARATH 60S ribosomal protein L18a-2 OS=Arabidopsis thaliana GN=RPL18AB PE=1 SV=2	1	21	21	9	0	0	4	14	3	9	10	12	7	10	9	10	9	12	15	10	10	11	7	6	15	13	10	7	14	10	0	0	4	14	3	9	10	12	7	10	9	10	9	12
sp|P51419|RL273_ARATH;tr|A8MS28|A8MS28_ARATH	sp|P51419|RL273_ARATH;tr|A8MS28|A8MS28_ARATH	9;7	9;7	3;3	>sp|P51419|RL273_ARATH 60S ribosomal protein L27-3 OS=Arabidopsis thaliana GN=RPL27C PE=2 SV=2;>tr|A8MS28|A8MS28_ARATH 60S ribosomal protein L27-3 OS=Arabidopsis thaliana GN=At4g15000 PE=4 SV=1	2	9	9	3	0	0	2	4	2	4	6	6	2	2	2	7	6	6	4	3	2	4	5	5	3	3	2	3	6	5	0	0	2	4	2	4	6	6	2	2	2	7	6	6
sp|P51420|RL313_ARATH;sp|Q9SLL7|RL311_ARATH;tr|A8MR49|A8MR49_ARATH	sp|P51420|RL313_ARATH;sp|Q9SLL7|RL311_ARATH	9;8;3	9;8;3	2;1;1	>sp|P51420|RL313_ARATH 60S ribosomal protein L31-3 OS=Arabidopsis thaliana GN=RPL31C PE=3 SV=2;>sp|Q9SLL7|RL311_ARATH 60S ribosomal protein L31-1 OS=Arabidopsis thaliana GN=RPL31A PE=3 SV=1	3	9	9	2	0	0	0	3	0	1	3	3	2	2	2	2	2	4	3	4	2	0	2	0	3	3	2	0	4	2	0	0	0	3	0	1	3	3	2	2	2	2	2	4
sp|P51424|RL391_ARATH	sp|P51424|RL391_ARATH	6	6	6	>sp|P51424|RL391_ARATH 60S ribosomal protein L39-1 OS=Arabidopsis thaliana GN=RPL39A PE=3 SV=2	1	6	6	6	0	0	0	3	0	1	2	1	0	1	5	2	0	3	3	4	3	1	1	1	4	4	1	1	4	1	0	0	0	3	0	1	2	1	0	1	5	2	0	3
sp|P51430|RS62_ARATH;tr|F4KGU2|F4KGU2_ARATH	sp|P51430|RS62_ARATH;tr|F4KGU2|F4KGU2_ARATH	23;20	23;20	6;3	>sp|P51430|RS62_ARATH 40S ribosomal protein S6-2 OS=Arabidopsis thaliana GN=RPS6B PE=1 SV=3;>tr|F4KGU2|F4KGU2_ARATH 40S ribosomal protein S6-2 OS=Arabidopsis thaliana GN=EMB3010 PE=1 SV=1	2	23	23	6	0	0	0	15	2	11	11	15	5	11	13	13	13	13	13	11	7	13	10	7	14	13	13	10	14	11	0	0	0	15	2	11	11	15	5	11	13	13	13	13
sp|P51818|HS903_ARATH;sp|O03986|HS904_ARATH;REV__tr|F4JMB5|F4JMB5_ARATH	sp|P51818|HS903_ARATH;sp|O03986|HS904_ARATH	52;38;1	5;2;0	5;2;0	>sp|P51818|HS903_ARATH Heat shock protein 90-3 OS=Arabidopsis thaliana GN=HSP90-3 PE=1 SV=2;>sp|O03986|HS904_ARATH Heat shock protein 90-4 OS=Arabidopsis thaliana GN=HSP90-4 PE=1 SV=1	3	52	5	5	0	0	5	18	7	18	34	41	10	14	19	36	40	36	31	21	22	36	30	31	30	18	3	26	30	28	0	0	0	1	1	3	4	4	1	2	1	3	3	3
sp|P52410-2|KASC1_ARATH;sp|P52410|KASC1_ARATH;tr|F4KHF4|F4KHF4_ARATH	sp|P52410-2|KASC1_ARATH;sp|P52410|KASC1_ARATH;tr|F4KHF4|F4KHF4_ARATH	9;9;8	9;9;8	9;9;8	>sp|P52410-2|KASC1_ARATH Isoform 2 of 3-oxoacyl-[acyl-carrier-protein] synthase I, chloroplastic OS=Arabidopsis thaliana GN=KAS1;>sp|P52410|KASC1_ARATH 3-oxoacyl-[acyl-carrier-protein] synthase I, chloroplastic OS=Arabidopsis thaliana GN=KAS1 PE=1 SV=2;>tr	3	9	9	9	0	0	1	1	1	2	3	2	1	0	1	5	4	3	3	3	2	4	4	1	2	1	0	3	4	3	0	0	1	1	1	2	3	2	1	0	1	5	4	3
sp|P52420|PUR2_ARATH	sp|P52420|PUR2_ARATH	2	2	2	>sp|P52420|PUR2_ARATH Phosphoribosylamine--glycine ligase, chloroplastic OS=Arabidopsis thaliana GN=PUR2 PE=2 SV=2	1	2	2	2	0	0	0	0	0	0	0	0	0	0	0	0	1	0	0	1	0	0	0	0	0	0	0	0	0	0	0	0	0	0	0	0	0	0	0	0	0	0	1	0
sp|P52577|IFRH_ARATH;tr|B3LFB7|B3LFB7_ARATH;tr|Q9FRM1|Q9FRM1_ARATH	sp|P52577|IFRH_ARATH	7;1;1	7;1;1	6;0;0	>sp|P52577|IFRH_ARATH Isoflavone reductase homolog P3 OS=Arabidopsis thaliana GN=At1g75280 PE=2 SV=1	3	7	7	6	0	0	0	6	0	0	1	5	0	1	5	1	1	3	3	2	2	2	0	0	3	3	1	1	5	0	0	0	0	6	0	0	1	5	0	1	5	1	1	3
sp|P52901|ODPA1_ARATH	sp|P52901|ODPA1_ARATH	15	6	6	>sp|P52901|ODPA1_ARATH Pyruvate dehydrogenase E1 component subunit alpha-1, mitochondrial OS=Arabidopsis thaliana GN=E1 ALPHA PE=1 SV=2	1	15	6	6	0	0	0	7	0	3	3	5	2	3	5	5	5	5	6	6	5	4	4	3	5	7	5	3	3	3	0	0	0	1	0	0	0	0	0	0	1	1	0	1
sp|P53492|ACT7_ARATH;P60712	sp|P53492|ACT7_ARATH	20;7	20;7	4;0	>sp|P53492|ACT7_ARATH Actin-7 OS=Arabidopsis thaliana GN=ACT7 PE=1 SV=1	2	20	20	4	0	0	0	8	0	5	12	15	7	10	12	11	15	12	13	10	9	12	11	7	15	9	4	8	11	6	0	0	0	8	0	5	12	15	7	10	12	11	15	12
sp|P53665|ACPM1_ARATH	sp|P53665|ACPM1_ARATH	1	1	1	>sp|P53665|ACPM1_ARATH Acyl carrier protein 1, mitochondrial OS=Arabidopsis thaliana GN=MTACP1 PE=2 SV=1	1	1	1	1	0	0	0	0	0	0	0	0	0	0	0	0	0	0	0	0	1	0	0	0	0	0	0	0	0	0	0	0	0	0	0	0	0	0	0	0	0	0	0	0
tr|A0A1I9LNH9|A0A1I9LNH9_ARATH;sp|P54121|AIG2A_ARATH	tr|A0A1I9LNH9|A0A1I9LNH9_ARATH;sp|P54121|AIG2A_ARATH	1;1	1;1	1;1	>tr|A0A1I9LNH9|A0A1I9LNH9_ARATH AIG2-like (Avirulence induced gene) family protein OS=Arabidopsis thaliana GN=AIG2 PE=4 SV=1;>sp|P54121|AIG2A_ARATH Protein AIG2 A OS=Arabidopsis thaliana GN=AIG2A PE=2 SV=1	2	1	1	1	0	0	1	1	1	0	1	1	1	1	1	0	1	1	0	0	1	0	0	0	0	1	1	0	1	1	0	0	1	1	1	0	1	1	1	1	1	0	1	1
sp|P54150|MSRA4_ARATH	sp|P54150|MSRA4_ARATH	1	1	1	>sp|P54150|MSRA4_ARATH Peptide methionine sulfoxide reductase A4, chloroplastic OS=Arabidopsis thaliana GN=MSR4 PE=1 SV=2	1	1	1	1	0	0	0	0	0	0	0	0	0	0	0	0	0	0	0	1	0	0	0	0	0	0	0	0	0	0	0	0	0	0	0	0	0	0	0	0	0	0	0	0
sp|P54609|CD48A_ARATH;sp|Q9LZF6|CD48E_ARATH	sp|P54609|CD48A_ARATH;sp|Q9LZF6|CD48E_ARATH	43;38	43;38	12;7	>sp|P54609|CD48A_ARATH Cell division control protein 48 homolog A OS=Arabidopsis thaliana GN=CDC48A PE=1 SV=1;>sp|Q9LZF6|CD48E_ARATH Cell division control protein 48 homolog E OS=Arabidopsis thaliana GN=CDC48E PE=2 SV=2	2	43	43	12	0	0	1	25	6	8	24	31	14	15	24	25	22	25	25	20	21	17	8	13	21	15	1	24	27	23	0	0	1	25	6	8	24	31	14	15	24	25	22	25
sp|P54888|P5CS2_ARATH;tr|B3H5E3|B3H5E3_ARATH;tr|F4IFZ9|F4IFZ9_ARATH;sp|P54887|P5CS1_ARATH;tr|B9DFG0|B9DFG0_ARATH	sp|P54888|P5CS2_ARATH;tr|B3H5E3|B3H5E3_ARATH;tr|F4IFZ9|F4IFZ9_ARATH;sp|P54887|P5CS1_ARATH;tr|B9DFG0|B9DFG0_ARATH	4;3;3;3;2	4;3;3;3;2	4;3;3;3;2	>sp|P54888|P5CS2_ARATH Delta-1-pyrroline-5-carboxylate synthase B OS=Arabidopsis thaliana GN=P5CSB PE=2 SV=1;>tr|B3H5E3|B3H5E3_ARATH Delta 1-pyrroline-5-carboxylate synthase 2 OS=Arabidopsis thaliana GN=P5CS2 PE=3 SV=1;>tr|F4IFZ9|F4IFZ9_ARATH Delta1-pyrrol	5	4	4	4	0	0	0	0	0	0	1	0	0	0	0	0	0	0	3	1	2	0	0	0	2	1	0	0	0	0	0	0	0	0	0	0	1	0	0	0	0	0	0	0
sp|P54904|P5CR1_ARATH;tr|F4K884|F4K884_ARATH	sp|P54904|P5CR1_ARATH	3;1	3;1	3;1	>sp|P54904|P5CR1_ARATH Pyrroline-5-carboxylate reductase OS=Arabidopsis thaliana GN=PROC1 PE=2 SV=1	2	3	3	3	0	0	0	0	0	0	0	1	0	0	0	2	1	2	0	1	0	0	0	0	1	0	0	0	0	0	0	0	0	0	0	0	0	1	0	0	0	2	1	2
sp|P54967|BIOB_ARATH	sp|P54967|BIOB_ARATH	5	5	5	>sp|P54967|BIOB_ARATH Biotin synthase OS=Arabidopsis thaliana GN=BIO2 PE=2 SV=1	1	5	5	5	0	0	0	1	0	0	0	0	0	1	1	1	0	0	0	1	0	0	1	1	2	0	1	0	0	0	0	0	0	1	0	0	0	0	0	1	1	1	0	0
sp|P55034|PSMD4_ARATH	sp|P55034|PSMD4_ARATH	8	8	8	>sp|P55034|PSMD4_ARATH 26S proteasome non-ATPase regulatory subunit 4 homolog OS=Arabidopsis thaliana GN=RPN10 PE=1 SV=1	1	8	8	8	0	0	0	2	0	1	1	3	2	2	4	3	4	4	5	6	5	4	1	4	6	3	1	1	3	2	0	0	0	2	0	1	1	3	2	2	4	3	4	4
sp|P55217|CGS1_ARATH	sp|P55217|CGS1_ARATH	9	9	9	>sp|P55217|CGS1_ARATH Cystathionine gamma-synthase 1, chloroplastic OS=Arabidopsis thaliana GN=CGS1 PE=1 SV=3	1	9	9	9	0	0	0	6	0	1	1	3	3	2	6	3	3	2	4	4	4	3	3	4	6	5	4	1	2	2	0	0	0	6	0	1	1	3	3	2	6	3	3	2
sp|P55228|GLGS_ARATH	sp|P55228|GLGS_ARATH	5	5	5	>sp|P55228|GLGS_ARATH Glucose-1-phosphate adenylyltransferase small subunit, chloroplastic OS=Arabidopsis thaliana GN=APS1 PE=2 SV=2	1	5	5	5	0	0	0	3	0	1	1	1	2	1	4	1	1	0	2	3	3	1	1	0	2	3	1	1	1	1	0	0	0	3	0	1	1	1	2	1	4	1	1	0
sp|P55737|HS902_ARATH;tr|F4K6B6|F4K6B6_ARATH	sp|P55737|HS902_ARATH;tr|F4K6B6|F4K6B6_ARATH	54;54	54;54	7;7	>sp|P55737|HS902_ARATH Heat shock protein 90-2 OS=Arabidopsis thaliana GN=HSP90-2 PE=1 SV=1;>tr|F4K6B6|F4K6B6_ARATH Heat shock protein 81-2 OS=Arabidopsis thaliana GN=HSP81-2 PE=1 SV=1	2	54	54	7	0	0	5	19	6	17	35	42	10	13	21	36	40	38	31	21	22	35	30	31	31	20	3	26	30	30	0	0	5	19	6	17	35	42	10	13	21	36	40	38
sp|P56757|ATPA_ARATH	sp|P56757|ATPA_ARATH	10	9	9	>sp|P56757|ATPA_ARATH ATP synthase subunit alpha, chloroplastic OS=Arabidopsis thaliana GN=atpA PE=1 SV=1	1	10	9	9	0	0	0	4	0	0	1	3	2	2	7	3	5	4	3	5	5	5	3	2	6	6	0	1	1	1	0	0	0	3	0	0	0	2	1	2	6	2	4	3
sp|P56771|CYF_ARATH	sp|P56771|CYF_ARATH	1	1	1	>sp|P56771|CYF_ARATH Cytochrome f OS=Arabidopsis thaliana GN=petA PE=3 SV=1	1	1	1	1	0	0	0	0	0	0	0	0	0	0	0	1	0	0	0	0	0	0	0	0	0	0	0	0	0	0	0	0	0	0	0	0	0	0	0	0	0	1	0	0
sp|P56772|CLPP1_ARATH	sp|P56772|CLPP1_ARATH	1	1	1	>sp|P56772|CLPP1_ARATH Chloroplastic ATP-dependent Clp protease proteolytic subunit 1 OS=Arabidopsis thaliana GN=clpP1 PE=1 SV=2	1	1	1	1	0	0	0	0	0	0	1	1	0	0	0	1	1	1	1	1	1	1	1	1	1	0	0	0	1	1	0	0	0	0	0	0	1	1	0	0	0	1	1	1
sp|P56795|RK22_ARATH	sp|P56795|RK22_ARATH	1	1	1	>sp|P56795|RK22_ARATH 50S ribosomal protein L22, chloroplastic OS=Arabidopsis thaliana GN=rpl22 PE=3 SV=1	1	1	1	1	0	0	0	0	0	0	0	0	0	0	0	0	0	0	1	1	0	0	0	0	0	0	0	0	0	0	0	0	0	0	0	0	0	0	0	0	0	0	0	0
sp|P56820|EIF3D_ARATH	sp|P56820|EIF3D_ARATH	3	2	2	>sp|P56820|EIF3D_ARATH Eukaryotic translation initiation factor 3 subunit D OS=Arabidopsis thaliana GN=TIF3D1 PE=1 SV=1	1	3	2	2	0	0	0	1	0	0	0	1	0	1	1	1	1	1	2	2	1	2	0	0	3	1	0	0	0	0	0	0	0	0	0	0	0	0	0	0	0	0	0	0
sp|P57106|MDHC2_ARATH	sp|P57106|MDHC2_ARATH	28	15	15	>sp|P57106|MDHC2_ARATH Malate dehydrogenase 2, cytoplasmic OS=Arabidopsis thaliana GN=MDH2 PE=1 SV=1	1	28	15	15	0	0	4	13	6	14	16	17	8	5	10	15	15	14	13	14	16	10	11	11	12	9	6	14	15	14	0	0	2	7	2	8	9	9	1	1	4	4	3	3
sp|P57691|RLA03_ARATH;sp|O04204|RLA01_ARATH	sp|P57691|RLA03_ARATH	13;6	1;0	1;0	>sp|P57691|RLA03_ARATH 60S acidic ribosomal protein P0-3 OS=Arabidopsis thaliana GN=RPP0C PE=1 SV=1	2	13	1	1	0	0	2	6	2	9	9	8	3	5	5	8	9	8	7	7	6	7	7	8	6	5	4	10	8	9	0	0	0	0	0	0	0	0	0	0	0	1	0	0
sp|P57720|AROC_ARATH;tr|F4I033|F4I033_ARATH;tr|F4I032|F4I032_ARATH	sp|P57720|AROC_ARATH;tr|F4I033|F4I033_ARATH;tr|F4I032|F4I032_ARATH	13;8;8	13;8;8	13;8;8	>sp|P57720|AROC_ARATH Chorismate synthase, chloroplastic OS=Arabidopsis thaliana GN=EMB1144 PE=2 SV=2;>tr|F4I033|F4I033_ARATH Chorismate synthase OS=Arabidopsis thaliana GN=EMB1144 PE=3 SV=1;>tr|F4I032|F4I032_ARATH Chorismate synthase OS=Arabidopsis thalia	3	13	13	13	0	0	0	3	0	1	1	4	2	5	6	4	6	4	8	7	5	5	3	3	6	6	4	0	3	1	0	0	0	3	0	1	1	4	2	5	6	4	6	4
sp|P57751|UGPA1_ARATH;tr|F4KGY8|F4KGY8_ARATH	sp|P57751|UGPA1_ARATH;tr|F4KGY8|F4KGY8_ARATH	23;18	8;5	8;5	>sp|P57751|UGPA1_ARATH UTP--glucose-1-phosphate uridylyltransferase 1 OS=Arabidopsis thaliana GN=UGP1 PE=2 SV=1;>tr|F4KGY8|F4KGY8_ARATH UTP--glucose-1-phosphate uridylyltransferase 1 OS=Arabidopsis thaliana GN=UGP2 PE=4 SV=1	2	23	8	8	0	0	3	9	3	14	14	14	3	3	11	10	11	11	10	9	7	8	7	8	12	8	5	11	13	12	0	0	0	4	0	4	6	6	0	2	5	6	5	6
sp|P59169|H33_ARATH;tr|A8MRL0|A8MRL0_ARATH;sp|Q9LR02|H3L3_ARATH	sp|P59169|H33_ARATH;tr|A8MRL0|A8MRL0_ARATH;sp|Q9LR02|H3L3_ARATH	13;13;7	3;3;3	3;3;3	>sp|P59169|H33_ARATH Histone H3.3 OS=Arabidopsis thaliana GN=HTR4 PE=1 SV=2;>tr|A8MRL0|A8MRL0_ARATH Histone H3.3 OS=Arabidopsis thaliana GN=At4g40030 PE=3 SV=1;>sp|Q9LR02|H3L3_ARATH Histone H3-like 3 OS=Arabidopsis thaliana GN=At1g75600 PE=2 SV=3	3	13	3	3	0	0	0	6	0	4	5	7	3	2	4	5	8	6	10	9	8	6	3	5	8	4	3	3	5	5	0	0	0	1	0	0	1	0	1	0	1	0	1	1
sp|P59223|RS131_ARATH	sp|P59223|RS131_ARATH	15	15	2	>sp|P59223|RS131_ARATH 40S ribosomal protein S13-1 OS=Arabidopsis thaliana GN=RPS13A PE=2 SV=1	1	15	15	2	0	0	0	9	0	3	7	10	2	4	8	9	8	9	11	11	7	8	6	2	13	8	2	5	9	6	0	0	0	9	0	3	7	10	2	4	8	9	8	9
sp|P59224|RS132_ARATH	sp|P59224|RS132_ARATH	15	2	2	>sp|P59224|RS132_ARATH 40S ribosomal protein S13-2 OS=Arabidopsis thaliana GN=RPS13B PE=2 SV=1	1	15	2	2	0	0	0	7	0	2	7	10	2	3	7	9	8	9	10	11	7	8	6	2	12	7	2	5	8	6	0	0	0	0	0	0	1	1	0	0	0	1	1	1
sp|P59226|H32_ARATH;sp|Q9FX60|H3L1_ARATH;sp|Q9FXI7|H3L2_ARATH;sp|Q9FKQ3|H3L5_ARATH	sp|P59226|H32_ARATH;sp|Q9FX60|H3L1_ARATH;sp|Q9FXI7|H3L2_ARATH;sp|Q9FKQ3|H3L5_ARATH	13;9;7;7	13;9;7;7	3;3;3;1	>sp|P59226|H32_ARATH Histone H3.2 OS=Arabidopsis thaliana GN=HTR2 PE=1 SV=2;>sp|Q9FX60|H3L1_ARATH Histone H3-like 1 OS=Arabidopsis thaliana GN=At1g13370 PE=2 SV=3;>sp|Q9FXI7|H3L2_ARATH Histone H3-like 2 OS=Arabidopsis thaliana GN=MGH3 PE=2 SV=3;>sp|Q9FKQ3|	4	13	13	3	0	0	0	6	0	4	4	7	2	2	4	5	8	5	10	9	6	5	2	4	7	3	3	3	5	5	0	0	0	6	0	4	4	7	2	2	4	5	8	5
sp|P59230|R10A2_ARATH	sp|P59230|R10A2_ARATH	15	15	8	>sp|P59230|R10A2_ARATH 60S ribosomal protein L10a-2 OS=Arabidopsis thaliana GN=RPL10AB PE=1 SV=1	1	15	15	8	0	0	0	8	1	4	8	8	3	2	2	7	9	9	10	8	8	4	4	5	9	6	3	6	5	5	0	0	0	8	1	4	8	8	3	2	2	7	9	9
sp|P59231|R10A3_ARATH	sp|P59231|R10A3_ARATH	7	2	2	>sp|P59231|R10A3_ARATH 60S ribosomal protein L10a-3 OS=Arabidopsis thaliana GN=RPL10AC PE=1 SV=1	1	7	2	2	0	0	0	3	0	2	3	2	1	1	1	5	5	5	3	2	2	2	2	2	2	2	0	2	2	2	0	0	0	0	0	0	0	0	0	0	0	2	2	2
sp|P59233|R27AC_ARATH;sp|P59232|R27AB_ARATH;sp|P59271|R27AA_ARATH	sp|P59233|R27AC_ARATH;sp|P59232|R27AB_ARATH;sp|P59271|R27AA_ARATH	10;9;8	10;9;8	3;2;1	>sp|P59233|R27AC_ARATH Ubiquitin-40S ribosomal protein S27a-3 OS=Arabidopsis thaliana GN=RPS27AC PE=2 SV=2;>sp|P59232|R27AB_ARATH Ubiquitin-40S ribosomal protein S27a-2 OS=Arabidopsis thaliana GN=RPS27AB PE=2 SV=2;>sp|P59271|R27AA_ARATH Ubiquitin-40S ribos	3	10	10	3	0	0	3	5	3	4	4	4	1	3	4	4	4	4	4	5	4	4	4	3	3	3	2	3	4	4	0	0	3	5	3	4	4	4	1	3	4	4	4	4
sp|P59259|H4_ARATH;tr|A8MRV1|A8MRV1_ARATH	sp|P59259|H4_ARATH;tr|A8MRV1|A8MRV1_ARATH	10;7	10;7	10;7	>sp|P59259|H4_ARATH Histone H4 OS=Arabidopsis thaliana GN=At1g07660 PE=1 SV=2;>tr|A8MRV1|A8MRV1_ARATH Histone H4 OS=Arabidopsis thaliana GN=At1g07660 PE=1 SV=1	2	10	10	10	0	0	1	3	1	7	3	9	1	3	3	6	8	6	6	7	4	6	4	5	7	3	0	3	8	6	0	0	1	3	1	7	3	9	1	3	3	6	8	6
sp|P60039|RL73_ARATH;tr|F4IT48|F4IT48_ARATH;tr|A0A178VHA2|A0A178VHA2_ARATH;sp|Q9LHP1|RL74_ARATH	sp|P60039|RL73_ARATH;tr|F4IT48|F4IT48_ARATH	9;9;4;4	4;4;1;1	4;4;1;1	>sp|P60039|RL73_ARATH 60S ribosomal protein L7-3 OS=Arabidopsis thaliana GN=RPL7C PE=2 SV=1;>tr|F4IT48|F4IT48_ARATH 60S ribosomal protein L7-3 OS=Arabidopsis thaliana GN=At2g44120 PE=4 SV=1	4	9	4	4	0	0	0	3	0	1	1	6	0	0	1	6	6	7	2	3	1	1	2	0	4	3	0	0	1	1	0	0	0	1	0	1	1	2	0	0	1	3	2	3
sp|P60040|RL72_ARATH;tr|A8MRH4|A8MRH4_ARATH	sp|P60040|RL72_ARATH;tr|A8MRH4|A8MRH4_ARATH	14;11	14;11	9;6	>sp|P60040|RL72_ARATH 60S ribosomal protein L7-2 OS=Arabidopsis thaliana GN=RPL7B PE=1 SV=1;>tr|A8MRH4|A8MRH4_ARATH 60S ribosomal protein L7-2 OS=Arabidopsis thaliana GN=At2g01250 PE=1 SV=1	2	14	14	9	0	0	0	2	0	0	1	5	0	0	0	10	7	9	6	3	1	0	1	0	8	2	0	0	1	1	0	0	0	2	0	0	1	5	0	0	0	10	7	9
sp|P68209|SUCA1_ARATH	sp|P68209|SUCA1_ARATH	20	20	8	>sp|P68209|SUCA1_ARATH Succinate--CoA ligase [ADP-forming] subunit alpha-1, mitochondrial OS=Arabidopsis thaliana GN=At5g08300 PE=1 SV=1	1	20	20	8	0	0	2	11	4	10	12	15	9	9	12	15	16	15	15	11	13	13	13	10	13	14	11	10	15	12	0	0	2	11	4	10	12	15	9	9	12	15	16	15
sp|P69834|ISPD_ARATH	sp|P69834|ISPD_ARATH	3	3	3	>sp|P69834|ISPD_ARATH 2-C-methyl-D-erythritol 4-phosphate cytidylyltransferase, chloroplastic OS=Arabidopsis thaliana GN=ISPD PE=1 SV=1	1	3	3	3	0	0	0	1	1	0	0	1	0	0	0	2	1	1	0	1	0	0	0	0	0	0	0	0	0	0	0	0	0	1	1	0	0	1	0	0	0	2	1	1
sp|P82873|TO202_ARATH	sp|P82873|TO202_ARATH	6	6	6	>sp|P82873|TO202_ARATH Mitochondrial import receptor subunit TOM20-2 OS=Arabidopsis thaliana GN=TOM20-2 PE=1 SV=2	1	6	6	6	0	0	0	0	0	0	0	0	0	0	0	2	2	1	1	1	0	1	0	0	0	1	0	0	0	0	0	0	0	0	0	0	0	0	0	0	0	2	2	1
sp|P83291|NB5R2_ARATH	sp|P83291|NB5R2_ARATH	14	14	14	>sp|P83291|NB5R2_ARATH NADH-cytochrome b5 reductase-like protein OS=Arabidopsis thaliana GN=CBR2 PE=1 SV=2	1	14	14	14	0	0	2	5	2	2	2	3	4	3	7	6	7	5	9	8	9	3	4	3	6	9	4	3	4	3	0	0	2	5	2	2	2	3	4	3	7	6	7	5
sp|P83484|ATPBN_ARATH;sp|P83483|ATPBM_ARATH;sp|Q9C5A9|ATPBO_ARATH	sp|P83484|ATPBN_ARATH;sp|P83483|ATPBM_ARATH;sp|Q9C5A9|ATPBO_ARATH	33;33;33	33;33;33	31;31;31	>sp|P83484|ATPBN_ARATH ATP synthase subunit beta-2, mitochondrial OS=Arabidopsis thaliana GN=At5g08690 PE=1 SV=1;>sp|P83483|ATPBM_ARATH ATP synthase subunit beta-1, mitochondrial OS=Arabidopsis thaliana GN=At5g08670 PE=1 SV=1;>sp|Q9C5A9|ATPBO_ARATH ATP syn	3	33	33	31	0	0	6	15	9	18	21	24	7	10	15	23	24	21	19	17	16	18	17	16	15	15	10	15	19	19	0	0	6	15	9	18	21	24	7	10	15	23	24	21
sp|P92549|ATPAM_ARATH	sp|P92549|ATPAM_ARATH	40	40	9	>sp|P92549|ATPAM_ARATH ATP synthase subunit alpha, mitochondrial OS=Arabidopsis thaliana GN=ATPA PE=1 SV=2	1	40	40	9	0	0	5	21	6	17	20	26	11	11	22	21	23	21	24	23	22	16	14	15	20	19	11	21	26	20	0	0	5	21	6	17	20	26	11	11	22	21	23	21
sp|Q9XES1|ECA4_ARATH;sp|P92939|ECA1_ARATH	sp|Q9XES1|ECA4_ARATH;sp|P92939|ECA1_ARATH	1;1	1;1	1;1	>sp|Q9XES1|ECA4_ARATH Calcium-transporting ATPase 4, endoplasmic reticulum-type OS=Arabidopsis thaliana GN=ECA4 PE=2 SV=2;>sp|P92939|ECA1_ARATH Calcium-transporting ATPase 1, endoplasmic reticulum-type OS=Arabidopsis thaliana GN=ECA1 PE=1 SV=2	2	1	1	1	0	0	0	0	0	0	0	0	0	0	0	1	0	0	0	0	0	0	0	0	0	0	0	0	0	0	0	0	0	0	0	0	0	0	0	0	0	1	0	0
tr|F4I576|F4I576_ARATH;sp|P92947-2|MDAR5_ARATH;sp|P92947|MDAR5_ARATH;tr|F4I577|F4I577_ARATH	tr|F4I576|F4I576_ARATH;sp|P92947-2|MDAR5_ARATH;sp|P92947|MDAR5_ARATH;tr|F4I577|F4I577_ARATH	15;15;15;9	15;15;15;9	15;15;15;9	>tr|F4I576|F4I576_ARATH Monodehydroascorbate reductase OS=Arabidopsis thaliana GN=MDAR6 PE=4 SV=1;>sp|P92947-2|MDAR5_ARATH Isoform MDAR6 of Monodehydroascorbate reductase 5, mitochondrial OS=Arabidopsis thaliana GN=MDAR5;>sp|P92947|MDAR5_ARATH Monodehydroa	4	15	15	15	0	0	0	8	2	2	1	4	0	1	7	6	7	7	6	6	6	5	5	3	3	7	4	2	4	0	0	0	0	8	2	2	1	4	0	1	7	6	7	7
tr|F4K1S8|F4K1S8_ARATH;sp|P92959|RK24_ARATH	tr|F4K1S8|F4K1S8_ARATH;sp|P92959|RK24_ARATH	1;1	1;1	1;1	>tr|F4K1S8|F4K1S8_ARATH 50S ribosomal protein L24 OS=Arabidopsis thaliana GN=At5g54600 PE=4 SV=1;>sp|P92959|RK24_ARATH 50S ribosomal protein L24, chloroplastic OS=Arabidopsis thaliana GN=RPL24 PE=2 SV=2	2	1	1	1	0	0	0	1	0	0	0	0	0	0	0	0	0	0	0	0	0	0	0	0	1	1	0	0	0	0	0	0	0	1	0	0	0	0	0	0	0	0	0	0
sp|P92966-3|SRS41_ARATH;sp|P92966-4|SRS41_ARATH;sp|P92966-5|SRS41_ARATH;sp|P92966|SRS41_ARATH;sp|P92966-2|SRS41_ARATH;sp|P92965-3|RS40_ARATH;sp|P92965-2|RS40_ARATH;sp|P92965|RS40_ARATH	sp|P92966-3|SRS41_ARATH;sp|P92966-4|SRS41_ARATH;sp|P92966-5|SRS41_ARATH;sp|P92966|SRS41_ARATH;sp|P92966-2|SRS41_ARATH	5;5;5;5;5;2;2;2	5;5;5;5;5;2;2;2	4;4;4;4;4;1;1;1	>sp|P92966-3|SRS41_ARATH Isoform 3 of Serine/arginine-rich splicing factor RS41 OS=Arabidopsis thaliana GN=RS41;>sp|P92966-4|SRS41_ARATH Isoform 4 of Serine/arginine-rich splicing factor RS41 OS=Arabidopsis thaliana GN=RS41;>sp|P92966-5|SRS41_ARATH Isoform	8	5	5	4	0	0	0	1	0	1	2	0	1	1	2	2	2	2	3	3	1	2	2	1	2	1	1	1	1	2	0	0	0	1	0	1	2	0	1	1	2	2	2	2
sp|P92974|UBE12_ARATH	sp|P92974|UBE12_ARATH	13	11	11	>sp|P92974|UBE12_ARATH Ubiquitin-activating enzyme E1 2 OS=Arabidopsis thaliana GN=UBA2 PE=1 SV=1	1	13	11	11	0	0	0	3	1	0	1	4	3	2	6	6	2	3	7	4	3	1	1	1	4	3	1	0	1	1	0	0	0	1	1	0	0	2	3	1	4	4	1	1
sp|P92985|RBP1C_ARATH	sp|P92985|RBP1C_ARATH	3	2	2	>sp|P92985|RBP1C_ARATH Ran-binding protein 1 homolog c OS=Arabidopsis thaliana GN=RANBP1C PE=2 SV=1	1	3	2	2	0	0	0	1	0	0	0	0	0	1	1	0	0	0	2	1	2	0	0	0	2	1	1	0	0	0	0	0	0	0	0	0	0	0	0	0	0	0	0	0
sp|P93014|RR5_ARATH	sp|P93014|RR5_ARATH	4	4	4	>sp|P93014|RR5_ARATH 30S ribosomal protein S5, chloroplastic OS=Arabidopsis thaliana GN=rps5 PE=2 SV=1	1	4	4	4	0	0	0	0	0	0	0	0	0	0	0	1	0	0	0	0	0	2	1	0	2	0	0	0	0	0	0	0	0	0	0	0	0	0	0	0	0	1	0	0
sp|P93026|VSR1_ARATH	sp|P93026|VSR1_ARATH	2	2	2	>sp|P93026|VSR1_ARATH Vacuolar-sorting receptor 1 OS=Arabidopsis thaliana GN=VSR1 PE=1 SV=2	1	2	2	2	0	0	0	0	0	0	0	0	0	0	0	0	0	1	0	0	0	0	0	0	1	0	0	0	0	0	0	0	0	0	0	0	0	0	0	0	0	0	0	1
sp|P93028|UBE11_ARATH	sp|P93028|UBE11_ARATH	16	16	14	>sp|P93028|UBE11_ARATH Ubiquitin-activating enzyme E1 1 OS=Arabidopsis thaliana GN=UBA1 PE=1 SV=1	1	16	16	14	0	0	0	5	0	0	2	3	1	3	9	7	5	6	10	10	6	4	1	1	7	7	1	1	1	2	0	0	0	5	0	0	2	3	1	3	9	7	5	6
sp|P93031|GMD2_ARATH;sp|Q9SNY3|GMD1_ARATH	sp|P93031|GMD2_ARATH	11;5	11;5	11;5	>sp|P93031|GMD2_ARATH GDP-mannose 4,6 dehydratase 2 OS=Arabidopsis thaliana GN=MUR1 PE=1 SV=3	2	11	11	11	0	0	0	6	0	1	1	2	3	2	4	3	3	4	4	3	3	2	1	1	4	4	1	0	3	0	0	0	0	6	0	1	1	2	3	2	4	3	3	4
sp|P93033|FUM1_ARATH;sp|Q9FI53|FUM2_ARATH;sp|Q9FI53-2|FUM2_ARATH;tr|B3H477|B3H477_ARATH;sp|Q9FI53-3|FUM2_ARATH	sp|P93033|FUM1_ARATH;sp|Q9FI53|FUM2_ARATH;sp|Q9FI53-2|FUM2_ARATH	17;9;9;8;2	17;9;9;8;2	17;9;9;8;2	>sp|P93033|FUM1_ARATH Fumarate hydratase 1, mitochondrial OS=Arabidopsis thaliana GN=FUM1 PE=1 SV=2;>sp|Q9FI53|FUM2_ARATH Fumarate hydratase 2, chloroplastic OS=Arabidopsis thaliana GN=FUM2 PE=2 SV=1;>sp|Q9FI53-2|FUM2_ARATH Isoform 2 of Fumarate hydratase	5	17	17	17	0	0	0	14	0	6	4	7	2	4	11	7	6	7	9	9	7	4	3	7	11	10	2	5	8	8	0	0	0	14	0	6	4	7	2	4	11	7	6	7
sp|P93047-2|HMGB3_ARATH;sp|P93047|HMGB3_ARATH;sp|P93047-3|HMGB3_ARATH;sp|O49596-2|HMGB2_ARATH;sp|O49596-3|HMGB2_ARATH;sp|O49596|HMGB2_ARATH	sp|P93047-2|HMGB3_ARATH;sp|P93047|HMGB3_ARATH;sp|P93047-3|HMGB3_ARATH;sp|O49596-2|HMGB2_ARATH;sp|O49596-3|HMGB2_ARATH;sp|O49596|HMGB2_ARATH	2;2;2;1;1;1	2;2;2;1;1;1	2;2;2;1;1;1	>sp|P93047-2|HMGB3_ARATH Isoform 2 of High mobility group B protein 3 OS=Arabidopsis thaliana GN=HMGB3;>sp|P93047|HMGB3_ARATH High mobility group B protein 3 OS=Arabidopsis thaliana GN=HMGB3 PE=1 SV=1;>sp|P93047-3|HMGB3_ARATH Isoform 3 of High mobility gro	6	2	2	2	0	0	0	1	0	0	0	0	0	0	1	2	0	0	1	1	1	1	2	1	1	1	0	1	1	1	0	0	0	1	0	0	0	0	0	0	1	2	0	0
sp|P93303|YMF19_ARATH	sp|P93303|YMF19_ARATH	4	4	4	>sp|P93303|YMF19_ARATH ATP synthase protein YMF19 OS=Arabidopsis thaliana GN=YMF19 PE=1 SV=1	1	4	4	4	0	0	0	0	0	0	1	1	0	0	0	4	2	1	1	0	0	1	0	0	0	0	0	0	2	1	0	0	0	0	0	0	1	1	0	0	0	4	2	1
sp|P93306|NDUS2_ARATH	sp|P93306|NDUS2_ARATH	1	1	1	>sp|P93306|NDUS2_ARATH NADH dehydrogenase [ubiquinone] iron-sulfur protein 2 OS=Arabidopsis thaliana GN=NAD7 PE=1 SV=2	1	1	1	1	0	0	0	0	0	0	0	0	0	0	0	0	0	0	1	1	0	0	0	0	0	0	0	0	0	0	0	0	0	0	0	0	0	0	0	0	0	0	0	0
sp|P93655|LONM1_ARATH;sp|Q9M9L8|LONM3_ARATH;tr|A0A1I9LLK4|A0A1I9LLK4_ARATH;sp|Q9M9L7|LONM4_ARATH	sp|P93655|LONM1_ARATH	16;4;3;3	16;4;3;3	16;4;3;3	>sp|P93655|LONM1_ARATH Lon protease homolog 1, mitochondrial OS=Arabidopsis thaliana GN=LON1 PE=1 SV=2	4	16	16	16	0	0	0	3	0	0	3	7	0	2	1	6	9	6	9	6	3	5	3	3	9	1	0	1	4	2	0	0	0	3	0	0	3	7	0	2	1	6	9	6
tr|F4IFH2|F4IFH2_ARATH;sp|P93732|PIP_ARATH	tr|F4IFH2|F4IFH2_ARATH;sp|P93732|PIP_ARATH	3;3	3;3	3;3	>tr|F4IFH2|F4IFH2_ARATH Proline iminopeptidase OS=Arabidopsis thaliana GN=PIP PE=3 SV=1;>sp|P93732|PIP_ARATH Proline iminopeptidase OS=Arabidopsis thaliana GN=PIP PE=2 SV=3	2	3	3	3	0	0	0	0	0	0	0	0	0	0	1	0	0	1	1	0	0	0	0	0	0	0	0	0	0	0	0	0	0	0	0	0	0	0	0	0	1	0	0	1
sp|P93736|SYVM1_ARATH	sp|P93736|SYVM1_ARATH	11	11	11	>sp|P93736|SYVM1_ARATH Valine--tRNA ligase, mitochondrial 1 OS=Arabidopsis thaliana GN=TWN2 PE=2 SV=2	1	11	11	11	0	0	0	4	0	0	0	2	1	1	5	1	0	2	2	4	2	0	0	0	3	3	0	0	0	1	0	0	0	4	0	0	0	2	1	1	5	1	0	2
sp|P93740|NUD23_ARATH	sp|P93740|NUD23_ARATH	1	1	1	>sp|P93740|NUD23_ARATH Nudix hydrolase 23, chloroplastic OS=Arabidopsis thaliana GN=NUDT23 PE=1 SV=2	1	1	1	1	0	0	0	0	0	0	0	0	0	0	0	0	0	0	0	0	0	0	0	0	1	0	0	0	0	0	0	0	0	0	0	0	0	0	0	0	0	0	0	0
sp|P93819|MDHC1_ARATH;sp|Q9FJU0|MDHC3_ARATH	sp|P93819|MDHC1_ARATH	39;1	39;1	26;0	>sp|P93819|MDHC1_ARATH Malate dehydrogenase 1, cytoplasmic OS=Arabidopsis thaliana GN=MDH1 PE=1 SV=2	2	39	39	26	0	0	10	17	12	16	16	18	18	15	22	34	35	32	25	26	21	29	30	25	23	17	15	19	20	18	0	0	10	17	12	16	16	18	18	15	22	34	35	32
tr|A8MRW9|A8MRW9_ARATH;sp|Q42525|HXK1_ARATH;sp|P93834|HXK2_ARATH	tr|A8MRW9|A8MRW9_ARATH;sp|Q42525|HXK1_ARATH;sp|P93834|HXK2_ARATH	1;1;1	1;1;1	1;1;1	>tr|A8MRW9|A8MRW9_ARATH Phosphotransferase OS=Arabidopsis thaliana GN=HXK2 PE=3 SV=1;>sp|Q42525|HXK1_ARATH Hexokinase-1 OS=Arabidopsis thaliana GN=HXK1 PE=1 SV=2;>sp|P93834|HXK2_ARATH Hexokinase-2 OS=Arabidopsis thaliana GN=HXK2 PE=1 SV=1	3	1	1	1	0	0	0	0	0	0	0	0	0	0	0	0	0	1	1	1	1	0	0	0	1	0	0	0	0	0	0	0	0	0	0	0	0	0	0	0	0	0	0	1
sp|Q01525|14332_ARATH	sp|Q01525|14332_ARATH	15	7	7	>sp|Q01525|14332_ARATH 14-3-3-like protein GF14 omega OS=Arabidopsis thaliana GN=GRF2 PE=2 SV=2	1	15	7	7	0	0	2	5	2	6	7	9	5	4	7	7	7	9	9	8	8	9	8	9	7	6	4	8	7	8	0	0	0	1	0	1	1	2	2	1	1	1	0	2
sp|Q01908|ATPG1_ARATH	sp|Q01908|ATPG1_ARATH	2	2	2	>sp|Q01908|ATPG1_ARATH ATP synthase gamma chain 1, chloroplastic OS=Arabidopsis thaliana GN=ATPC1 PE=1 SV=1	1	2	2	2	0	0	0	0	0	0	0	1	0	0	1	1	1	1	1	0	1	0	1	1	1	2	1	0	0	0	0	0	0	0	0	0	0	1	0	0	1	1	1	1
sp|Q03250|RBG7_ARATH;tr|F4IHK9|F4IHK9_ARATH	sp|Q03250|RBG7_ARATH;tr|F4IHK9|F4IHK9_ARATH	8;7	8;7	5;4	>sp|Q03250|RBG7_ARATH Glycine-rich RNA-binding protein 7 OS=Arabidopsis thaliana GN=RBG7 PE=1 SV=1;>tr|F4IHK9|F4IHK9_ARATH Glycine-rich RNA-binding protein 7 OS=Arabidopsis thaliana GN=CCR2 PE=1 SV=1	2	8	8	5	0	0	0	4	0	5	4	5	0	0	3	2	3	2	3	3	3	2	2	2	3	3	1	3	4	2	0	0	0	4	0	5	4	5	0	0	3	2	3	2
tr|F4JVC0|F4JVC0_ARATH;tr|F4JVC1|F4JVC1_ARATH;sp|Q03251|RBG8_ARATH;tr|F4JVB9|F4JVB9_ARATH	tr|F4JVC0|F4JVC0_ARATH;tr|F4JVC1|F4JVC1_ARATH;sp|Q03251|RBG8_ARATH;tr|F4JVB9|F4JVB9_ARATH	5;5;5;4	2;2;2;1	2;2;2;1	>tr|F4JVC0|F4JVC0_ARATH Glycine-rich RNA-binding protein 8 OS=Arabidopsis thaliana GN=CCR1 PE=4 SV=1;>tr|F4JVC1|F4JVC1_ARATH Glycine-rich RNA-binding protein 8 OS=Arabidopsis thaliana GN=CCR1 PE=4 SV=1;>sp|Q03251|RBG8_ARATH Glycine-rich RNA-binding protein	4	5	2	2	0	0	0	3	0	2	2	3	0	0	3	2	3	2	3	3	3	2	3	2	3	2	0	2	2	2	0	0	0	1	0	0	0	0	0	0	1	0	1	0
sp|Q04613|MI25_ARATH	sp|Q04613|MI25_ARATH	6	6	6	>sp|Q04613|MI25_ARATH ATP synthase protein MI25 OS=Arabidopsis thaliana GN=AtMg00640 PE=1 SV=2	1	6	6	6	0	0	0	0	0	0	2	4	0	0	2	6	4	5	4	3	2	1	0	0	1	1	0	0	2	2	0	0	0	0	0	0	2	4	0	0	2	6	4	5
sp|Q04836-3|CP31A_ARATH;sp|Q04836-2|CP31A_ARATH;sp|Q04836|CP31A_ARATH	sp|Q04836-3|CP31A_ARATH;sp|Q04836-2|CP31A_ARATH;sp|Q04836|CP31A_ARATH	6;6;6	6;6;6	6;6;6	>sp|Q04836-3|CP31A_ARATH Isoform 3 of 31 kDa ribonucleoprotein, chloroplastic OS=Arabidopsis thaliana GN=CP31A;>sp|Q04836-2|CP31A_ARATH Isoform 2 of 31 kDa ribonucleoprotein, chloroplastic OS=Arabidopsis thaliana GN=CP31A;>sp|Q04836|CP31A_ARATH 31 kDa ribo	3	6	6	6	0	0	0	0	0	1	1	1	1	1	3	3	3	3	2	2	3	2	1	1	2	1	1	1	1	2	0	0	0	0	0	1	1	1	1	1	3	3	3	3
sp|Q05196|PABP5_ARATH	sp|Q05196|PABP5_ARATH	8	7	6	>sp|Q05196|PABP5_ARATH Polyadenylate-binding protein 5 OS=Arabidopsis thaliana GN=PAB5 PE=1 SV=3	1	8	7	6	0	0	1	4	1	1	1	1	1	0	4	1	1	1	2	3	4	0	1	1	5	3	0	0	1	1	0	0	1	3	1	0	1	1	1	0	3	1	1	1
sp|Q05212|DR102_ARATH	sp|Q05212|DR102_ARATH	1	1	1	>sp|Q05212|DR102_ARATH DNA damage-repair/toleration protein DRT102 OS=Arabidopsis thaliana GN=DRT102 PE=1 SV=2	1	1	1	1	0	0	0	0	0	0	0	0	0	0	0	0	0	0	0	1	0	0	0	0	0	0	0	0	0	0	0	0	0	0	0	0	0	0	0	0	0	0	0	0
sp|Q05431|APX1_ARATH;tr|F4HU93|F4HU93_ARATH;sp|Q1PER6|APX2_ARATH	sp|Q05431|APX1_ARATH;tr|F4HU93|F4HU93_ARATH	22;21;1	22;21;1	21;20;1	>sp|Q05431|APX1_ARATH L-ascorbate peroxidase 1, cytosolic OS=Arabidopsis thaliana GN=APX1 PE=1 SV=2;>tr|F4HU93|F4HU93_ARATH L-ascorbate peroxidase 1 OS=Arabidopsis thaliana GN=APX1 PE=1 SV=1	3	22	22	21	0	0	4	8	3	9	13	15	11	11	15	17	16	19	14	12	11	17	16	15	18	12	6	11	15	14	0	0	4	8	3	9	13	15	11	11	15	17	16	19
sp|Q05728|PUR5_ARATH	sp|Q05728|PUR5_ARATH	6	6	6	>sp|Q05728|PUR5_ARATH Phosphoribosylformylglycinamidine cyclo-ligase, chloroplastic OS=Arabidopsis thaliana GN=PUR5 PE=1 SV=2	1	6	6	6	0	0	0	0	0	1	0	3	0	0	1	1	2	0	1	2	0	1	2	0	0	0	0	0	1	1	0	0	0	0	0	1	0	3	0	0	1	1	2	0
sp|Q05758|ILV5_ARATH	sp|Q05758|ILV5_ARATH	30	30	30	>sp|Q05758|ILV5_ARATH Ketol-acid reductoisomerase, chloroplastic OS=Arabidopsis thaliana GN=At3g58610 PE=1 SV=2	1	30	30	30	0	0	5	11	5	10	15	19	10	7	12	20	19	20	15	13	12	19	16	17	12	12	7	16	20	17	0	0	5	11	5	10	15	19	10	7	12	20	19	20
sp|Q06327|LOX1_ARATH	sp|Q06327|LOX1_ARATH	1	1	1	>sp|Q06327|LOX1_ARATH Linoleate 9S-lipoxygenase 1 OS=Arabidopsis thaliana GN=LOX1 PE=1 SV=1	1	1	1	1	0	0	0	0	0	0	0	0	0	0	0	0	0	0	0	0	0	1	0	0	0	0	0	0	0	0	0	0	0	0	0	0	0	0	0	0	0	0	0	0
sp|Q07473|CB4A_ARATH	sp|Q07473|CB4A_ARATH	1	1	1	>sp|Q07473|CB4A_ARATH Chlorophyll a-b binding protein CP29.1, chloroplastic OS=Arabidopsis thaliana GN=LHCB4.1 PE=1 SV=1	1	1	1	1	0	0	0	0	0	0	0	0	0	0	0	0	0	0	1	0	0	0	0	0	1	0	0	0	0	0	0	0	0	0	0	0	0	0	0	0	0	0	0	0
tr|F4I472|F4I472_ARATH;sp|Q08112|RS151_ARATH;sp|Q9FIX6|RS155_ARATH;sp|Q9FY65|RS153_ARATH;sp|Q9FY66|RS152_ARATH	tr|F4I472|F4I472_ARATH;sp|Q08112|RS151_ARATH;sp|Q9FIX6|RS155_ARATH;sp|Q9FY65|RS153_ARATH	8;8;4;4;2	8;8;4;4;2	2;2;0;0;0	>tr|F4I472|F4I472_ARATH 40S ribosomal protein S15-1 OS=Arabidopsis thaliana GN=RPS15 PE=3 SV=1;>sp|Q08112|RS151_ARATH 40S ribosomal protein S15-1 OS=Arabidopsis thaliana GN=RPS15A PE=2 SV=1;>sp|Q9FIX6|RS155_ARATH 40S ribosomal protein S15-5 OS=Arabidopsis	5	8	8	2	0	0	0	3	0	2	4	5	1	2	2	6	4	7	5	4	3	5	5	3	5	3	0	3	5	3	0	0	0	3	0	2	4	5	1	2	2	6	4	7
sp|Q08466-2|CSK22_ARATH;sp|Q08466|CSK22_ARATH;sp|O64817-2|CSK23_ARATH;sp|Q08467-3|CSK21_ARATH;sp|O64817|CSK23_ARATH;sp|Q08467-2|CSK21_ARATH;sp|Q08467|CSK21_ARATH;sp|O64816|CSK2P_ARATH	sp|Q08466-2|CSK22_ARATH;sp|Q08466|CSK22_ARATH;sp|O64817-2|CSK23_ARATH;sp|Q08467-3|CSK21_ARATH;sp|O64817|CSK23_ARATH;sp|Q08467-2|CSK21_ARATH;sp|Q08467|CSK21_ARATH;sp|O64816|CSK2P_ARATH	2;2;1;1;1;1;1;1	2;2;1;1;1;1;1;1	2;2;1;1;1;1;1;1	>sp|Q08466-2|CSK22_ARATH Isoform 2 of Casein kinase II subunit alpha-2 OS=Arabidopsis thaliana GN=CKA2;>sp|Q08466|CSK22_ARATH Casein kinase II subunit alpha-2 OS=Arabidopsis thaliana GN=CKA2 PE=1 SV=3;>sp|O64817-2|CSK23_ARATH Isoform 2 of Casein kinase II	8	2	2	2	0	0	0	0	0	0	0	1	0	0	0	0	0	0	1	0	0	0	0	0	0	0	0	0	0	0	0	0	0	0	0	0	0	1	0	0	0	0	0	0
tr|B9DG17|B9DG17_ARATH;sp|Q08682|RSSA1_ARATH;sp|Q8H173-2|RSSA2_ARATH;sp|Q8H173|RSSA2_ARATH;tr|F4J4W3|F4J4W3_ARATH	tr|B9DG17|B9DG17_ARATH;sp|Q08682|RSSA1_ARATH	14;14;6;6;6	14;14;6;6;6	14;14;6;6;6	>tr|B9DG17|B9DG17_ARATH 40S ribosomal protein SA OS=Arabidopsis thaliana GN=P40 PE=1 SV=1;>sp|Q08682|RSSA1_ARATH 40S ribosomal protein Sa-1 OS=Arabidopsis thaliana GN=RPSaA PE=1 SV=3	5	14	14	14	0	0	2	7	2	7	7	9	4	3	7	9	10	10	11	8	9	6	6	6	10	6	1	6	6	6	0	0	2	7	2	7	7	9	4	3	7	9	10	10
sp|Q09152-2|FPPS1_ARATH;sp|Q09152|FPPS1_ARATH	sp|Q09152-2|FPPS1_ARATH;sp|Q09152|FPPS1_ARATH	6;6	6;6	4;4	>sp|Q09152-2|FPPS1_ARATH Isoform Cytoplasmic of Farnesyl pyrophosphate synthase 1, mitochondrial OS=Arabidopsis thaliana GN=FPS1;>sp|Q09152|FPPS1_ARATH Farnesyl pyrophosphate synthase 1, mitochondrial OS=Arabidopsis thaliana GN=FPS1 PE=2 SV=2	2	6	6	4	0	0	0	3	0	0	0	0	0	0	2	2	2	4	3	2	1	1	1	0	1	2	0	0	1	0	0	0	0	3	0	0	0	0	0	0	2	2	2	4
sp|Q0PGJ6|AKRC9_ARATH;sp|Q0PGJ6-2|AKRC9_ARATH	sp|Q0PGJ6|AKRC9_ARATH;sp|Q0PGJ6-2|AKRC9_ARATH	17;12	15;10	10;5	>sp|Q0PGJ6|AKRC9_ARATH Aldo-keto reductase family 4 member C9 OS=Arabidopsis thaliana GN=AKR4C9 PE=1 SV=1;>sp|Q0PGJ6-2|AKRC9_ARATH Isoform 2 of Aldo-keto reductase family 4 member C9 OS=Arabidopsis thaliana GN=AKR4C9	2	17	15	10	0	0	0	5	0	2	2	2	1	1	4	8	7	9	14	12	6	3	1	2	10	6	1	1	1	2	0	0	0	3	0	0	0	0	0	0	2	6	5	7
sp|Q0WL80|UGGG_ARATH;sp|Q0WL80-2|UGGG_ARATH	sp|Q0WL80|UGGG_ARATH;sp|Q0WL80-2|UGGG_ARATH	2;2	2;2	2;2	>sp|Q0WL80|UGGG_ARATH UDP-glucose:glycoprotein glucosyltransferase OS=Arabidopsis thaliana GN=UGGT PE=1 SV=1;>sp|Q0WL80-2|UGGG_ARATH Isoform 2 of UDP-glucose:glycoprotein glucosyltransferase OS=Arabidopsis thaliana GN=UGGT	2	2	2	2	0	0	0	0	0	0	0	0	0	0	0	0	0	0	0	1	1	0	0	0	0	0	0	0	0	0	0	0	0	0	0	0	0	0	0	0	0	0	0	0
sp|Q0WLB5|CLAH2_ARATH	sp|Q0WLB5|CLAH2_ARATH	37	37	4	>sp|Q0WLB5|CLAH2_ARATH Clathrin heavy chain 2 OS=Arabidopsis thaliana GN=CHC2 PE=1 SV=1	1	37	37	4	0	0	0	9	0	1	8	18	2	6	8	12	13	11	22	20	15	8	1	6	25	8	0	3	6	8	0	0	0	9	0	1	8	18	2	6	8	12	13	11
tr|A8MQR6|A8MQR6_ARATH;sp|Q0WM29|MMSA_ARATH;tr|A8MQH4|A8MQH4_ARATH	tr|A8MQR6|A8MQR6_ARATH;sp|Q0WM29|MMSA_ARATH;tr|A8MQH4|A8MQH4_ARATH	9;9;8	9;9;8	9;9;8	>tr|A8MQR6|A8MQR6_ARATH Methylmalonate-semialdehyde dehydrogenase [acylating] OS=Arabidopsis thaliana GN=ALDH6B2 PE=4 SV=1;>sp|Q0WM29|MMSA_ARATH Methylmalonate-semialdehyde dehydrogenase [acylating], mitochondrial OS=Arabidopsis thaliana GN=ALDH6B2 PE=2 SV	3	9	9	9	0	0	0	3	0	0	3	1	1	2	2	3	1	2	6	2	3	0	1	0	1	2	1	0	3	3	0	0	0	3	0	0	3	1	1	2	2	3	1	2
sp|Q0WNJ6|CLAH1_ARATH	sp|Q0WNJ6|CLAH1_ARATH	34	1	1	>sp|Q0WNJ6|CLAH1_ARATH Clathrin heavy chain 1 OS=Arabidopsis thaliana GN=CHC1 PE=1 SV=1	1	34	1	1	0	0	0	9	0	1	8	17	1	6	8	12	12	10	22	20	14	8	1	6	24	7	0	3	5	8	0	0	0	0	0	0	0	0	0	0	0	0	0	0
sp|Q0WNZ5|METE3_ARATH	sp|Q0WNZ5|METE3_ARATH	6	1	1	>sp|Q0WNZ5|METE3_ARATH 5-methyltetrahydropteroyltriglutamate--homocysteine methyltransferase 3, chloroplastic OS=Arabidopsis thaliana GN=MS3 PE=1 SV=1	1	6	1	1	0	0	0	2	1	2	1	2	2	1	4	2	3	2	4	4	5	3	3	1	4	4	2	2	3	3	0	0	0	0	0	0	0	0	0	0	0	0	0	0
sp|Q0WP12-3|HOL1_ARATH;sp|Q0WP12-2|HOL1_ARATH;sp|O80562-3|HOL2_ARATH;tr|F4IT14|F4IT14_ARATH;sp|O80562-2|HOL2_ARATH;sp|O80562|HOL2_ARATH;sp|Q0WP12|HOL1_ARATH	sp|Q0WP12-3|HOL1_ARATH;sp|Q0WP12-2|HOL1_ARATH;sp|O80562-3|HOL2_ARATH;tr|F4IT14|F4IT14_ARATH;sp|O80562-2|HOL2_ARATH;sp|O80562|HOL2_ARATH;sp|Q0WP12|HOL1_ARATH	2;2;1;1;1;1;1	2;2;1;1;1;1;1	2;2;1;1;1;1;1	>sp|Q0WP12-3|HOL1_ARATH Isoform 3 of Thiocyanate methyltransferase 1 OS=Arabidopsis thaliana GN=HOL1;>sp|Q0WP12-2|HOL1_ARATH Isoform 2 of Thiocyanate methyltransferase 1 OS=Arabidopsis thaliana GN=HOL1;>sp|O80562-3|HOL2_ARATH Isoform 3 of Probable thiol me	7	2	2	2	0	0	0	0	0	0	0	0	0	0	1	2	0	0	0	1	0	1	0	0	0	0	0	0	1	0	0	0	0	0	0	0	0	0	0	0	1	2	0	0
sp|Q0WPT7|Y2104_ARATH	sp|Q0WPT7|Y2104_ARATH	7	7	7	>sp|Q0WPT7|Y2104_ARATH Uncharacterized methyltransferase At2g41040, chloroplastic OS=Arabidopsis thaliana GN=At2g41040 PE=2 SV=1	1	7	7	7	0	0	0	0	0	4	6	5	0	0	0	0	3	3	1	1	0	7	6	2	2	0	0	6	6	6	0	0	0	0	0	4	6	5	0	0	0	0	3	3
tr|F4JRF7|F4JRF7_ARATH;sp|Q0WQ57|AUXI2_ARATH;tr|F4JRG0|F4JRG0_ARATH;sp|Q9SU08|AUXI1_ARATH	tr|F4JRF7|F4JRF7_ARATH;sp|Q0WQ57|AUXI2_ARATH;tr|F4JRG0|F4JRG0_ARATH;sp|Q9SU08|AUXI1_ARATH	1;1;1;1	1;1;1;1	1;1;1;1	>tr|F4JRF7|F4JRF7_ARATH Auxilin-related protein 2 OS=Arabidopsis thaliana GN=At4g12770 PE=4 SV=1;>sp|Q0WQ57|AUXI2_ARATH Auxilin-related protein 2 OS=Arabidopsis thaliana GN=At4g12770 PE=1 SV=1;>tr|F4JRG0|F4JRG0_ARATH Auxilin-related protein 1 OS=Arabidopsi	4	1	1	1	0	0	0	0	0	0	1	1	0	0	0	0	0	0	0	0	0	0	1	1	0	0	0	0	0	0	0	0	0	0	0	0	1	1	0	0	0	0	0	0
sp|Q0WQF7|ODP21_ARATH;tr|F4J5T2|F4J5T2_ARATH	sp|Q0WQF7|ODP21_ARATH;tr|F4J5T2|F4J5T2_ARATH	9;9	9;9	9;9	>sp|Q0WQF7|ODP21_ARATH Dihydrolipoyllysine-residue acetyltransferase component 1 of pyruvate dehydrogenase complex, mitochondrial OS=Arabidopsis thaliana GN=LTA3 PE=1 SV=2;>tr|F4J5T2|F4J5T2_ARATH Dihydrolipoamide acetyltransferase component of pyruvate deh	2	9	9	9	0	0	0	4	0	1	2	2	3	5	3	2	1	1	3	3	4	2	1	3	2	4	2	3	4	2	0	0	0	4	0	1	2	2	3	5	3	2	1	1
sp|Q0WVD6|ANM3_ARATH	sp|Q0WVD6|ANM3_ARATH	3	3	3	>sp|Q0WVD6|ANM3_ARATH Probable protein arginine N-methyltransferase 3 OS=Arabidopsis thaliana GN=PRMT3 PE=2 SV=1	1	3	3	3	0	0	0	1	0	0	0	0	0	0	0	0	0	0	2	0	1	0	0	0	2	1	0	0	0	0	0	0	0	1	0	0	0	0	0	0	0	0	0	0
sp|Q0WW26|COPG_ARATH	sp|Q0WW26|COPG_ARATH	11	11	11	>sp|Q0WW26|COPG_ARATH Coatomer subunit gamma OS=Arabidopsis thaliana GN=At4g34450 PE=1 SV=2	1	11	11	11	0	0	0	1	0	0	1	2	0	0	0	3	1	2	4	4	2	1	0	1	8	1	0	0	0	0	0	0	0	1	0	0	1	2	0	0	0	3	1	2
sp|Q0WW84|RB47B_ARATH	sp|Q0WW84|RB47B_ARATH	9	9	3	>sp|Q0WW84|RB47B_ARATH Polyadenylate-binding protein RBP47B OS=Arabidopsis thaliana GN=RBP47B PE=2 SV=1	1	9	9	3	0	0	0	4	0	1	5	4	2	2	3	2	2	4	4	4	2	6	1	3	3	1	0	1	0	1	0	0	0	4	0	1	5	4	2	2	3	2	2	4
sp|Q1H537|DCVR_ARATH	sp|Q1H537|DCVR_ARATH	2	2	2	>sp|Q1H537|DCVR_ARATH Divinyl chlorophyllide a 8-vinyl-reductase, chloroplastic OS=Arabidopsis thaliana GN=DVR PE=1 SV=1	1	2	2	2	0	0	0	0	0	0	0	0	0	0	0	0	0	1	0	0	0	1	0	0	0	0	0	0	0	0	0	0	0	0	0	0	0	0	0	0	0	0	0	1
sp|Q1JPL7|PME18_ARATH	sp|Q1JPL7|PME18_ARATH	8	8	8	>sp|Q1JPL7|PME18_ARATH Pectinesterase/pectinesterase inhibitor 18 OS=Arabidopsis thaliana GN=PME18 PE=1 SV=3	1	8	8	8	0	0	1	3	1	1	0	4	0	0	2	4	4	2	2	6	5	1	0	0	3	4	2	3	6	3	0	0	1	3	1	1	0	4	0	0	2	4	4	2
tr|A0A1I9LLX8|A0A1I9LLX8_ARATH;tr|A0A1I9LLX7|A0A1I9LLX7_ARATH;sp|Q1PEP5|NUCL2_ARATH	tr|A0A1I9LLX8|A0A1I9LLX8_ARATH;tr|A0A1I9LLX7|A0A1I9LLX7_ARATH;sp|Q1PEP5|NUCL2_ARATH	3;3;3	3;3;3	3;3;3	>tr|A0A1I9LLX8|A0A1I9LLX8_ARATH Nucleolin like 2 OS=Arabidopsis thaliana GN=NUC-L2 PE=1 SV=1;>tr|A0A1I9LLX7|A0A1I9LLX7_ARATH Nucleolin like 2 OS=Arabidopsis thaliana GN=NUC-L2 PE=1 SV=1;>sp|Q1PEP5|NUCL2_ARATH Nucleolin 2 OS=Arabidopsis thaliana GN=NUCL2 PE	3	3	3	3	0	0	0	0	0	0	0	1	0	0	0	0	0	0	2	2	0	0	0	0	1	0	0	0	1	0	0	0	0	0	0	0	0	1	0	0	0	0	0	0
sp|Q24JL3-2|STR2_ARATH;sp|Q24JL3|STR2_ARATH	sp|Q24JL3-2|STR2_ARATH;sp|Q24JL3|STR2_ARATH	1;1	1;1	1;1	>sp|Q24JL3-2|STR2_ARATH Isoform 2 of Thiosulfate/3-mercaptopyruvate sulfurtransferase 2 OS=Arabidopsis thaliana GN=STR2;>sp|Q24JL3|STR2_ARATH Thiosulfate/3-mercaptopyruvate sulfurtransferase 2 OS=Arabidopsis thaliana GN=STR2 PE=1 SV=1	2	1	1	1	0	0	0	0	0	0	0	0	0	0	0	0	0	0	0	0	0	0	0	0	1	0	0	0	0	0	0	0	0	0	0	0	0	0	0	0	0	0	0	0
sp|Q29Q26|AKR2B_ARATH	sp|Q29Q26|AKR2B_ARATH	3	3	1	>sp|Q29Q26|AKR2B_ARATH Ankyrin repeat domain-containing protein 2B OS=Arabidopsis thaliana GN=AKR2B PE=1 SV=1	1	3	3	1	0	0	0	0	0	0	1	1	1	3	1	1	0	1	1	0	2	1	1	1	1	0	0	1	1	0	0	0	0	0	0	0	1	1	1	3	1	1	0	1
sp|Q31708|RT04_ARATH	sp|Q31708|RT04_ARATH	1	1	1	>sp|Q31708|RT04_ARATH Ribosomal protein S4, mitochondrial OS=Arabidopsis thaliana GN=RPS4 PE=2 SV=2	1	1	1	1	0	0	0	0	0	0	0	0	0	0	0	0	0	0	0	0	0	0	0	0	1	0	0	0	0	0	0	0	0	0	0	0	0	0	0	0	0	0	0	0
sp|Q38799|ODPB1_ARATH	sp|Q38799|ODPB1_ARATH	11	11	11	>sp|Q38799|ODPB1_ARATH Pyruvate dehydrogenase E1 component subunit beta-1, mitochondrial OS=Arabidopsis thaliana GN=PDH2 PE=1 SV=2	1	11	11	11	0	0	1	8	2	5	6	7	2	4	7	6	7	6	8	7	6	6	5	4	7	6	7	6	8	6	0	0	1	8	2	5	6	7	2	4	7	6	7	6
sp|Q38814-2|THI4_ARATH;sp|Q38814|THI4_ARATH	sp|Q38814-2|THI4_ARATH;sp|Q38814|THI4_ARATH	10;10	10;10	10;10	>sp|Q38814-2|THI4_ARATH Isoform mitochondrial of Thiamine thiazole synthase, chloroplastic OS=Arabidopsis thaliana GN=THI1;>sp|Q38814|THI4_ARATH Thiamine thiazole synthase, chloroplastic OS=Arabidopsis thaliana GN=THI1 PE=1 SV=1	2	10	10	10	0	0	0	7	1	6	8	6	3	5	5	3	4	5	6	6	6	7	8	7	5	6	3	4	6	6	0	0	0	7	1	6	8	6	3	5	5	3	4	5
sp|Q38820|TI232_ARATH	sp|Q38820|TI232_ARATH	1	1	1	>sp|Q38820|TI232_ARATH Mitochondrial import inner membrane translocase subunit TIM23-2 OS=Arabidopsis thaliana GN=TIM23-2 PE=1 SV=1	1	1	1	1	0	0	0	0	0	0	0	0	0	0	0	1	0	0	1	0	0	0	0	0	0	0	0	0	0	0	0	0	0	0	0	0	0	0	0	0	0	1	0	0
sp|Q38821-2|2ABA_ARATH;sp|Q38821|2ABA_ARATH;tr|F4I9M3|F4I9M3_ARATH	sp|Q38821-2|2ABA_ARATH;sp|Q38821|2ABA_ARATH;tr|F4I9M3|F4I9M3_ARATH	3;3;3	3;3;3	3;3;3	>sp|Q38821-2|2ABA_ARATH Isoform 2 of Serine/threonine protein phosphatase 2A 55 kDa regulatory subunit B alpha isoform OS=Arabidopsis thaliana GN=PP2AB1;>sp|Q38821|2ABA_ARATH Serine/threonine protein phosphatase 2A 55 kDa regulatory subunit B alpha isoform	3	3	3	3	0	0	0	0	0	0	0	0	0	0	1	1	0	1	1	1	0	0	0	0	0	0	0	0	0	0	0	0	0	0	0	0	0	0	0	0	1	1	0	1
sp|Q38845|2AAA_ARATH	sp|Q38845|2AAA_ARATH	3	2	2	>sp|Q38845|2AAA_ARATH Serine/threonine-protein phosphatase 2A 65 kDa regulatory subunit A alpha isoform OS=Arabidopsis thaliana GN=PP2AA1 PE=1 SV=1	1	3	2	2	0	0	0	1	0	0	0	1	0	0	1	1	0	0	3	1	0	0	0	0	1	1	0	0	0	0	0	0	0	0	0	0	0	0	0	0	0	1	0	0
sp|Q38858|CALR2_ARATH	sp|Q38858|CALR2_ARATH	14	8	8	>sp|Q38858|CALR2_ARATH Calreticulin-2 OS=Arabidopsis thaliana GN=CRT2 PE=1 SV=3	1	14	8	8	0	0	1	3	0	2	4	5	2	2	4	7	6	7	3	5	5	6	4	8	5	5	4	2	3	4	0	0	0	2	0	0	1	2	1	1	2	4	3	3
sp|Q38859|NRPBB_ARATH;tr|F4J5R0|F4J5R0_ARATH	sp|Q38859|NRPBB_ARATH;tr|F4J5R0|F4J5R0_ARATH	2;2	2;2	2;2	>sp|Q38859|NRPBB_ARATH DNA-directed RNA polymerases II, IV and V subunit 11 OS=Arabidopsis thaliana GN=NRPB11 PE=1 SV=1;>tr|F4J5R0|F4J5R0_ARATH DNA-directed RNA polymerase, RBP11-like protein OS=Arabidopsis thaliana GN=NRPB11 PE=4 SV=1	2	2	2	2	0	0	0	0	0	0	0	0	0	0	0	0	0	0	1	0	1	0	0	0	1	0	0	0	0	0	0	0	0	0	0	0	0	0	0	0	0	0	0	0
sp|Q38867|CP19C_ARATH	sp|Q38867|CP19C_ARATH	10	9	9	>sp|Q38867|CP19C_ARATH Peptidyl-prolyl cis-trans isomerase CYP19-3 OS=Arabidopsis thaliana GN=CYP19-3 PE=2 SV=2	1	10	9	9	0	0	0	4	0	3	2	4	2	2	4	6	3	7	4	4	4	4	4	4	2	3	2	5	6	5	0	0	0	3	0	2	1	3	2	2	3	5	2	6
sp|Q38882|PLDA1_ARATH	sp|Q38882|PLDA1_ARATH	18	18	13	>sp|Q38882|PLDA1_ARATH Phospholipase D alpha 1 OS=Arabidopsis thaliana GN=PLDALPHA1 PE=1 SV=2	1	18	18	13	0	0	0	6	0	10	8	8	4	3	5	6	6	7	8	4	7	6	6	5	7	9	5	5	7	9	0	0	0	6	0	10	8	8	4	3	5	6	6	7
sp|Q38884|EIF3I_ARATH;tr|F4II65|F4II65_ARATH;tr|F4II66|F4II66_ARATH	sp|Q38884|EIF3I_ARATH;tr|F4II65|F4II65_ARATH	19;17;9	19;17;9	19;17;9	>sp|Q38884|EIF3I_ARATH Eukaryotic translation initiation factor 3 subunit I OS=Arabidopsis thaliana GN=TIF3I1 PE=2 SV=2;>tr|F4II65|F4II65_ARATH TGF-beta receptor interacting protein 1 OS=Arabidopsis thaliana GN=TRIP-1 PE=4 SV=1	3	19	19	19	0	0	0	9	0	6	6	4	6	10	9	3	6	6	11	8	8	5	7	4	10	10	11	8	5	4	0	0	0	9	0	6	6	4	6	10	9	3	6	6
sp|Q38900|CP19A_ARATH;sp|Q38900-2|CP19A_ARATH	sp|Q38900|CP19A_ARATH;sp|Q38900-2|CP19A_ARATH	20;15	20;15	17;12	>sp|Q38900|CP19A_ARATH Peptidyl-prolyl cis-trans isomerase CYP19-1 OS=Arabidopsis thaliana GN=CYP19-1 PE=1 SV=1;>sp|Q38900-2|CP19A_ARATH Isoform 2 of Peptidyl-prolyl cis-trans isomerase CYP19-1 OS=Arabidopsis thaliana GN=CYP19-1	2	20	20	17	0	0	2	11	3	11	11	12	5	7	10	10	10	12	9	12	9	10	11	8	8	10	5	7	12	12	0	0	2	11	3	11	11	12	5	7	10	10	10	12
sp|Q38906|TOC34_ARATH	sp|Q38906|TOC34_ARATH	1	1	1	>sp|Q38906|TOC34_ARATH Translocase of chloroplast 34, chloroplastic OS=Arabidopsis thaliana GN=TOC34 PE=1 SV=2	1	1	1	1	0	0	0	0	0	0	0	0	0	0	0	0	0	0	1	0	0	0	0	0	0	0	0	0	0	0	0	0	0	0	0	0	0	0	0	0	0	0	0	0
sp|Q38929|IDI1_ARATH	sp|Q38929|IDI1_ARATH	8	8	3	>sp|Q38929|IDI1_ARATH Isopentenyl-diphosphate Delta-isomerase I, chloroplastic OS=Arabidopsis thaliana GN=IPP1 PE=2 SV=3	1	8	8	3	0	0	0	4	0	4	2	5	2	2	4	6	4	5	6	4	4	3	2	1	5	3	1	3	4	3	0	0	0	4	0	4	2	5	2	2	4	6	4	5
sp|Q38931|FKB62_ARATH;tr|B3H746|B3H746_ARATH	sp|Q38931|FKB62_ARATH;tr|B3H746|B3H746_ARATH	30;30	30;30	29;29	>sp|Q38931|FKB62_ARATH Peptidyl-prolyl cis-trans isomerase FKBP62 OS=Arabidopsis thaliana GN=FKBP62 PE=1 SV=2;>tr|B3H746|B3H746_ARATH Peptidylprolyl isomerase OS=Arabidopsis thaliana GN=ROF1 PE=1 SV=1	2	30	30	29	0	0	1	11	1	11	11	13	4	6	13	12	9	13	11	11	12	5	9	4	10	12	7	7	12	6	0	0	1	11	1	11	11	13	4	6	13	12	9	13
sp|Q38942|RAE1_ARATH	sp|Q38942|RAE1_ARATH	3	3	3	>sp|Q38942|RAE1_ARATH Protein RAE1 OS=Arabidopsis thaliana GN=RAE1 PE=1 SV=2	1	3	3	3	0	0	0	1	0	2	1	1	1	0	0	1	2	0	2	0	1	2	2	2	1	1	1	1	1	1	0	0	0	1	0	2	1	1	1	0	0	1	2	0
sp|Q38946|DHE2_ARATH;tr|F4K6P9|F4K6P9_ARATH	sp|Q38946|DHE2_ARATH	8;3	8;3	7;3	>sp|Q38946|DHE2_ARATH Glutamate dehydrogenase 2 OS=Arabidopsis thaliana GN=GDH2 PE=1 SV=1	2	8	8	7	0	0	1	5	1	2	1	5	0	2	4	3	4	2	3	6	5	2	1	2	5	5	3	1	2	2	0	0	1	5	1	2	1	5	0	2	4	3	4	2
tr|F4JA59|F4JA59_ARATH;tr|A0A178VIW5|A0A178VIW5_ARATH;sp|Q38950|2AAB_ARATH	tr|F4JA59|F4JA59_ARATH;tr|A0A178VIW5|A0A178VIW5_ARATH;sp|Q38950|2AAB_ARATH	3;3;3	3;3;3	2;2;2	>tr|F4JA59|F4JA59_ARATH Protein phosphatase 2A subunit A2 OS=Arabidopsis thaliana GN=PP2AA2 PE=4 SV=1;>tr|A0A178VIW5|A0A178VIW5_ARATH PR 65 OS=Arabidopsis thaliana GN=PP2AA2 PE=4 SV=1;>sp|Q38950|2AAB_ARATH Serine/threonine-protein phosphatase 2A 65 kDa reg	3	3	3	2	0	0	0	1	0	0	1	2	0	0	1	0	0	1	1	1	0	0	0	0	3	1	0	0	0	0	0	0	0	1	0	0	1	2	0	0	1	0	0	1
tr|F4HQR5|F4HQR5_ARATH;sp|Q38951|2AAG_ARATH	tr|F4HQR5|F4HQR5_ARATH;sp|Q38951|2AAG_ARATH	1;1	1;1	1;1	>tr|F4HQR5|F4HQR5_ARATH Protein phosphatase 2A subunit A3 OS=Arabidopsis thaliana GN=PP2AA3 PE=1 SV=1;>sp|Q38951|2AAG_ARATH Serine/threonine-protein phosphatase 2A 65 kDa regulatory subunit A gamma isoform OS=Arabidopsis thaliana GN=PP2AA3 PE=1 SV=2	2	1	1	1	0	0	0	0	0	0	0	0	0	0	0	0	0	0	0	0	0	0	0	0	1	0	0	0	0	0	0	0	0	0	0	0	0	0	0	0	0	0	0	0
sp|Q39016|CDPKB_ARATH;sp|Q38869|CDPK4_ARATH	sp|Q39016|CDPKB_ARATH;sp|Q38869|CDPK4_ARATH	5;4	5;4	5;4	>sp|Q39016|CDPKB_ARATH Calcium-dependent protein kinase 11 OS=Arabidopsis thaliana GN=CPK11 PE=1 SV=2;>sp|Q38869|CDPK4_ARATH Calcium-dependent protein kinase 4 OS=Arabidopsis thaliana GN=CPK4 PE=1 SV=1	2	5	5	5	0	0	0	0	0	0	0	0	0	0	1	2	3	2	2	3	0	1	0	0	2	0	0	0	0	0	0	0	0	0	0	0	0	0	0	0	1	2	3	2
sp|Q39024|MPK4_ARATH;sp|Q9LMM5-2|MPK11_ARATH;tr|F4IH84|F4IH84_ARATH;sp|Q9LMM5|MPK11_ARATH;sp|Q8GYQ5|MPK12_ARATH	sp|Q39024|MPK4_ARATH	3;1;1;1;1	3;1;1;1;1	3;1;1;1;1	>sp|Q39024|MPK4_ARATH Mitogen-activated protein kinase 4 OS=Arabidopsis thaliana GN=MPK4 PE=1 SV=2	5	3	3	3	0	0	0	0	0	1	1	1	0	0	2	0	1	0	1	1	2	1	1	2	2	2	0	1	0	0	0	0	0	0	0	1	1	1	0	0	2	0	1	0
sp|Q39026|MPK6_ARATH	sp|Q39026|MPK6_ARATH	2	2	2	>sp|Q39026|MPK6_ARATH Mitogen-activated protein kinase 6 OS=Arabidopsis thaliana GN=MPK6 PE=1 SV=1	1	2	2	2	0	0	0	0	0	0	0	0	0	0	0	0	0	0	1	0	0	0	0	0	1	0	0	0	0	0	0	0	0	0	0	0	0	0	0	0	0	0	0	0
sp|Q39043|MD37F_ARATH;tr|F4K007|F4K007_ARATH	sp|Q39043|MD37F_ARATH;tr|F4K007|F4K007_ARATH	38;35	3;3	3;3	>sp|Q39043|MD37F_ARATH Mediator of RNA polymerase II transcription subunit 37f OS=Arabidopsis thaliana GN=MED37F PE=1 SV=2;>tr|F4K007|F4K007_ARATH Luminal-binding protein 2 OS=Arabidopsis thaliana GN=BIP2 PE=1 SV=1	2	38	3	3	0	1	5	17	6	28	27	25	10	14	18	17	21	20	16	15	20	25	21	22	14	20	14	19	19	16	0	0	0	1	0	1	0	1	0	0	0	0	1	0
sp|Q39054|CNX1_ARATH	sp|Q39054|CNX1_ARATH	8	8	8	>sp|Q39054|CNX1_ARATH Molybdopterin biosynthesis protein CNX1 OS=Arabidopsis thaliana GN=CNX1 PE=1 SV=2	1	8	8	8	0	0	0	2	0	0	1	0	1	0	3	2	0	2	3	1	4	2	0	0	3	2	0	0	1	0	0	0	0	2	0	0	1	0	1	0	3	2	0	2
sp|Q39061|CP33_ARATH	sp|Q39061|CP33_ARATH	4	4	4	>sp|Q39061|CP33_ARATH RNA-binding protein CP33, chloroplastic OS=Arabidopsis thaliana GN=CP33 PE=2 SV=1	1	4	4	4	0	0	0	2	0	0	0	0	0	1	1	0	0	0	2	1	0	0	0	0	1	3	1	0	0	0	0	0	0	2	0	0	0	0	0	1	1	0	0	0
sp|Q39079|DNJ13_ARATH	sp|Q39079|DNJ13_ARATH	1	1	1	>sp|Q39079|DNJ13_ARATH Chaperone protein dnaJ 13 OS=Arabidopsis thaliana GN=ATJ13 PE=1 SV=2	1	1	1	1	0	0	0	0	0	0	0	0	0	0	0	0	0	0	1	0	0	0	0	0	0	0	0	0	0	0	0	0	0	0	0	0	0	0	0	0	0	0	0	0
sp|Q39099|XTH4_ARATH	sp|Q39099|XTH4_ARATH	11	11	11	>sp|Q39099|XTH4_ARATH Xyloglucan endotransglucosylase/hydrolase protein 4 OS=Arabidopsis thaliana GN=XTH4 PE=1 SV=1	1	11	11	11	0	0	1	3	1	8	8	7	0	0	0	0	0	0	7	5	5	0	0	0	2	2	0	0	2	0	0	0	1	3	1	8	8	7	0	0	0	0	0	0
sp|Q39101|FRI1_ARATH	sp|Q39101|FRI1_ARATH	12	12	12	>sp|Q39101|FRI1_ARATH Ferritin-1, chloroplastic OS=Arabidopsis thaliana GN=FER1 PE=2 SV=1	1	12	12	12	0	0	0	3	0	1	1	1	1	4	5	9	5	5	2	2	4	10	8	9	2	4	1	4	5	4	0	0	0	3	0	1	1	1	1	4	5	9	5	5
sp|Q39161|NIR_ARATH	sp|Q39161|NIR_ARATH	38	38	38	>sp|Q39161|NIR_ARATH Ferredoxin--nitrite reductase, chloroplastic OS=Arabidopsis thaliana GN=NIR1 PE=1 SV=1	1	38	38	38	0	0	0	21	1	0	4	6	3	4	12	12	11	10	18	14	20	10	8	7	15	15	0	4	7	4	0	0	0	21	1	0	4	6	3	4	12	12	11	10
sp|Q39172|P1_ARATH;tr|Q9M9M7|Q9M9M7_ARATH;tr|Q9LFK5|Q9LFK5_ARATH;tr|F4IE59|F4IE59_ARATH;tr|Q9C677|Q9C677_ARATH;tr|F4IBH8|F4IBH8_ARATH	sp|Q39172|P1_ARATH	25;3;2;2;2;1	25;3;2;2;2;1	15;0;0;0;0;0	>sp|Q39172|P1_ARATH NADP-dependent alkenal double bond reductase P1 OS=Arabidopsis thaliana GN=P1 PE=1 SV=1	6	25	25	15	0	0	7	12	7	13	13	17	11	11	14	17	19	20	16	14	13	17	17	14	14	15	10	12	19	16	0	0	7	12	7	13	13	17	11	11	14	17	19	20
sp|Q39173|P2_ARATH	sp|Q39173|P2_ARATH	17	4	3	>sp|Q39173|P2_ARATH NADP-dependent alkenal double bond reductase P2 OS=Arabidopsis thaliana GN=P2 PE=2 SV=2	1	17	4	3	0	0	3	7	3	11	9	12	7	5	8	11	12	9	12	8	9	9	9	9	9	10	6	8	11	10	0	0	0	0	0	1	1	2	1	0	0	1	1	1
sp|Q39218|SAT3_ARATH;sp|Q42588|SAT1_ARATH	sp|Q39218|SAT3_ARATH	3;1	3;1	3;1	>sp|Q39218|SAT3_ARATH Serine acetyltransferase 3, mitochondrial OS=Arabidopsis thaliana GN=SAT3 PE=1 SV=3	2	3	3	3	0	0	0	1	0	0	0	0	0	0	1	0	0	0	1	2	1	0	0	0	0	0	0	0	0	0	0	0	0	1	0	0	0	0	0	0	1	0	0	0
sp|Q39219|AOX1A_ARATH;sp|O22048|AOX1C_ARATH;sp|O23913|AOX1B_ARATH;sp|Q8LEE7|AOX3_ARATH	sp|Q39219|AOX1A_ARATH;sp|O22048|AOX1C_ARATH;sp|O23913|AOX1B_ARATH	4;3;2;1	4;3;2;1	4;3;2;1	>sp|Q39219|AOX1A_ARATH Ubiquinol oxidase 1a, mitochondrial OS=Arabidopsis thaliana GN=AOX1A PE=1 SV=2;>sp|O22048|AOX1C_ARATH Ubiquinol oxidase 1c, mitochondrial OS=Arabidopsis thaliana GN=AOX1C PE=1 SV=1;>sp|O23913|AOX1B_ARATH Ubiquinol oxidase 1b, mitocho	4	4	4	4	0	0	0	0	0	0	0	1	0	0	0	2	4	1	1	0	0	1	0	0	1	1	0	0	1	0	0	0	0	0	0	0	0	1	0	0	0	2	4	1
sp|Q39230|SYSC_ARATH	sp|Q39230|SYSC_ARATH	18	18	18	>sp|Q39230|SYSC_ARATH Serine--tRNA ligase, cytoplasmic OS=Arabidopsis thaliana GN=At5g27470 PE=2 SV=1	1	18	18	18	0	0	1	4	1	1	1	3	0	5	6	8	5	4	9	7	4	5	4	0	9	7	3	0	3	0	0	0	1	4	1	1	1	3	0	5	6	8	5	4
sp|Q39242|TRXB2_ARATH;sp|Q39243|TRXB1_ARATH	sp|Q39242|TRXB2_ARATH	9;4	9;4	9;4	>sp|Q39242|TRXB2_ARATH Thioredoxin reductase 2 OS=Arabidopsis thaliana GN=NTR2 PE=2 SV=2	2	9	9	9	0	0	1	5	1	3	1	3	2	1	6	3	4	3	5	3	4	1	1	2	2	4	2	1	3	2	0	0	1	5	1	3	1	3	2	1	6	3	4	3
sp|Q39250|ADF1_ARATH;tr|A8MR09|A8MR09_ARATH;sp|Q9ZSK3-2|ADF4_ARATH;sp|Q9ZSK3|ADF4_ARATH	sp|Q39250|ADF1_ARATH;tr|A8MR09|A8MR09_ARATH;sp|Q9ZSK3-2|ADF4_ARATH;sp|Q9ZSK3|ADF4_ARATH	3;3;2;2	2;2;1;1	2;2;1;1	>sp|Q39250|ADF1_ARATH Actin-depolymerizing factor 1 OS=Arabidopsis thaliana GN=ADF1 PE=1 SV=1;>tr|A8MR09|A8MR09_ARATH Actin depolymerizing factor 1 OS=Arabidopsis thaliana GN=ADF1 PE=3 SV=1;>sp|Q9ZSK3-2|ADF4_ARATH Isoform 2 of Actin-depolymerizing factor 4	4	3	2	2	0	0	0	0	0	0	0	0	0	0	0	1	2	2	2	1	1	1	0	0	1	1	0	0	1	1	0	0	0	0	0	0	0	0	0	0	0	1	1	1
sp|Q39255|SKP1A_ARATH	sp|Q39255|SKP1A_ARATH	1	1	1	>sp|Q39255|SKP1A_ARATH SKP1-like protein 1A OS=Arabidopsis thaliana GN=SKP1A PE=1 SV=1	1	1	1	1	0	0	0	0	0	0	0	0	0	0	0	0	0	0	0	0	0	0	0	0	0	0	0	0	0	1	0	0	0	0	0	0	0	0	0	0	0	0	0	0
sp|Q39258|VATE1_ARATH;sp|Q9C9Z8|VATE2_ARATH	sp|Q39258|VATE1_ARATH	10;4	10;4	6;2	>sp|Q39258|VATE1_ARATH V-type proton ATPase subunit E1 OS=Arabidopsis thaliana GN=VHA-E1 PE=1 SV=2	2	10	10	6	0	0	0	0	0	3	2	5	1	1	2	5	7	7	7	7	3	1	2	1	5	3	0	2	2	2	0	0	0	0	0	3	2	5	1	1	2	5	7	7
sp|Q3E6S8|DGP14_ARATH	sp|Q3E6S8|DGP14_ARATH	3	3	3	>sp|Q3E6S8|DGP14_ARATH Putative protease Do-like 14 OS=Arabidopsis thaliana GN=DEGP14 PE=3 SV=2	1	3	3	3	0	0	0	0	0	0	0	2	0	0	0	0	1	1	1	0	0	0	0	0	0	0	0	0	1	1	0	0	0	0	0	0	0	2	0	0	0	0	1	1
sp|Q3E870-2|SDH7B_ARATH;sp|Q3E870|SDH7B_ARATH	sp|Q3E870-2|SDH7B_ARATH;sp|Q3E870|SDH7B_ARATH	2;2	2;2	2;2	>sp|Q3E870-2|SDH7B_ARATH Isoform 2 of Succinate dehydrogenase subunit 7B, mitochondrial OS=Arabidopsis thaliana GN=SDH7B;>sp|Q3E870|SDH7B_ARATH Succinate dehydrogenase subunit 7B, mitochondrial OS=Arabidopsis thaliana GN=SDH7B PE=1 SV=1	2	2	2	2	0	0	0	0	0	0	1	2	0	0	0	0	0	1	0	0	1	0	0	0	0	0	0	0	1	0	0	0	0	0	0	0	1	2	0	0	0	0	0	1
sp|Q3E902|RS212_ARATH;sp|Q9M337|RS211_ARATH	sp|Q3E902|RS212_ARATH;sp|Q9M337|RS211_ARATH	3;2	3;2	3;2	>sp|Q3E902|RS212_ARATH 40S ribosomal protein S21-2 OS=Arabidopsis thaliana GN=RPS21C PE=1 SV=2;>sp|Q9M337|RS211_ARATH 40S ribosomal protein S21-1 OS=Arabidopsis thaliana GN=RPS21B PE=1 SV=1	2	3	3	3	0	0	0	0	0	2	2	3	0	0	1	3	3	3	2	2	2	3	3	3	1	2	0	3	3	3	0	0	0	0	0	2	2	3	0	0	1	3	3	3
sp|Q41931|ACCO2_ARATH	sp|Q41931|ACCO2_ARATH	9	9	9	>sp|Q41931|ACCO2_ARATH 1-aminocyclopropane-1-carboxylate oxidase 2 OS=Arabidopsis thaliana GN=ACO2 PE=2 SV=2	1	9	9	9	0	0	0	1	0	1	3	4	1	0	6	4	5	5	8	7	5	3	1	2	5	0	0	2	4	4	0	0	0	1	0	1	3	4	1	0	6	4	5	5
sp|Q41969-2|IF2B_ARATH;sp|Q41969|IF2B_ARATH	sp|Q41969-2|IF2B_ARATH;sp|Q41969|IF2B_ARATH	6;6	6;6	6;6	>sp|Q41969-2|IF2B_ARATH Isoform 2 of Eukaryotic translation initiation factor 2 subunit beta OS=Arabidopsis thaliana GN=EIF2B;>sp|Q41969|IF2B_ARATH Eukaryotic translation initiation factor 2 subunit beta OS=Arabidopsis thaliana GN=EIF2B PE=1 SV=3	2	6	6	6	0	0	1	0	0	0	1	1	1	0	2	0	3	2	4	1	1	1	1	0	2	2	0	0	0	0	0	0	1	0	0	0	1	1	1	0	2	0	3	2
sp|Q42064|RL83_ARATH;sp|Q4PSL7|RL82_ARATH	sp|Q42064|RL83_ARATH	21;3	3;1	3;1	>sp|Q42064|RL83_ARATH 60S ribosomal protein L8-3 OS=Arabidopsis thaliana GN=RPL8C PE=2 SV=2	2	21	3	3	0	0	0	14	1	8	10	8	6	7	8	11	10	8	8	7	8	11	10	7	11	10	8	8	10	7	0	0	0	1	0	0	2	1	0	0	0	0	1	0
sp|Q42112|RLA02_ARATH;tr|A8MQR4|A8MQR4_ARATH	sp|Q42112|RLA02_ARATH;tr|A8MQR4|A8MQR4_ARATH	15;12	15;12	3;3	>sp|Q42112|RLA02_ARATH 60S acidic ribosomal protein P0-2 OS=Arabidopsis thaliana GN=RPP0B PE=1 SV=2;>tr|A8MQR4|A8MQR4_ARATH 60S acidic ribosomal protein P0 OS=Arabidopsis thaliana GN=At3g09200 PE=1 SV=1	2	15	15	3	0	0	2	8	3	11	11	9	4	6	6	9	11	10	7	8	8	9	8	10	7	7	4	11	8	9	0	0	2	8	3	11	11	9	4	6	6	9	11	10
sp|Q42262|RS3A2_ARATH	sp|Q42262|RS3A2_ARATH	16	4	4	>sp|Q42262|RS3A2_ARATH 40S ribosomal protein S3a-2 OS=Arabidopsis thaliana GN=RPS3AB PE=2 SV=3	1	16	4	4	0	0	0	6	0	1	4	7	3	4	4	5	4	7	7	6	4	7	7	2	9	6	1	1	8	2	0	0	0	1	0	0	0	0	0	0	0	0	0	1
sp|Q42290|MPPB_ARATH;sp|Q42290-2|MPPB_ARATH	sp|Q42290|MPPB_ARATH;sp|Q42290-2|MPPB_ARATH	36;35	36;35	36;35	>sp|Q42290|MPPB_ARATH Probable mitochondrial-processing peptidase subunit beta, mitochondrial OS=Arabidopsis thaliana GN=At3g02090 PE=1 SV=2;>sp|Q42290-2|MPPB_ARATH Isoform 2 of Probable mitochondrial-processing peptidase subunit beta, mitochondrial OS=Ara	2	36	36	36	0	0	2	15	4	13	17	18	11	10	19	16	20	18	19	17	18	16	12	14	15	18	12	16	17	17	0	0	2	15	4	13	17	18	11	10	19	16	20	18
tr|A8MRX2|A8MRX2_ARATH;sp|Q42340|RS163_ARATH;sp|Q9SK22|RS161_ARATH;tr|F4JWM1|F4JWM1_ARATH	tr|A8MRX2|A8MRX2_ARATH;sp|Q42340|RS163_ARATH;sp|Q9SK22|RS161_ARATH;tr|F4JWM1|F4JWM1_ARATH	9;9;8;7	9;9;8;7	5;5;5;4	>tr|A8MRX2|A8MRX2_ARATH 40S ribosomal protein S16-3 OS=Arabidopsis thaliana GN=At5g18380 PE=3 SV=1;>sp|Q42340|RS163_ARATH 40S ribosomal protein S16-3 OS=Arabidopsis thaliana GN=RPS16C PE=2 SV=1;>sp|Q9SK22|RS161_ARATH 40S ribosomal protein S16-1 OS=Arabidop	4	9	9	5	0	0	0	0	0	0	4	5	0	1	1	5	5	6	3	1	0	4	2	0	3	1	0	1	4	3	0	0	0	0	0	0	4	5	0	1	1	5	5	6
sp|Q42342|CYB5E_ARATH	sp|Q42342|CYB5E_ARATH	2	2	2	>sp|Q42342|CYB5E_ARATH Cytochrome b5 isoform E OS=Arabidopsis thaliana GN=CYTB5-E PE=1 SV=2	1	2	2	2	0	0	0	0	0	0	0	0	0	0	0	1	0	1	0	1	0	0	0	0	0	0	0	0	0	0	0	0	0	0	0	0	0	0	0	0	0	1	0	1
sp|Q42344-2|HMGB4_ARATH;sp|Q42344|HMGB4_ARATH	sp|Q42344-2|HMGB4_ARATH;sp|Q42344|HMGB4_ARATH	2;2	2;2	2;2	>sp|Q42344-2|HMGB4_ARATH Isoform 2 of High mobility group B protein 4 OS=Arabidopsis thaliana GN=HMGB4;>sp|Q42344|HMGB4_ARATH High mobility group B protein 4 OS=Arabidopsis thaliana GN=HMGB4 PE=1 SV=1	2	2	2	2	0	0	0	0	0	0	0	0	0	0	1	0	0	0	1	1	0	0	0	0	0	1	0	0	0	0	0	0	0	0	0	0	0	0	0	0	1	0	0	0
sp|Q42347|RL241_ARATH	sp|Q42347|RL241_ARATH	17	2	2	>sp|Q42347|RL241_ARATH 60S ribosomal protein L24-1 OS=Arabidopsis thaliana GN=RPL24A PE=1 SV=2	1	17	2	2	0	0	1	8	1	7	12	8	4	5	5	6	8	6	4	4	4	6	7	6	6	7	7	3	9	8	0	0	0	0	0	0	1	1	0	0	0	0	0	0
sp|Q42351|RL341_ARATH;tr|A8MR50|A8MR50_ARATH	sp|Q42351|RL341_ARATH;tr|A8MR50|A8MR50_ARATH	18;14	18;14	6;6	>sp|Q42351|RL341_ARATH 60S ribosomal protein L34-1 OS=Arabidopsis thaliana GN=RPL34A PE=2 SV=1;>tr|A8MR50|A8MR50_ARATH 60S ribosomal protein L34-1 OS=Arabidopsis thaliana GN=At1g26880 PE=4 SV=1	2	18	18	6	0	0	1	10	3	12	13	11	4	6	8	11	11	10	11	9	8	9	9	9	12	10	9	10	11	12	0	0	1	10	3	12	13	11	4	6	8	11	11	10
sp|Q42403|TRXH3_ARATH	sp|Q42403|TRXH3_ARATH	6	6	6	>sp|Q42403|TRXH3_ARATH Thioredoxin H3 OS=Arabidopsis thaliana GN=TRX3 PE=1 SV=1	1	6	6	6	0	0	0	1	0	2	0	2	0	0	1	2	2	4	2	1	1	2	3	0	0	1	0	1	1	0	0	0	0	1	0	2	0	2	0	0	1	2	2	4
sp|Q42404|RU17_ARATH;sp|Q42404-2|RU17_ARATH	sp|Q42404|RU17_ARATH	5;1	5;1	5;1	>sp|Q42404|RU17_ARATH U1 small nuclear ribonucleoprotein 70 kDa OS=Arabidopsis thaliana GN=RNU1 PE=1 SV=1	2	5	5	5	0	0	0	1	0	0	0	0	0	1	2	0	1	0	0	3	0	0	0	0	1	1	1	0	0	0	0	0	0	1	0	0	0	0	0	1	2	0	1	0
sp|Q42406|CP18D_ARATH	sp|Q42406|CP18D_ARATH	16	13	12	>sp|Q42406|CP18D_ARATH Peptidyl-prolyl cis-trans isomerase CYP18-4 OS=Arabidopsis thaliana GN=CYP18-4 PE=1 SV=1	1	16	13	12	0	0	0	10	1	5	7	10	7	8	12	10	11	11	10	10	11	10	10	8	9	10	8	4	10	8	0	0	0	7	1	2	4	7	5	6	9	7	8	8
sp|Q42418|PROF2_ARATH	sp|Q42418|PROF2_ARATH	4	4	2	>sp|Q42418|PROF2_ARATH Profilin-2 OS=Arabidopsis thaliana GN=PRO2 PE=2 SV=1	1	4	4	2	0	0	2	1	1	0	0	2	0	0	1	2	2	2	0	0	0	2	2	0	0	0	1	0	1	1	0	0	2	1	1	0	0	2	0	0	1	2	2	2
sp|Q42449|PROF1_ARATH	sp|Q42449|PROF1_ARATH	3	1	1	>sp|Q42449|PROF1_ARATH Profilin-1 OS=Arabidopsis thaliana GN=PRO1 PE=1 SV=1	1	3	1	1	0	0	0	1	0	0	0	2	0	0	1	3	2	3	0	0	0	2	2	0	0	0	1	0	1	1	0	0	0	0	0	0	0	0	0	0	0	1	0	1
sp|Q42479|CDPK3_ARATH	sp|Q42479|CDPK3_ARATH	8	8	8	>sp|Q42479|CDPK3_ARATH Calcium-dependent protein kinase 3 OS=Arabidopsis thaliana GN=CPK3 PE=1 SV=1	1	8	8	8	0	0	0	0	0	2	5	2	0	0	1	1	3	2	0	1	0	7	4	7	0	0	0	2	0	1	0	0	0	0	0	2	5	2	0	0	1	1	3	2
sp|Q42521|DCE1_ARATH;sp|Q9LSH2|DCE5_ARATH;sp|Q9ZPS4|DCE3_ARATH;sp|Q9ZPS3|DCE4_ARATH;sp|Q42472|DCE2_ARATH;tr|Q56W28|Q56W28_ARATH;tr|F4J6E0|F4J6E0_ARATH	sp|Q42521|DCE1_ARATH	24;5;5;4;4;3;2	24;5;5;4;4;3;2	24;5;5;4;4;3;2	>sp|Q42521|DCE1_ARATH Glutamate decarboxylase 1 OS=Arabidopsis thaliana GN=GAD1 PE=1 SV=2	7	24	24	24	0	0	3	12	9	9	14	16	8	5	12	16	15	16	13	14	12	13	11	8	11	11	2	11	16	13	0	0	3	12	9	9	14	16	8	5	12	16	15	16
sp|Q42522|GSA2_ARATH;sp|P42799|GSA1_ARATH	sp|Q42522|GSA2_ARATH;sp|P42799|GSA1_ARATH	9;6	9;6	9;6	>sp|Q42522|GSA2_ARATH Glutamate-1-semialdehyde 2,1-aminomutase 2, chloroplastic OS=Arabidopsis thaliana GN=GSA2 PE=2 SV=2;>sp|P42799|GSA1_ARATH Glutamate-1-semialdehyde 2,1-aminomutase 1, chloroplastic OS=Arabidopsis thaliana GN=GSA1 PE=1 SV=1	2	9	9	9	0	0	0	4	0	0	0	1	0	1	4	4	1	2	6	4	4	1	2	0	2	5	1	0	1	1	0	0	0	4	0	0	0	1	0	1	4	4	1	2
sp|Q42523|MCCA_ARATH;sp|Q42523-2|MCCA_ARATH	sp|Q42523|MCCA_ARATH;sp|Q42523-2|MCCA_ARATH	2;1	2;1	2;1	>sp|Q42523|MCCA_ARATH Methylcrotonoyl-CoA carboxylase subunit alpha, mitochondrial OS=Arabidopsis thaliana GN=MCCA PE=1 SV=2;>sp|Q42523-2|MCCA_ARATH Isoform 2 of Methylcrotonoyl-CoA carboxylase subunit alpha, mitochondrial OS=Arabidopsis thaliana GN=MCCA	2	2	2	2	0	0	0	0	0	0	0	0	0	0	0	0	0	0	1	0	0	0	0	0	1	0	0	0	0	0	0	0	0	0	0	0	0	0	0	0	0	0	0	0
tr|F4KE21|F4KE21_ARATH;sp|Q42533|BCCP1_ARATH	tr|F4KE21|F4KE21_ARATH;sp|Q42533|BCCP1_ARATH	4;4	4;4	4;4	>tr|F4KE21|F4KE21_ARATH CAC1A OS=Arabidopsis thaliana GN=CAC1 PE=4 SV=1;>sp|Q42533|BCCP1_ARATH Biotin carboxyl carrier protein of acetyl-CoA carboxylase 1, chloroplastic OS=Arabidopsis thaliana GN=BCCP1 PE=1 SV=2	2	4	4	4	0	0	0	1	0	2	4	1	0	0	0	0	1	1	0	0	0	1	0	0	0	0	1	1	0	0	0	0	0	1	0	2	4	1	0	0	0	0	1	1
sp|Q42539|PIMT1_ARATH;tr|A0A1I9LP18|A0A1I9LP18_ARATH;tr|A0A1I9LP19|A0A1I9LP19_ARATH	sp|Q42539|PIMT1_ARATH;tr|A0A1I9LP18|A0A1I9LP18_ARATH;tr|A0A1I9LP19|A0A1I9LP19_ARATH	2;2;1	2;2;1	2;2;1	>sp|Q42539|PIMT1_ARATH Protein-L-isoaspartate O-methyltransferase 1 OS=Arabidopsis thaliana GN=PIMT1 PE=1 SV=3;>tr|A0A1I9LP18|A0A1I9LP18_ARATH Protein-L-isoaspartate O-methyltransferase OS=Arabidopsis thaliana GN=PIMT1 PE=3 SV=1;>tr|A0A1I9LP19|A0A1I9LP19_A	3	2	2	2	0	0	0	1	0	0	0	0	0	0	0	0	0	0	0	0	0	0	0	0	0	0	0	1	0	0	0	0	0	1	0	0	0	0	0	0	0	0	0	0
sp|Q42545|FTSZ1_ARATH	sp|Q42545|FTSZ1_ARATH	3	3	3	>sp|Q42545|FTSZ1_ARATH Cell division protein FtsZ homolog 1, chloroplastic OS=Arabidopsis thaliana GN=FTSZ1 PE=1 SV=2	1	3	3	3	0	0	0	0	0	1	1	1	1	1	1	2	1	2	0	1	1	1	1	1	2	0	0	1	1	1	0	0	0	0	0	1	1	1	1	1	1	2	1	2
sp|Q42546|DPNP1_ARATH	sp|Q42546|DPNP1_ARATH	5	5	5	>sp|Q42546|DPNP1_ARATH SAL1 phosphatase OS=Arabidopsis thaliana GN=SAL1 PE=1 SV=1	1	5	5	5	0	0	0	1	0	1	2	2	1	1	3	3	2	2	3	4	3	2	0	0	2	3	0	2	1	2	0	0	0	1	0	1	2	2	1	1	3	3	2	2
tr|A0A1I9LM15|A0A1I9LM15_ARATH;sp|Q42553|IDI2_ARATH	tr|A0A1I9LM15|A0A1I9LM15_ARATH;sp|Q42553|IDI2_ARATH	7;7	2;2	2;2	>tr|A0A1I9LM15|A0A1I9LM15_ARATH Isopentenyl pyrophosphate:dimethylallyl pyrophosphate isomerase 2 OS=Arabidopsis thaliana GN=IPP2 PE=4 SV=1;>sp|Q42553|IDI2_ARATH Isopentenyl-diphosphate Delta-isomerase II, chloroplastic OS=Arabidopsis thaliana GN=IPP2 PE=1	2	7	2	2	0	0	0	3	0	2	0	3	1	2	4	4	3	5	4	2	3	1	1	0	3	2	1	1	2	1	0	0	0	0	0	0	0	0	0	0	1	0	0	1
sp|Q42560|ACO1_ARATH;tr|B3H5Y0|B3H5Y0_ARATH	sp|Q42560|ACO1_ARATH;tr|B3H5Y0|B3H5Y0_ARATH	44;38	23;20	23;20	>sp|Q42560|ACO1_ARATH Aconitate hydratase 1 OS=Arabidopsis thaliana GN=ACO1 PE=1 SV=2;>tr|B3H5Y0|B3H5Y0_ARATH Aconitate hydratase OS=Arabidopsis thaliana GN=ACO1 PE=3 SV=1	2	44	23	23	1	0	6	22	8	13	17	19	15	17	20	25	23	26	26	24	22	23	20	15	22	23	14	15	17	18	0	0	1	7	2	1	3	3	4	4	6	9	7	9
sp|Q42564|APX3_ARATH;sp|Q7XZP5|APX5_ARATH	sp|Q42564|APX3_ARATH	9;1	9;1	9;1	>sp|Q42564|APX3_ARATH L-ascorbate peroxidase 3, peroxisomal OS=Arabidopsis thaliana GN=APX3 PE=1 SV=1	2	9	9	9	0	0	0	1	0	1	4	5	0	0	2	4	5	5	6	5	3	2	3	2	2	1	0	2	2	1	0	0	0	1	0	1	4	5	0	0	2	4	5	5
sp|Q42583|KPRS2_ARATH	sp|Q42583|KPRS2_ARATH	3	3	1	>sp|Q42583|KPRS2_ARATH Ribose-phosphate pyrophosphokinase 2, chloroplastic OS=Arabidopsis thaliana GN=PRS2 PE=2 SV=2	1	3	3	1	0	0	0	0	0	0	1	1	0	0	0	0	0	1	1	1	0	0	0	0	1	0	0	1	1	1	0	0	0	0	0	0	1	1	0	0	0	0	0	1
sp|Q42586|UMPS_ARATH	sp|Q42586|UMPS_ARATH	7	7	7	>sp|Q42586|UMPS_ARATH Uridine 5-monophosphate synthase OS=Arabidopsis thaliana GN=PYRE-F PE=2 SV=2	1	7	7	7	0	0	0	0	0	0	1	2	0	0	1	2	1	5	4	1	0	0	0	0	4	0	0	0	1	0	0	0	0	0	0	0	1	2	0	0	1	2	1	5
tr|F4JFY4|F4JFY4_ARATH;tr|F4JFY5|F4JFY5_ARATH;sp|Q42592|APXS_ARATH;sp|Q42593|APXT_ARATH	tr|F4JFY4|F4JFY4_ARATH;tr|F4JFY5|F4JFY5_ARATH;sp|Q42592|APXS_ARATH	9;9;9;3	8;8;8;3	8;8;8;3	>tr|F4JFY4|F4JFY4_ARATH L-ascorbate peroxidase S OS=Arabidopsis thaliana GN=SAPX PE=3 SV=1;>tr|F4JFY5|F4JFY5_ARATH L-ascorbate peroxidase S OS=Arabidopsis thaliana GN=SAPX PE=3 SV=1;>sp|Q42592|APXS_ARATH L-ascorbate peroxidase S, chloroplastic/mitochondria	4	9	8	8	0	0	0	2	0	0	1	1	1	0	2	4	1	6	3	2	1	2	1	0	4	1	0	0	1	0	0	0	0	2	0	0	1	1	1	0	2	4	1	5
sp|Q42601|CARB_ARATH	sp|Q42601|CARB_ARATH	15	15	15	>sp|Q42601|CARB_ARATH Carbamoyl-phosphate synthase large chain, chloroplastic OS=Arabidopsis thaliana GN=CARB PE=1 SV=1	1	15	15	15	0	0	0	6	1	0	4	2	1	2	4	2	1	2	4	5	5	3	1	1	6	5	1	1	2	4	0	0	0	6	1	0	4	2	1	2	4	2	1	2
sp|Q42605|UGE1_ARATH;sp|Q8LDN8|UGE3_ARATH	sp|Q42605|UGE1_ARATH;sp|Q8LDN8|UGE3_ARATH	3;2	3;2	3;2	>sp|Q42605|UGE1_ARATH Bifunctional UDP-glucose 4-epimerase and UDP-xylose 4-epimerase 1 OS=Arabidopsis thaliana GN=UGE1 PE=1 SV=2;>sp|Q8LDN8|UGE3_ARATH Bifunctional UDP-glucose 4-epimerase and UDP-xylose 4-epimerase 3 OS=Arabidopsis thaliana GN=UGE3 PE=1 S	2	3	3	3	0	0	0	2	0	0	0	1	0	0	1	0	0	0	2	1	0	1	0	0	2	0	0	0	0	0	0	0	0	2	0	0	0	1	0	0	1	0	0	0
sp|Q43127|GLNA2_ARATH	sp|Q43127|GLNA2_ARATH	10	10	9	>sp|Q43127|GLNA2_ARATH Glutamine synthetase, chloroplastic/mitochondrial OS=Arabidopsis thaliana GN=GLN2 PE=1 SV=1	1	10	10	9	0	0	0	1	0	1	0	0	1	3	2	7	8	5	6	6	4	3	6	4	1	3	3	0	0	0	0	0	0	1	0	1	0	0	1	3	2	7	8	5
sp|Q43291|RL211_ARATH	sp|Q43291|RL211_ARATH	22	1	1	>sp|Q43291|RL211_ARATH 60S ribosomal protein L21-1 OS=Arabidopsis thaliana GN=RPL21A PE=2 SV=2	1	22	1	1	0	0	0	10	0	9	15	15	4	7	8	16	14	12	12	8	8	12	11	4	13	9	6	9	11	9	0	0	0	0	0	0	1	0	0	0	0	1	1	1
sp|Q43314|DHE1_ARATH;tr|A0A1I9LNF1|A0A1I9LNF1_ARATH;sp|Q9S7A0|DHE3_ARATH	sp|Q43314|DHE1_ARATH;tr|A0A1I9LNF1|A0A1I9LNF1_ARATH;sp|Q9S7A0|DHE3_ARATH	8;4;4	7;4;4	7;4;4	>sp|Q43314|DHE1_ARATH Glutamate dehydrogenase 1 OS=Arabidopsis thaliana GN=GDH1 PE=2 SV=1;>tr|A0A1I9LNF1|A0A1I9LNF1_ARATH Glutamate dehydrogenase OS=Arabidopsis thaliana GN=GDH3 PE=3 SV=1;>sp|Q9S7A0|DHE3_ARATH Probable glutamate dehydrogenase 3 OS=Arabidop	3	8	7	7	0	0	0	3	0	0	1	2	0	0	2	1	0	0	1	6	4	1	1	0	2	1	0	0	1	0	0	0	0	3	0	0	1	2	0	0	2	1	0	0
sp|Q43315|FPPS2_ARATH;tr|F4JNF1|F4JNF1_ARATH	sp|Q43315|FPPS2_ARATH;tr|F4JNF1|F4JNF1_ARATH	4;2	2;1	2;1	>sp|Q43315|FPPS2_ARATH Farnesyl pyrophosphate synthase 2 OS=Arabidopsis thaliana GN=FPS2 PE=2 SV=1;>tr|F4JNF1|F4JNF1_ARATH Farnesyl diphosphate synthase 2 OS=Arabidopsis thaliana GN=FPS2 PE=4 SV=1	2	4	2	2	0	0	0	3	0	0	0	0	0	0	2	2	1	1	4	3	1	1	0	0	3	2	0	0	1	0	0	0	0	1	0	0	0	0	0	0	1	1	0	0
sp|Q43349-2|CP29A_ARATH;sp|Q43349|CP29A_ARATH;tr|F4JAF3|F4JAF3_ARATH	sp|Q43349-2|CP29A_ARATH;sp|Q43349|CP29A_ARATH;tr|F4JAF3|F4JAF3_ARATH	11;11;11	11;11;11	8;8;8	>sp|Q43349-2|CP29A_ARATH Isoform 2 of 29 kDa ribonucleoprotein, chloroplastic OS=Arabidopsis thaliana GN=CP29A;>sp|Q43349|CP29A_ARATH 29 kDa ribonucleoprotein, chloroplastic OS=Arabidopsis thaliana GN=CP29A PE=2 SV=2;>tr|F4JAF3|F4JAF3_ARATH Chloroplast RNA	3	11	11	8	0	0	1	7	1	1	1	1	2	2	3	2	2	2	3	3	4	4	2	2	3	7	6	2	3	3	0	0	1	7	1	1	1	1	2	2	3	2	2	2
sp|Q43725|CYSKM_ARATH;tr|B9DFR6|B9DFR6_ARATH;tr|F4J9F7|F4J9F7_ARATH	sp|Q43725|CYSKM_ARATH;tr|B9DFR6|B9DFR6_ARATH;tr|F4J9F7|F4J9F7_ARATH	6;6;5	4;4;4	4;4;4	>sp|Q43725|CYSKM_ARATH Cysteine synthase, mitochondrial OS=Arabidopsis thaliana GN=OASC PE=1 SV=3;>tr|B9DFR6|B9DFR6_ARATH Cysteine synthase OS=Arabidopsis thaliana GN=OASC PE=2 SV=1;>tr|F4J9F7|F4J9F7_ARATH Cysteine synthase OS=Arabidopsis thaliana GN=OASC	3	6	4	4	0	0	0	3	0	2	0	2	0	1	3	2	3	1	4	2	3	1	1	1	1	2	1	2	2	1	0	0	0	3	0	1	0	1	0	1	3	1	2	1
sp|Q43870-2|APS2_ARATH;sp|Q43870|APS2_ARATH	sp|Q43870-2|APS2_ARATH;sp|Q43870|APS2_ARATH	16;16	16;16	15;15	>sp|Q43870-2|APS2_ARATH Isoform 2 of ATP sulfurylase 2 OS=Arabidopsis thaliana GN=APS2;>sp|Q43870|APS2_ARATH ATP sulfurylase 2 OS=Arabidopsis thaliana GN=APS2 PE=1 SV=1	2	16	16	15	0	0	0	8	0	5	4	7	4	4	6	5	7	6	6	4	6	8	8	5	4	8	3	5	6	6	0	0	0	8	0	5	4	7	4	4	6	5	7	6
sp|Q501E6|FLOT1_ARATH;sp|Q4V3D6|FLOT2_ARATH;sp|Q9LV90|FLOT3_ARATH	sp|Q501E6|FLOT1_ARATH;sp|Q4V3D6|FLOT2_ARATH	3;2;1	3;2;1	3;2;1	>sp|Q501E6|FLOT1_ARATH Flotillin-like protein 1 OS=Arabidopsis thaliana GN=FLOT1 PE=2 SV=1;>sp|Q4V3D6|FLOT2_ARATH Flotillin-like protein 2 OS=Arabidopsis thaliana GN=FLOT2 PE=2 SV=1	3	3	3	3	0	0	0	0	0	0	0	0	0	0	0	0	0	0	0	0	3	0	0	0	0	0	0	0	0	0	0	0	0	0	0	0	0	0	0	0	0	0	0	0
sp|Q56WD9|THIK2_ARATH;sp|Q570C8-2|THIK5_ARATH;sp|Q570C8|THIK5_ARATH	sp|Q56WD9|THIK2_ARATH	19;1;1	19;1;1	18;0;0	>sp|Q56WD9|THIK2_ARATH 3-ketoacyl-CoA thiolase 2, peroxisomal OS=Arabidopsis thaliana GN=PED1 PE=1 SV=2	3	19	19	18	0	0	0	5	2	4	10	15	1	1	3	8	7	7	8	4	1	6	6	4	6	3	1	4	9	7	0	0	0	5	2	4	10	15	1	1	3	8	7	7
sp|Q56WH4|HDT2_ARATH;sp|Q56WH4-2|HDT2_ARATH	sp|Q56WH4|HDT2_ARATH;sp|Q56WH4-2|HDT2_ARATH	18;16	18;16	18;16	>sp|Q56WH4|HDT2_ARATH Histone deacetylase HDT2 OS=Arabidopsis thaliana GN=HDT2 PE=1 SV=2;>sp|Q56WH4-2|HDT2_ARATH Isoform 2 of Histone deacetylase HDT2 OS=Arabidopsis thaliana GN=HDT2	2	18	18	18	0	1	2	9	3	14	16	14	7	9	10	15	16	13	7	6	8	13	13	12	4	9	9	14	14	12	0	1	2	9	3	14	16	14	7	9	10	15	16	13
sp|Q56WN1|GLN11_ARATH	sp|Q56WN1|GLN11_ARATH	14	10	3	>sp|Q56WN1|GLN11_ARATH Glutamine synthetase cytosolic isozyme 1-1 OS=Arabidopsis thaliana GN=GLN1-1 PE=1 SV=2	1	14	10	3	0	0	0	8	0	4	6	7	5	4	10	4	6	4	4	5	7	5	5	5	7	11	5	7	7	4	0	0	0	5	0	2	3	3	3	3	7	2	4	2
sp|Q9LFN6|RH56_ARATH;sp|Q56XG6|RH15_ARATH;tr|F4JWF7|F4JWF7_ARATH;tr|F4JWF6|F4JWF6_ARATH;tr|F4JWF3|F4JWF3_ARATH;sp|Q56XG6-3|RH15_ARATH;sp|Q56XG6-2|RH15_ARATH	sp|Q9LFN6|RH56_ARATH;sp|Q56XG6|RH15_ARATH;tr|F4JWF7|F4JWF7_ARATH;tr|F4JWF6|F4JWF6_ARATH;tr|F4JWF3|F4JWF3_ARATH;sp|Q56XG6-3|RH15_ARATH	19;19;18;18;15;10;4	19;19;18;18;15;10;4	19;19;18;18;15;10;4	>sp|Q9LFN6|RH56_ARATH DEAD-box ATP-dependent RNA helicase 56 OS=Arabidopsis thaliana GN=RH56 PE=1 SV=2;>sp|Q56XG6|RH15_ARATH DEAD-box ATP-dependent RNA helicase 15 OS=Arabidopsis thaliana GN=RH15 PE=1 SV=3;>tr|F4JWF7|F4JWF7_ARATH DEAD-box ATP-dependent RNA	7	19	19	19	0	0	1	1	0	0	3	5	0	0	6	7	4	7	10	7	8	4	1	1	9	5	0	1	1	4	0	0	1	1	0	0	3	5	0	0	6	7	4	7
sp|Q56XV8|CPNA2_ARATH	sp|Q56XV8|CPNA2_ARATH	2	1	1	>sp|Q56XV8|CPNA2_ARATH Chaperonin 60 subunit alpha 2, chloroplastic OS=Arabidopsis thaliana GN=CPN60A2 PE=2 SV=1	1	2	1	1	0	0	0	0	0	0	0	0	0	0	0	0	0	0	0	0	0	0	1	0	1	0	1	0	0	0	0	0	0	0	0	0	0	0	0	0	0	0	0	0
sp|Q56Y85|MAP22_ARATH	sp|Q56Y85|MAP22_ARATH	1	1	1	>sp|Q56Y85|MAP22_ARATH Methionine aminopeptidase 2B OS=Arabidopsis thaliana GN=MAP2B PE=2 SV=2	1	1	1	1	0	0	1	0	1	0	0	0	0	0	0	1	1	0	0	0	0	0	1	0	0	0	0	0	1	1	0	0	1	0	1	0	0	0	0	0	0	1	1	0
sp|Q56YA5|SGAT_ARATH	sp|Q56YA5|SGAT_ARATH	2	2	2	>sp|Q56YA5|SGAT_ARATH Serine--glyoxylate aminotransferase OS=Arabidopsis thaliana GN=AGT1 PE=1 SV=2	1	2	2	2	0	0	0	0	0	0	0	0	0	0	0	1	0	0	1	0	0	0	0	0	0	0	0	0	0	0	0	0	0	0	0	0	0	0	0	0	0	1	0	0
sp|Q9ASR0|TBB3_ARATH;sp|Q56YW9|TBB2_ARATH;sp|P12411|TBB1_ARATH	sp|Q9ASR0|TBB3_ARATH;sp|Q56YW9|TBB2_ARATH;sp|P12411|TBB1_ARATH	23;23;14	2;2;0	2;2;0	>sp|Q9ASR0|TBB3_ARATH Tubulin beta-3 chain OS=Arabidopsis thaliana GN=TUBB3 PE=2 SV=2;>sp|Q56YW9|TBB2_ARATH Tubulin beta-2 chain OS=Arabidopsis thaliana GN=TUBB2 PE=2 SV=2;>sp|P12411|TBB1_ARATH Tubulin beta-1 chain OS=Arabidopsis thaliana GN=TUBB1 PE=2 SV=	3	23	2	2	0	0	1	2	1	5	7	10	7	9	5	15	17	16	12	9	7	15	13	9	12	8	2	8	9	8	0	0	0	0	0	0	0	0	0	0	0	0	1	1
sp|Q9LQ81|ADF10_ARATH;sp|Q570Y6|ADF8_ARATH;sp|Q8LFH6|ADF12_ARATH	sp|Q9LQ81|ADF10_ARATH;sp|Q570Y6|ADF8_ARATH	4;4;1	4;4;1	3;3;0	>sp|Q9LQ81|ADF10_ARATH Actin-depolymerizing factor 10 OS=Arabidopsis thaliana GN=ADF10 PE=2 SV=1;>sp|Q570Y6|ADF8_ARATH Actin-depolymerizing factor 8 OS=Arabidopsis thaliana GN=ADF8 PE=2 SV=2	3	4	4	3	0	0	0	2	1	1	2	2	1	1	2	2	3	2	3	1	4	3	2	1	2	3	2	2	2	3	0	0	0	2	1	1	2	2	1	1	2	2	3	2
sp|Q5M729|ODP23_ARATH	sp|Q5M729|ODP23_ARATH	6	3	3	>sp|Q5M729|ODP23_ARATH Dihydrolipoyllysine-residue acetyltransferase component 3 of pyruvate dehydrogenase complex, mitochondrial OS=Arabidopsis thaliana GN=At1g54220 PE=1 SV=1	1	6	3	3	0	0	0	3	0	1	2	1	2	0	2	2	1	2	2	0	3	1	2	2	0	3	2	1	2	1	0	0	0	1	0	0	1	0	1	0	1	0	0	0
sp|Q5XEP2|HSOP2_ARATH	sp|Q5XEP2|HSOP2_ARATH	14	9	9	>sp|Q5XEP2|HSOP2_ARATH Hsp70-Hsp90 organizing protein 2 OS=Arabidopsis thaliana GN=HOP2 PE=1 SV=1	1	14	9	9	0	0	0	4	0	1	5	6	2	4	2	4	6	6	5	5	3	2	3	4	3	3	2	1	2	0	0	0	0	2	0	0	3	4	1	3	2	3	4	4
sp|Q5XF06|TI442_ARATH;sp|Q1PF33-2|TI441_ARATH;sp|Q1PF33|TI441_ARATH	sp|Q5XF06|TI442_ARATH	3;1;1	3;1;1	3;1;1	>sp|Q5XF06|TI442_ARATH Mitochondrial import inner membrane translocase subunit TIM44-2 OS=Arabidopsis thaliana GN=TIM44-2 PE=1 SV=1	3	3	3	3	0	0	0	0	0	1	1	1	0	0	0	0	1	1	0	0	0	1	2	0	0	1	0	1	2	1	0	0	0	0	0	1	1	1	0	0	0	0	1	1
sp|Q5XF75|EFTS_ARATH	sp|Q5XF75|EFTS_ARATH	3	3	3	>sp|Q5XF75|EFTS_ARATH Elongation factor Ts, mitochondrial OS=Arabidopsis thaliana GN=EFTS PE=2 SV=1	1	3	3	3	0	0	0	1	0	0	0	0	1	1	3	0	0	1	1	1	3	0	1	0	1	3	0	0	0	0	0	0	0	1	0	0	0	0	1	1	3	0	0	1
sp|Q66GQ3|PDI16_ARATH;sp|A3KPF5|PDI15_ARATH	sp|Q66GQ3|PDI16_ARATH;sp|A3KPF5|PDI15_ARATH	2;1	2;1	2;1	>sp|Q66GQ3|PDI16_ARATH Protein disulfide isomerase-like 1-6 OS=Arabidopsis thaliana GN=PDIL1-6 PE=2 SV=1;>sp|A3KPF5|PDI15_ARATH Protein disulfide isomerase-like 1-5 OS=Arabidopsis thaliana GN=PDIL1-5 PE=2 SV=1	2	2	2	2	0	0	0	0	0	0	0	0	0	0	0	0	0	0	1	1	0	1	0	0	0	0	0	0	0	0	0	0	0	0	0	0	0	0	0	0	0	0	0	0
sp|Q66GR6-2|WHY3_ARATH;sp|Q66GR6|WHY3_ARATH;sp|Q9M9S3|WHY1_ARATH	sp|Q66GR6-2|WHY3_ARATH;sp|Q66GR6|WHY3_ARATH	5;5;1	5;5;1	5;5;1	>sp|Q66GR6-2|WHY3_ARATH Isoform 2 of Single-stranded DNA-binding protein WHY3, chloroplastic OS=Arabidopsis thaliana GN=WHY3;>sp|Q66GR6|WHY3_ARATH Single-stranded DNA-binding protein WHY3, chloroplastic OS=Arabidopsis thaliana GN=WHY3 PE=1 SV=1	3	5	5	5	0	0	0	3	0	1	2	1	0	0	1	1	0	1	2	3	1	1	0	0	1	2	0	0	2	0	0	0	0	3	0	1	2	1	0	0	1	1	0	1
sp|Q67Y99-2|CLPF_ARATH;sp|Q67Y99|CLPF_ARATH	sp|Q67Y99-2|CLPF_ARATH;sp|Q67Y99|CLPF_ARATH	2;2	2;2	2;2	>sp|Q67Y99-2|CLPF_ARATH Isoform 2 of Clp protease adapter protein ClpF, chloroplastic OS=Arabidopsis thaliana GN=CLPF;>sp|Q67Y99|CLPF_ARATH Clp protease adapter protein ClpF, chloroplastic OS=Arabidopsis thaliana GN=CLPF PE=1 SV=1	2	2	2	2	0	0	0	0	0	0	0	0	0	0	0	0	0	0	0	0	0	0	0	0	1	0	0	0	0	1	0	0	0	0	0	0	0	0	0	0	0	0	0	0
sp|Q67YI9|EPN2_ARATH;sp|Q67YI9-2|EPN2_ARATH	sp|Q67YI9|EPN2_ARATH;sp|Q67YI9-2|EPN2_ARATH	4;3	4;3	4;3	>sp|Q67YI9|EPN2_ARATH Clathrin interactor EPSIN 2 OS=Arabidopsis thaliana GN=EPSIN2 PE=1 SV=1;>sp|Q67YI9-2|EPN2_ARATH Isoform 2 of Clathrin interactor EPSIN 2 OS=Arabidopsis thaliana GN=EPSIN2	2	4	4	4	0	0	0	0	0	2	2	1	0	0	0	0	0	0	0	0	0	3	1	0	1	0	0	1	1	0	0	0	0	0	0	2	2	1	0	0	0	0	0	0
sp|Q67Z52|TBCB_ARATH	sp|Q67Z52|TBCB_ARATH	2	2	2	>sp|Q67Z52|TBCB_ARATH Tubulin-folding cofactor B OS=Arabidopsis thaliana GN=TFCB PE=1 SV=1	1	2	2	2	0	0	0	1	0	0	0	1	1	0	0	1	0	1	1	2	1	1	1	0	1	1	1	0	0	0	0	0	0	1	0	0	0	1	1	0	0	1	0	1
sp|Q680A5|KPRS4_ARATH	sp|Q680A5|KPRS4_ARATH	17	17	17	>sp|Q680A5|KPRS4_ARATH Ribose-phosphate pyrophosphokinase 4 OS=Arabidopsis thaliana GN=PRS4 PE=1 SV=2	1	17	17	17	0	0	1	10	2	5	6	6	6	6	9	11	7	7	12	11	9	6	7	5	10	10	6	5	7	7	0	0	1	10	2	5	6	6	6	6	9	11	7	7
tr|A0A178VAH5|A0A178VAH5_ARATH;sp|Q680P8|RS29_ARATH	tr|A0A178VAH5|A0A178VAH5_ARATH;sp|Q680P8|RS29_ARATH	6;6	6;6	6;6	>tr|A0A178VAH5|A0A178VAH5_ARATH Ribosomal protein S14p/S29e family protein OS=Arabidopsis thaliana GN=At3g44010 PE=4 SV=1;>sp|Q680P8|RS29_ARATH 40S ribosomal protein S29 OS=Arabidopsis thaliana GN=RPS29A PE=3 SV=2	2	6	6	6	0	0	0	3	0	1	0	1	2	1	3	2	0	3	1	1	4	0	0	0	3	4	1	0	1	0	0	0	0	3	0	1	0	1	2	1	3	2	0	3
sp|Q681Y3|Y1099_ARATH	sp|Q681Y3|Y1099_ARATH	1	1	1	>sp|Q681Y3|Y1099_ARATH Putative transferase At1g60990, chloroplastic OS=Arabidopsis thaliana GN=At1g60990 PE=1 SV=1	1	1	1	1	0	0	0	0	0	0	0	0	0	0	0	0	0	0	0	0	0	0	0	0	1	0	0	0	0	0	0	0	0	0	0	0	0	0	0	0	0	0	0	0
sp|Q6AWU6|HOL3_ARATH	sp|Q6AWU6|HOL3_ARATH	3	3	3	>sp|Q6AWU6|HOL3_ARATH Probable thiol methyltransferase 2 OS=Arabidopsis thaliana GN=HOL3 PE=1 SV=1	1	3	3	3	0	0	0	0	0	0	0	1	0	0	0	1	0	1	1	2	1	1	0	0	2	1	0	0	1	2	0	0	0	0	0	0	0	1	0	0	0	1	0	1
sp|Q6DBN2|PAP5_ARATH;tr|A0A1I9LP70|A0A1I9LP70_ARATH;sp|Q9LU85|PAP4_ARATH	sp|Q6DBN2|PAP5_ARATH;tr|A0A1I9LP70|A0A1I9LP70_ARATH	3;3;1	3;3;1	3;3;1	>sp|Q6DBN2|PAP5_ARATH Probable plastid-lipid-associated protein 5, chloroplastic OS=Arabidopsis thaliana GN=PAP5 PE=2 SV=1;>tr|A0A1I9LP70|A0A1I9LP70_ARATH Plastid-lipid associated protein PAP / fibrillin family protein OS=Arabidopsis thaliana GN=At3g26080	3	3	3	3	0	0	0	0	0	0	0	2	0	0	0	2	2	1	3	2	0	1	0	1	1	0	0	1	0	1	0	0	0	0	0	0	0	2	0	0	0	2	2	1
tr|A8MR27|A8MR27_ARATH;sp|Q6ICX4|PTBP3_ARATH	tr|A8MR27|A8MR27_ARATH;sp|Q6ICX4|PTBP3_ARATH	1;1	1;1	1;1	>tr|A8MR27|A8MR27_ARATH Polypyrimidine tract-binding protein 3 OS=Arabidopsis thaliana GN=PTB3 PE=4 SV=1;>sp|Q6ICX4|PTBP3_ARATH Polypyrimidine tract-binding protein homolog 3 OS=Arabidopsis thaliana GN=At1g43190 PE=2 SV=1	2	1	1	1	0	0	0	0	0	0	0	0	0	0	0	0	1	0	1	0	0	1	1	0	1	0	0	0	0	1	0	0	0	0	0	0	0	0	0	0	0	0	1	0
sp|Q9LHG9|NACA1_ARATH;sp|Q6ICZ8|NACA3_ARATH	sp|Q9LHG9|NACA1_ARATH;sp|Q6ICZ8|NACA3_ARATH	2;2	2;2	2;2	>sp|Q9LHG9|NACA1_ARATH Nascent polypeptide-associated complex subunit alpha-like protein 1 OS=Arabidopsis thaliana GN=At3g12390 PE=1 SV=1;>sp|Q6ICZ8|NACA3_ARATH Nascent polypeptide-associated complex subunit alpha-like protein 3 OS=Arabidopsis thaliana GN=	2	2	2	2	0	0	0	0	0	1	1	2	1	2	1	1	2	1	1	0	1	2	1	1	1	0	1	1	1	1	0	0	0	0	0	1	1	2	1	2	1	1	2	1
sp|Q6NL24|ECH1P_ARATH	sp|Q6NL24|ECH1P_ARATH	7	7	7	>sp|Q6NL24|ECH1P_ARATH Probable enoyl-CoA hydratase 1, peroxisomal OS=Arabidopsis thaliana GN=ECHIA PE=1 SV=1	1	7	7	7	0	0	0	3	0	1	3	6	0	0	2	4	3	5	4	2	5	2	0	1	1	1	0	0	3	1	0	0	0	3	0	1	3	6	0	0	2	4	3	5
sp|Q6NLQ7|RIBA2_ARATH	sp|Q6NLQ7|RIBA2_ARATH	5	5	4	>sp|Q6NLQ7|RIBA2_ARATH Monofunctional riboflavin biosynthesis protein RIBA 2, chloroplastic OS=Arabidopsis thaliana GN=RIBA2 PE=1 SV=1	1	5	5	4	0	0	0	1	0	0	0	0	0	0	1	1	0	1	1	2	0	0	0	1	3	1	0	0	0	0	0	0	0	1	0	0	0	0	0	0	1	1	0	1
tr|A8MQ78|A8MQ78_ARATH;sp|Q6NQ72|THO4D_ARATH	tr|A8MQ78|A8MQ78_ARATH;sp|Q6NQ72|THO4D_ARATH	1;1	1;1	1;1	>tr|A8MQ78|A8MQ78_ARATH Protein always early 4 OS=Arabidopsis thaliana GN=ALY4 PE=1 SV=1;>sp|Q6NQ72|THO4D_ARATH THO complex subunit 4D OS=Arabidopsis thaliana GN=ALY4 PE=1 SV=1	2	1	1	1	0	0	0	0	0	1	1	1	1	0	0	1	1	1	1	1	0	1	1	1	1	1	1	1	1	1	0	0	0	0	0	1	1	1	1	0	0	1	1	1
sp|Q6NQJ6|RNR1_ARATH	sp|Q6NQJ6|RNR1_ARATH	1	1	1	>sp|Q6NQJ6|RNR1_ARATH Ribonuclease II, chloroplastic/mitochondrial OS=Arabidopsis thaliana GN=RNR1 PE=2 SV=1	1	1	1	1	0	0	0	1	0	0	0	0	1	1	1	0	0	0	0	0	0	0	0	0	0	1	1	0	0	0	0	0	0	1	0	0	0	0	1	1	1	0	0	0
sp|Q6Q1P4|SMC1_ARATH	sp|Q6Q1P4|SMC1_ARATH	1	1	1	>sp|Q6Q1P4|SMC1_ARATH Structural maintenance of chromosomes protein 1 OS=Arabidopsis thaliana GN=SMC1 PE=2 SV=2	1	1	1	1	0	0	0	0	0	0	0	0	0	0	0	0	0	0	0	1	0	0	0	0	0	0	0	0	0	0	0	0	0	0	0	0	0	0	0	0	0	0	0	0
sp|Q6ZY51|PWD_ARATH;tr|B3H4K8|B3H4K8_ARATH	sp|Q6ZY51|PWD_ARATH;tr|B3H4K8|B3H4K8_ARATH	7;5	7;5	7;5	>sp|Q6ZY51|PWD_ARATH Phosphoglucan, water dikinase, chloroplastic OS=Arabidopsis thaliana GN=GWD3 PE=1 SV=1;>tr|B3H4K8|B3H4K8_ARATH Phosphoglucan, water dikinase OS=Arabidopsis thaliana GN=ATGWD3 PE=1 SV=1	2	7	7	7	0	0	0	0	0	0	0	0	0	0	0	1	0	1	2	2	0	0	0	0	2	0	0	0	1	0	0	0	0	0	0	0	0	0	0	0	0	1	0	1
sp|Q70DU8-2|AL3H1_ARATH;sp|Q70DU8|AL3H1_ARATH	sp|Q70DU8-2|AL3H1_ARATH;sp|Q70DU8|AL3H1_ARATH	3;3	3;3	3;3	>sp|Q70DU8-2|AL3H1_ARATH Isoform beta of Aldehyde dehydrogenase family 3 member H1 OS=Arabidopsis thaliana GN=ALDH3H1;>sp|Q70DU8|AL3H1_ARATH Aldehyde dehydrogenase family 3 member H1 OS=Arabidopsis thaliana GN=ALDH3H1 PE=1 SV=2	2	3	3	3	0	0	0	0	0	0	0	0	0	0	0	1	1	0	1	0	0	0	0	0	0	0	0	0	0	0	0	0	0	0	0	0	0	0	0	0	0	1	1	0
tr|A8MR97|A8MR97_ARATH;sp|Q76E23-2|IF4G_ARATH;sp|Q76E23|IF4G_ARATH	tr|A8MR97|A8MR97_ARATH;sp|Q76E23-2|IF4G_ARATH;sp|Q76E23|IF4G_ARATH	4;4;4	4;4;4	4;4;4	>tr|A8MR97|A8MR97_ARATH Eukaryotic translation initiation factor 4G OS=Arabidopsis thaliana GN=EIF4G PE=1 SV=1;>sp|Q76E23-2|IF4G_ARATH Isoform 2 of Eukaryotic translation initiation factor 4G OS=Arabidopsis thaliana GN=EIF4G;>sp|Q76E23|IF4G_ARATH Eukaryoti	3	4	4	4	0	0	0	0	0	0	1	2	0	0	0	1	0	1	0	0	0	0	0	0	0	0	0	0	0	0	0	0	0	0	0	0	1	2	0	0	0	1	0	1
sp|Q7DLR9|PSB4_ARATH	sp|Q7DLR9|PSB4_ARATH	2	2	2	>sp|Q7DLR9|PSB4_ARATH Proteasome subunit beta type-4 OS=Arabidopsis thaliana GN=PBG1 PE=1 SV=2	1	2	2	2	0	0	0	1	0	1	0	2	0	1	1	0	1	1	1	0	2	1	0	0	1	1	0	0	1	0	0	0	0	1	0	1	0	2	0	1	1	0	1	1
sp|Q7Y175|PUX5_ARATH	sp|Q7Y175|PUX5_ARATH	2	2	2	>sp|Q7Y175|PUX5_ARATH Plant UBX domain-containing protein 5 OS=Arabidopsis thaliana GN=PUX5 PE=1 SV=1	1	2	2	2	0	0	0	0	0	0	0	0	1	2	1	0	0	0	1	1	1	0	0	0	1	1	1	0	0	0	0	0	0	0	0	0	0	0	1	2	1	0	0	0
sp|Q7Y232-2|U73B4_ARATH;tr|F4IIG6|F4IIG6_ARATH;sp|Q9ZQG4|U73B5_ARATH;sp|Q7Y232|U73B4_ARATH;tr|F4IIG3|F4IIG3_ARATH	sp|Q7Y232-2|U73B4_ARATH;tr|F4IIG6|F4IIG6_ARATH;sp|Q9ZQG4|U73B5_ARATH;sp|Q7Y232|U73B4_ARATH;tr|F4IIG3|F4IIG3_ARATH	2;2;2;2;2	2;2;2;2;2	2;2;2;2;2	>sp|Q7Y232-2|U73B4_ARATH Isoform 2 of UDP-glycosyltransferase 73B4 OS=Arabidopsis thaliana GN=UGT73B4;>tr|F4IIG6|F4IIG6_ARATH Glycosyltransferase OS=Arabidopsis thaliana GN=UGT73B4 PE=3 SV=1;>sp|Q9ZQG4|U73B5_ARATH UDP-glycosyltransferase 73B5 OS=Arabidopsi	5	2	2	2	0	0	0	0	0	0	1	0	0	0	0	1	0	1	0	1	0	0	0	1	0	0	0	0	0	0	0	0	0	0	0	0	1	0	0	0	0	1	0	1
sp|Q84J78|SSBP_ARATH	sp|Q84J78|SSBP_ARATH	2	2	2	>sp|Q84J78|SSBP_ARATH Single-stranded DNA-binding protein, mitochondrial OS=Arabidopsis thaliana GN=At4g11060 PE=2 SV=1	1	2	2	2	0	0	1	0	0	0	0	0	0	0	0	0	0	0	1	1	0	0	0	0	1	0	0	0	0	0	0	0	1	0	0	0	0	0	0	0	0	0	0	0
sp|Q84JF7|KAD6C_ARATH	sp|Q84JF7|KAD6C_ARATH	3	3	3	>sp|Q84JF7|KAD6C_ARATH Probable adenylate kinase 6, chloroplastic OS=Arabidopsis thaliana GN=At2g39270 PE=2 SV=1	1	3	3	3	0	0	0	0	0	0	0	0	0	0	0	0	1	1	2	0	0	0	0	0	0	0	0	0	0	0	0	0	0	0	0	0	0	0	0	0	0	0	1	1
sp|Q84LM4|AARE_ARATH	sp|Q84LM4|AARE_ARATH	2	2	2	>sp|Q84LM4|AARE_ARATH Acylamino-acid-releasing enzyme OS=Arabidopsis thaliana GN=AARE PE=1 SV=1	1	2	2	2	0	0	0	1	0	0	0	0	0	0	2	0	0	0	0	0	0	0	0	0	0	1	1	0	0	0	0	0	0	1	0	0	0	0	0	0	2	0	0	0
sp|Q84M92|ARP4_ARATH	sp|Q84M92|ARP4_ARATH	2	2	2	>sp|Q84M92|ARP4_ARATH Actin-related protein 4 OS=Arabidopsis thaliana GN=ARP4 PE=1 SV=1	1	2	2	2	0	0	0	1	0	0	0	0	0	0	0	0	0	0	0	0	0	1	0	0	0	0	0	1	0	0	0	0	0	1	0	0	0	0	0	0	0	0	0	0
sp|Q84MC2|LOG8_ARATH	sp|Q84MC2|LOG8_ARATH	4	4	4	>sp|Q84MC2|LOG8_ARATH Cytokinin riboside 5-monophosphate phosphoribohydrolase LOG8 OS=Arabidopsis thaliana GN=LOG8 PE=1 SV=1	1	4	4	4	0	0	0	0	0	0	0	1	0	0	1	1	0	1	2	1	0	0	0	0	2	0	0	1	0	0	0	0	0	0	0	0	0	1	0	0	1	1	0	1
sp|Q84P23|4CLL9_ARATH	sp|Q84P23|4CLL9_ARATH	1	1	1	>sp|Q84P23|4CLL9_ARATH 4-coumarate--CoA ligase-like 9 OS=Arabidopsis thaliana GN=4CLL9 PE=1 SV=2	1	1	1	1	0	0	0	0	0	0	1	1	0	0	0	0	0	0	0	0	0	0	0	0	1	0	0	0	1	1	0	0	0	0	0	0	1	1	0	0	0	0	0	0
sp|Q84TF0|AKRCA_ARATH	sp|Q84TF0|AKRCA_ARATH	8	3	3	>sp|Q84TF0|AKRCA_ARATH Aldo-keto reductase family 4 member C10 OS=Arabidopsis thaliana GN=AKR4C10 PE=1 SV=1	1	8	3	3	0	0	0	5	0	2	2	1	3	2	3	4	1	2	5	3	2	1	2	1	4	2	2	1	2	1	0	0	0	2	0	0	0	0	1	0	1	1	0	0
sp|Q84VQ0|AGO9_ARATH	sp|Q84VQ0|AGO9_ARATH	1	1	1	>sp|Q84VQ0|AGO9_ARATH Protein argonaute 9 OS=Arabidopsis thaliana GN=AGO9 PE=2 SV=2	1	1	1	1	0	0	0	0	0	0	0	0	0	0	0	0	0	0	1	0	0	0	0	0	0	0	0	0	0	0	0	0	0	0	0	0	0	0	0	0	0	0	0	0
sp|Q84VQ3|CIPKQ_ARATH	sp|Q84VQ3|CIPKQ_ARATH	2	2	2	>sp|Q84VQ3|CIPKQ_ARATH CBL-interacting serine/threonine-protein kinase 26 OS=Arabidopsis thaliana GN=CIPK26 PE=1 SV=2	1	2	2	2	0	0	0	0	0	1	0	2	0	0	0	0	0	0	0	0	0	0	0	0	0	0	0	0	0	0	0	0	0	0	0	1	0	2	0	0	0	0	0	0
sp|Q84VY3|STAD6_ARATH	sp|Q84VY3|STAD6_ARATH	8	8	7	>sp|Q84VY3|STAD6_ARATH Stearoyl-[acyl-carrier-protein] 9-desaturase 6, chloroplastic OS=Arabidopsis thaliana GN=S-ACP-DES6 PE=2 SV=2	1	8	8	7	0	0	0	3	0	0	2	3	0	2	3	3	2	4	2	3	3	3	2	0	4	2	0	1	4	1	0	0	0	3	0	0	2	3	0	2	3	3	2	4
sp|Q84W65|SUFE1_ARATH	sp|Q84W65|SUFE1_ARATH	2	2	2	>sp|Q84W65|SUFE1_ARATH SufE-like protein 1, chloroplastic/mitochondrial OS=Arabidopsis thaliana GN=SUFE1 PE=1 SV=2	1	2	2	2	0	0	0	0	0	0	0	0	0	0	0	0	0	1	0	0	0	1	0	0	0	1	0	0	0	0	0	0	0	0	0	0	0	0	0	0	0	0	0	1
sp|Q84W89|RH37_ARATH;sp|Q9M2F9|RH52_ARATH	sp|Q84W89|RH37_ARATH;sp|Q9M2F9|RH52_ARATH	4;3	4;3	1;1	>sp|Q84W89|RH37_ARATH DEAD-box ATP-dependent RNA helicase 37 OS=Arabidopsis thaliana GN=RH37 PE=2 SV=2;>sp|Q9M2F9|RH52_ARATH DEAD-box ATP-dependent RNA helicase 52 OS=Arabidopsis thaliana GN=RH52 PE=1 SV=1	2	4	4	1	0	0	0	0	0	0	1	2	0	0	0	3	0	2	3	2	1	1	1	1	3	0	0	0	0	0	0	0	0	0	0	0	1	2	0	0	0	3	0	2
sp|Q84W92-3|ANM13_ARATH;sp|Q84W92|ANM13_ARATH	sp|Q84W92-3|ANM13_ARATH;sp|Q84W92|ANM13_ARATH	6;6	6;6	4;4	>sp|Q84W92-3|ANM13_ARATH Isoform 2 of Probable histone-arginine methyltransferase 1.3 OS=Arabidopsis thaliana GN=PRMT13;>sp|Q84W92|ANM13_ARATH Probable histone-arginine methyltransferase 1.3 OS=Arabidopsis thaliana GN=PRMT13 PE=1 SV=3	2	6	6	4	0	0	1	4	1	2	1	0	0	0	0	2	1	1	3	1	1	1	1	0	2	3	0	0	1	1	0	0	1	4	1	2	1	0	0	0	0	2	1	1
sp|Q9M7X7|RL291_ARATH;sp|Q84WM0|RL292_ARATH;tr|F4JC32|F4JC32_ARATH	sp|Q9M7X7|RL291_ARATH;sp|Q84WM0|RL292_ARATH;tr|F4JC32|F4JC32_ARATH	1;1;1	1;1;1	1;1;1	>sp|Q9M7X7|RL291_ARATH 60S ribosomal protein L29-1 OS=Arabidopsis thaliana GN=RPL29A PE=1 SV=1;>sp|Q84WM0|RL292_ARATH 60S ribosomal protein L29-2 OS=Arabidopsis thaliana GN=RPL29B PE=3 SV=2;>tr|F4JC32|F4JC32_ARATH Ribosomal L29e protein family OS=Arabidops	3	1	1	1	0	0	0	0	0	0	0	1	0	0	0	1	1	1	0	0	0	1	0	0	0	0	0	0	0	0	0	0	0	0	0	0	0	1	0	0	0	1	1	1
sp|Q84WM9|EF1B1_ARATH	sp|Q84WM9|EF1B1_ARATH	14	14	10	>sp|Q84WM9|EF1B1_ARATH Elongation factor 1-beta 1 OS=Arabidopsis thaliana GN=At5g12110 PE=2 SV=2	1	14	14	10	0	0	1	9	3	6	5	9	4	7	7	8	7	6	8	7	8	7	5	5	8	8	4	5	5	4	0	0	1	9	3	6	5	9	4	7	7	8	7	6
tr|F4J7I2|F4J7I2_ARATH;tr|A0A178VEE0|A0A178VEE0_ARATH;sp|Q84WU2|UBP13_ARATH	tr|F4J7I2|F4J7I2_ARATH;tr|A0A178VEE0|A0A178VEE0_ARATH;sp|Q84WU2|UBP13_ARATH	9;9;9	9;9;9	4;4;4	>tr|F4J7I2|F4J7I2_ARATH UBP13 OS=Arabidopsis thaliana GN=UBP13 PE=3 SV=1;>tr|A0A178VEE0|A0A178VEE0_ARATH UBP13 OS=Arabidopsis thaliana GN=UBP13 PE=3 SV=1;>sp|Q84WU2|UBP13_ARATH Ubiquitin carboxyl-terminal hydrolase 13 OS=Arabidopsis thaliana GN=UBP13 PE=2	3	9	9	4	0	0	0	1	0	0	0	1	0	0	3	1	0	2	5	2	1	1	0	0	5	3	0	0	0	1	0	0	0	1	0	0	0	1	0	0	3	1	0	2
sp|Q84WU8|FTSH3_ARATH	sp|Q84WU8|FTSH3_ARATH	5	5	2	>sp|Q84WU8|FTSH3_ARATH ATP-dependent zinc metalloprotease FTSH 3, mitochondrial OS=Arabidopsis thaliana GN=FTSH3 PE=1 SV=1	1	5	5	2	0	0	0	0	0	0	1	0	0	0	0	1	0	0	2	2	1	0	0	0	0	0	0	0	0	0	0	0	0	0	0	0	1	0	0	0	0	1	0	0
sp|Q84WV1|TCPG_ARATH	sp|Q84WV1|TCPG_ARATH	16	16	16	>sp|Q84WV1|TCPG_ARATH T-complex protein 1 subunit gamma OS=Arabidopsis thaliana GN=CCT3 PE=1 SV=1	1	16	16	16	0	0	1	8	1	1	3	5	5	3	9	8	6	8	9	5	5	8	4	4	5	6	3	2	2	3	0	0	1	8	1	1	3	5	5	3	9	8	6	8
sp|Q84WV8|NPRT2_ARATH;sp|Q8RWM2|NPRT1_ARATH	sp|Q84WV8|NPRT2_ARATH;sp|Q8RWM2|NPRT1_ARATH	3;3	3;3	3;3	>sp|Q84WV8|NPRT2_ARATH Nicotinate phosphoribosyltransferase 2 OS=Arabidopsis thaliana GN=NAPRT2 PE=2 SV=1;>sp|Q8RWM2|NPRT1_ARATH Nicotinate phosphoribosyltransferase 1 OS=Arabidopsis thaliana GN=NAPRT1 PE=2 SV=1	2	3	3	3	0	0	0	1	0	0	1	0	0	0	0	1	0	0	1	1	0	1	0	0	1	0	0	0	2	1	0	0	0	1	0	0	1	0	0	0	0	1	0	0
sp|Q84WW2|6PGL5_ARATH	sp|Q84WW2|6PGL5_ARATH	3	3	3	>sp|Q84WW2|6PGL5_ARATH Probable 6-phosphogluconolactonase 5, chloroplastic OS=Arabidopsis thaliana GN=EMB2024 PE=2 SV=1	1	3	3	3	0	0	0	0	0	1	0	1	0	1	2	1	0	1	2	1	1	0	0	0	1	1	0	0	0	0	0	0	0	0	0	1	0	1	0	1	2	1	0	1
sp|Q84XU2-2|PPP5_ARATH;sp|Q84XU2|PPP5_ARATH	sp|Q84XU2-2|PPP5_ARATH;sp|Q84XU2|PPP5_ARATH	11;11	11;11	11;11	>sp|Q84XU2-2|PPP5_ARATH Isoform 2 of Serine/threonine-protein phosphatase 5 OS=Arabidopsis thaliana GN=PAPP5;>sp|Q84XU2|PPP5_ARATH Serine/threonine-protein phosphatase 5 OS=Arabidopsis thaliana GN=PAPP5 PE=1 SV=1	2	11	11	11	0	0	0	1	1	0	0	1	0	2	4	2	1	1	4	1	1	1	0	0	8	3	1	0	1	0	0	0	0	1	1	0	0	1	0	2	4	2	1	1
sp|Q8GUM2|HSP7I_ARATH	sp|Q8GUM2|HSP7I_ARATH	54	44	44	>sp|Q8GUM2|HSP7I_ARATH Heat shock 70 kDa protein 9, mitochondrial OS=Arabidopsis thaliana GN=HSP70-9 PE=2 SV=1	1	54	44	44	0	1	3	21	5	29	32	32	24	24	27	34	39	38	32	26	28	34	31	32	26	25	14	24	29	24	0	0	1	13	2	19	22	22	16	15	18	25	29	28
sp|Q8GUN2|HINT1_ARATH	sp|Q8GUN2|HINT1_ARATH	2	2	2	>sp|Q8GUN2|HINT1_ARATH Adenylylsulfatase HINT1 OS=Arabidopsis thaliana GN=HINT1 PE=1 SV=1	1	2	2	2	0	0	0	2	0	0	0	0	0	0	1	2	2	2	2	2	1	0	0	0	1	1	0	0	0	0	0	0	0	2	0	0	0	0	0	0	1	2	2	2
sp|Q8GWA1|NDA1_ARATH;sp|O80874|NDA2_ARATH	sp|Q8GWA1|NDA1_ARATH	5;2	5;2	5;2	>sp|Q8GWA1|NDA1_ARATH Internal alternative NAD(P)H-ubiquinone oxidoreductase A1, mitochondrial OS=Arabidopsis thaliana GN=NDA1 PE=2 SV=1	2	5	5	5	0	0	0	0	0	0	0	1	0	0	0	1	0	2	1	1	0	0	0	0	1	0	0	0	0	0	0	0	0	0	0	0	0	1	0	0	0	1	0	2
sp|Q8GWE1|UCH3_ARATH	sp|Q8GWE1|UCH3_ARATH	3	3	3	>sp|Q8GWE1|UCH3_ARATH Ubiquitin carboxyl-terminal hydrolase 3 OS=Arabidopsis thaliana GN=UCH3 PE=2 SV=1	1	3	3	3	0	0	0	1	0	0	0	1	1	1	1	2	2	1	2	2	0	1	0	0	3	2	0	0	1	1	0	0	0	1	0	0	0	1	1	1	1	2	2	1
sp|Q8GWT4-3|ANM15_ARATH;sp|Q8GWT4|ANM15_ARATH;sp|Q8GWT4-2|ANM15_ARATH	sp|Q8GWT4-3|ANM15_ARATH;sp|Q8GWT4|ANM15_ARATH;sp|Q8GWT4-2|ANM15_ARATH	4;4;2	4;4;2	4;4;2	>sp|Q8GWT4-3|ANM15_ARATH Isoform 3 of Protein arginine N-methyltransferase 1.5 OS=Arabidopsis thaliana GN=PMRT15;>sp|Q8GWT4|ANM15_ARATH Protein arginine N-methyltransferase 1.5 OS=Arabidopsis thaliana GN=PMRT15 PE=1 SV=2;>sp|Q8GWT4-2|ANM15_ARATH Isoform 2	3	4	4	4	0	0	0	0	0	0	0	0	1	1	1	0	0	0	3	0	1	0	0	0	1	0	0	0	0	0	0	0	0	0	0	0	0	0	1	1	1	0	0	0
sp|Q8GWU0|PGP2_ARATH	sp|Q8GWU0|PGP2_ARATH	3	3	3	>sp|Q8GWU0|PGP2_ARATH Phosphoglycolate phosphatase 2 OS=Arabidopsis thaliana GN=PGLP2 PE=1 SV=1	1	3	3	3	0	0	0	2	0	0	0	1	0	0	0	1	0	0	1	0	0	0	0	0	0	1	0	0	1	0	0	0	0	2	0	0	0	1	0	0	0	1	0	0
sp|Q8GWW7|AGUA_ARATH	sp|Q8GWW7|AGUA_ARATH	1	1	1	>sp|Q8GWW7|AGUA_ARATH Agmatine deiminase OS=Arabidopsis thaliana GN=AIH PE=1 SV=2	1	1	1	1	0	0	0	0	0	0	0	0	0	0	1	1	0	0	0	1	1	0	0	0	1	0	0	0	0	0	0	0	0	0	0	0	0	0	0	0	1	1	0	0
sp|Q8GWW8|GFA2_ARATH	sp|Q8GWW8|GFA2_ARATH	13	13	13	>sp|Q8GWW8|GFA2_ARATH Chaperone protein dnaJ GFA2, mitochondrial OS=Arabidopsis thaliana GN=GFA2 PE=2 SV=1	1	13	13	13	0	0	0	4	0	11	9	5	1	3	4	1	1	1	1	2	4	4	5	3	4	2	1	2	3	2	0	0	0	4	0	11	9	5	1	3	4	1	1	1
tr|B3H6E4|B3H6E4_ARATH;sp|Q8GXE2|MTND2_ARATH;sp|Q8W108|MTND3_ARATH;tr|F4JIE0|F4JIE0_ARATH;tr|F4JIE1|F4JIE1_ARATH	tr|B3H6E4|B3H6E4_ARATH;sp|Q8GXE2|MTND2_ARATH;sp|Q8W108|MTND3_ARATH;tr|F4JIE0|F4JIE0_ARATH;tr|F4JIE1|F4JIE1_ARATH	2;2;2;2;2	2;2;2;2;2	2;2;2;2;2	>tr|B3H6E4|B3H6E4_ARATH 1,2-dihydroxy-3-keto-5-methylthiopentene dioxygenase OS=Arabidopsis thaliana GN=ATARD2 PE=3 SV=1;>sp|Q8GXE2|MTND2_ARATH 1,2-dihydroxy-3-keto-5-methylthiopentene dioxygenase 2 OS=Arabidopsis thaliana GN=ARD2 PE=2 SV=1;>sp|Q8W108|MTND	5	2	2	2	0	0	0	0	0	0	0	0	0	0	2	1	0	0	1	2	1	0	0	0	1	2	0	0	0	0	0	0	0	0	0	0	0	0	0	0	2	1	0	0
sp|Q8GY96|PGM_ARATH	sp|Q8GY96|PGM_ARATH	3	3	3	>sp|Q8GY96|PGM_ARATH Phosphoglycerate mutase-like protein OS=Arabidopsis thaliana GN=PGM PE=2 SV=1	1	3	3	3	0	0	0	0	0	1	1	1	1	1	0	0	1	1	2	2	1	0	0	0	2	1	0	0	1	0	0	0	0	0	0	1	1	1	1	1	0	0	1	1
tr|F4KEK8|F4KEK8_ARATH;sp|Q8RWF0|PS13A_ARATH;sp|Q8GYA6|PS13B_ARATH	tr|F4KEK8|F4KEK8_ARATH;sp|Q8RWF0|PS13A_ARATH;sp|Q8GYA6|PS13B_ARATH	3;3;3	3;3;3	3;3;3	>tr|F4KEK8|F4KEK8_ARATH Proteasome component (PCI) domain-containing protein OS=Arabidopsis thaliana GN=At5g45620 PE=1 SV=1;>sp|Q8RWF0|PS13A_ARATH 26S proteasome non-ATPase regulatory subunit 13 homolog A OS=Arabidopsis thaliana GN=RPN9A PE=1 SV=1;>sp|Q8GY	3	3	3	3	0	0	0	0	0	0	0	1	0	0	0	2	0	0	2	0	0	0	0	0	2	0	0	0	0	0	0	0	0	0	0	0	0	1	0	0	0	2	0	0
sp|Q8GYF7|NUP54_ARATH	sp|Q8GYF7|NUP54_ARATH	2	2	2	>sp|Q8GYF7|NUP54_ARATH Nuclear pore complex protein NUP54 OS=Arabidopsis thaliana GN=NUP54 PE=1 SV=1	1	2	2	2	0	0	0	0	0	1	0	0	0	0	0	1	0	0	1	0	0	0	1	0	0	0	0	0	0	0	0	0	0	0	0	1	0	0	0	0	0	1	0	0
sp|Q8H0S9|PSA_ARATH;tr|F4I3R0|F4I3R0_ARATH;tr|F4I3R1|F4I3R1_ARATH;tr|B3H621|B3H621_ARATH;tr|F4I3R4|F4I3R4_ARATH	sp|Q8H0S9|PSA_ARATH;tr|F4I3R0|F4I3R0_ARATH;tr|F4I3R1|F4I3R1_ARATH;tr|B3H621|B3H621_ARATH;tr|F4I3R4|F4I3R4_ARATH	26;26;25;23;22	26;26;25;23;22	26;26;25;23;22	>sp|Q8H0S9|PSA_ARATH Puromycin-sensitive aminopeptidase OS=Arabidopsis thaliana GN=MPA1 PE=2 SV=1;>tr|F4I3R0|F4I3R0_ARATH Peptidase M1 family protein OS=Arabidopsis thaliana GN=At1g63770 PE=4 SV=1;>tr|F4I3R1|F4I3R1_ARATH Peptidase M1 family protein OS=Arab	5	26	26	26	0	0	0	14	1	6	5	9	5	11	16	17	14	15	15	13	14	9	8	9	11	15	8	8	14	13	0	0	0	14	1	6	5	9	5	11	16	17	14	15
sp|Q8H0U4|TNPO1_ARATH;sp|Q8H0U4-2|TNPO1_ARATH	sp|Q8H0U4|TNPO1_ARATH;sp|Q8H0U4-2|TNPO1_ARATH	2;2	2;2	2;2	>sp|Q8H0U4|TNPO1_ARATH Transportin-1 OS=Arabidopsis thaliana GN=TRN1 PE=1 SV=1;>sp|Q8H0U4-2|TNPO1_ARATH Isoform 2 of Transportin-1 OS=Arabidopsis thaliana GN=TRN1	2	2	2	2	0	0	0	0	0	0	0	0	0	0	0	0	1	0	0	1	0	0	0	0	1	0	0	0	0	0	0	0	0	0	0	0	0	0	0	0	0	0	1	0
sp|Q8H0X6-2|CYT6_ARATH;sp|Q8H0X6|CYT6_ARATH;sp|Q945Q1|CYT1_ARATH	sp|Q8H0X6-2|CYT6_ARATH;sp|Q8H0X6|CYT6_ARATH	5;5;1	5;5;1	5;5;1	>sp|Q8H0X6-2|CYT6_ARATH Isoform 2 of Cysteine proteinase inhibitor 6 OS=Arabidopsis thaliana GN=CYS6;>sp|Q8H0X6|CYT6_ARATH Cysteine proteinase inhibitor 6 OS=Arabidopsis thaliana GN=CYS6 PE=1 SV=2	3	5	5	5	0	0	0	1	0	0	1	1	1	0	0	4	2	4	2	0	2	1	1	0	0	1	0	0	1	0	0	0	0	1	0	0	1	1	1	0	0	4	2	4
sp|Q8H0Y1|OP24B_ARATH;sp|Q1H5C9|OP24A_ARATH	sp|Q8H0Y1|OP24B_ARATH	5;1	5;1	5;1	>sp|Q8H0Y1|OP24B_ARATH Outer envelope pore protein 24B, chloroplastic OS=Arabidopsis thaliana GN=OEP24B PE=2 SV=1	2	5	5	5	0	0	0	1	0	2	2	3	0	0	1	2	3	2	1	2	2	1	0	0	1	0	0	1	3	2	0	0	0	1	0	2	2	3	0	0	1	2	3	2
sp|Q8H100-2|AGD8_ARATH;sp|Q8H100|AGD8_ARATH	sp|Q8H100-2|AGD8_ARATH;sp|Q8H100|AGD8_ARATH	2;2	2;2	2;2	>sp|Q8H100-2|AGD8_ARATH Isoform 2 of Probable ADP-ribosylation factor GTPase-activating protein AGD8 OS=Arabidopsis thaliana GN=AGD8;>sp|Q8H100|AGD8_ARATH Probable ADP-ribosylation factor GTPase-activating protein AGD8 OS=Arabidopsis thaliana GN=AGD8 PE=1	2	2	2	2	0	0	0	0	0	0	0	2	0	0	0	1	1	1	0	0	0	1	0	0	0	0	0	0	0	0	0	0	0	0	0	0	0	2	0	0	0	1	1	1
sp|Q8H103-2|G6PIP_ARATH;sp|Q8H103|G6PIP_ARATH	sp|Q8H103-2|G6PIP_ARATH;sp|Q8H103|G6PIP_ARATH	8;8	8;8	8;8	>sp|Q8H103-2|G6PIP_ARATH Isoform 2 of Glucose-6-phosphate isomerase 1, chloroplastic OS=Arabidopsis thaliana GN=PGI1;>sp|Q8H103|G6PIP_ARATH Glucose-6-phosphate isomerase 1, chloroplastic OS=Arabidopsis thaliana GN=PGI1 PE=1 SV=1	2	8	8	8	0	0	0	3	0	1	2	3	1	2	4	3	1	3	5	3	6	2	2	2	2	5	1	2	2	3	0	0	0	3	0	1	2	3	1	2	4	3	1	3
sp|Q8H104|SYDC1_ARATH	sp|Q8H104|SYDC1_ARATH	2	1	1	>sp|Q8H104|SYDC1_ARATH Aspartate--tRNA ligase 1, cytoplasmic OS=Arabidopsis thaliana GN=At4g26870 PE=2 SV=1	1	2	1	1	0	0	0	0	0	0	0	0	0	0	0	1	0	0	2	0	0	0	1	0	2	1	0	0	0	0	0	0	0	0	0	0	0	0	0	0	0	0	0	0
sp|Q8H107-3|ODO2B_ARATH;sp|Q8H107-2|ODO2B_ARATH;sp|Q8H107|ODO2B_ARATH	sp|Q8H107-3|ODO2B_ARATH;sp|Q8H107-2|ODO2B_ARATH;sp|Q8H107|ODO2B_ARATH	12;12;12	4;4;4	4;4;4	>sp|Q8H107-3|ODO2B_ARATH Isoform 3 of Dihydrolipoyllysine-residue succinyltransferase component of 2-oxoglutarate dehydrogenase complex 2, mitochondrial OS=Arabidopsis thaliana GN=At4g26910;>sp|Q8H107-2|ODO2B_ARATH Isoform 2 of Dihydrolipoyllysine-residue	3	12	4	4	0	0	1	6	0	6	3	2	1	3	5	3	4	2	5	4	6	3	4	4	5	5	4	3	6	4	0	0	0	0	0	3	0	0	0	0	0	2	2	1
sp|Q8H124|Y2446_ARATH	sp|Q8H124|Y2446_ARATH	1	1	1	>sp|Q8H124|Y2446_ARATH Uncharacterized protein At2g34460, chloroplastic OS=Arabidopsis thaliana GN=At2g34460 PE=2 SV=1	1	1	1	1	0	0	0	0	0	0	0	0	0	0	0	0	0	0	0	0	0	0	0	0	1	0	0	0	0	0	0	0	0	0	0	0	0	0	0	0	0	0	0	0
sp|Q8H151|AAE13_ARATH	sp|Q8H151|AAE13_ARATH	2	2	2	>sp|Q8H151|AAE13_ARATH Malonate--CoA ligase OS=Arabidopsis thaliana GN=AAE13 PE=1 SV=1	1	2	2	2	0	0	0	0	0	0	0	0	0	0	1	0	0	0	0	2	1	0	0	0	1	1	0	0	0	0	0	0	0	0	0	0	0	0	0	0	1	0	0	0
sp|Q8H1E2-2|MDHNP_ARATH;sp|Q8H1E2|MDHNP_ARATH;tr|F4KEX3|F4KEX3_ARATH	sp|Q8H1E2-2|MDHNP_ARATH;sp|Q8H1E2|MDHNP_ARATH;tr|F4KEX3|F4KEX3_ARATH	16;16;14	16;16;14	16;16;14	>sp|Q8H1E2-2|MDHNP_ARATH Isoform 2 of Malate dehydrogenase [NADP], chloroplastic OS=Arabidopsis thaliana GN=At5g58330;>sp|Q8H1E2|MDHNP_ARATH Malate dehydrogenase [NADP], chloroplastic OS=Arabidopsis thaliana GN=At5g58330 PE=2 SV=1;>tr|F4KEX3|F4KEX3_ARATH M	3	16	16	16	0	0	0	4	0	8	5	8	5	5	6	7	5	5	6	6	6	6	6	5	6	6	1	6	6	7	0	0	0	4	0	8	5	8	5	5	6	7	5	5
sp|Q8H1F4|COPZ3_ARATH;sp|Q84LG4-2|COPZ2_ARATH;sp|Q940S5|COPZ1_ARATH;sp|Q84LG4|COPZ2_ARATH	sp|Q8H1F4|COPZ3_ARATH;sp|Q84LG4-2|COPZ2_ARATH;sp|Q940S5|COPZ1_ARATH;sp|Q84LG4|COPZ2_ARATH	2;1;1;1	2;1;1;1	2;1;1;1	>sp|Q8H1F4|COPZ3_ARATH Coatomer subunit zeta-3 OS=Arabidopsis thaliana GN=At4g08520 PE=2 SV=1;>sp|Q84LG4-2|COPZ2_ARATH Isoform 2 of Coatomer subunit zeta-2 OS=Arabidopsis thaliana GN=At3g09800;>sp|Q940S5|COPZ1_ARATH Coatomer subunit zeta-1 OS=Arabidopsis t	4	2	2	2	0	0	1	1	1	0	1	1	0	0	0	0	0	0	1	1	1	1	0	0	1	0	0	0	0	0	0	0	1	1	1	0	1	1	0	0	0	0	0	0
sp|Q8H1Y0|ODPA2_ARATH	sp|Q8H1Y0|ODPA2_ARATH	18	18	9	>sp|Q8H1Y0|ODPA2_ARATH Pyruvate dehydrogenase E1 component subunit alpha-2, mitochondrial OS=Arabidopsis thaliana GN=IAR4 PE=1 SV=2	1	18	18	9	0	0	0	10	0	3	4	9	4	5	6	8	8	8	6	8	8	5	4	3	6	7	6	4	4	4	0	0	0	10	0	3	4	9	4	5	6	8	8	8
sp|Q8H7F6|GRS16_ARATH	sp|Q8H7F6|GRS16_ARATH	1	1	1	>sp|Q8H7F6|GRS16_ARATH Bifunctional monothiol glutaredoxin-S16, chloroplastic OS=Arabidopsis thaliana GN=GRXS16 PE=1 SV=2	1	1	1	1	0	0	0	0	0	0	0	0	0	0	0	1	0	0	0	0	0	1	1	1	0	0	0	0	0	0	0	0	0	0	0	0	0	0	0	0	0	1	0	0
sp|Q8L4Y5|ARP7_ARATH	sp|Q8L4Y5|ARP7_ARATH	4	4	4	>sp|Q8L4Y5|ARP7_ARATH Actin-related protein 7 OS=Arabidopsis thaliana GN=ARP7 PE=1 SV=1	1	4	4	4	0	0	0	1	0	0	1	2	2	1	2	0	1	0	2	1	2	2	0	0	0	3	0	2	1	1	0	0	0	1	0	0	1	2	2	1	2	0	1	0
sp|Q8L539-2|5FCL_ARATH;sp|Q8L539|5FCL_ARATH	sp|Q8L539-2|5FCL_ARATH;sp|Q8L539|5FCL_ARATH	8;8	8;8	8;8	>sp|Q8L539-2|5FCL_ARATH Isoform 2 of 5-formyltetrahydrofolate cyclo-ligase, mitochondrial OS=Arabidopsis thaliana GN=5FCL;>sp|Q8L539|5FCL_ARATH 5-formyltetrahydrofolate cyclo-ligase, mitochondrial OS=Arabidopsis thaliana GN=5FCL PE=1 SV=1	2	8	8	8	0	0	0	1	1	0	1	2	1	1	4	4	4	3	3	1	1	3	0	0	1	1	1	0	3	2	0	0	0	1	1	0	1	2	1	1	4	4	4	3
sp|Q8L5U0|CSN4_ARATH	sp|Q8L5U0|CSN4_ARATH	6	6	6	>sp|Q8L5U0|CSN4_ARATH COP9 signalosome complex subunit 4 OS=Arabidopsis thaliana GN=CSN4 PE=1 SV=2	1	6	6	6	0	0	0	1	0	0	0	1	0	1	1	0	0	1	5	1	1	1	1	0	2	1	0	1	3	0	0	0	0	1	0	0	0	1	0	1	1	0	0	1
sp|Q8L5Y6-2|CAND1_ARATH;sp|Q8L5Y6|CAND1_ARATH	sp|Q8L5Y6-2|CAND1_ARATH;sp|Q8L5Y6|CAND1_ARATH	26;26	26;26	26;26	>sp|Q8L5Y6-2|CAND1_ARATH Isoform 2 of Cullin-associated NEDD8-dissociated protein 1 OS=Arabidopsis thaliana GN=CAND1;>sp|Q8L5Y6|CAND1_ARATH Cullin-associated NEDD8-dissociated protein 1 OS=Arabidopsis thaliana GN=CAND1 PE=1 SV=1	2	26	26	26	0	0	0	0	0	0	1	9	0	0	0	6	4	3	9	8	2	1	0	0	16	0	0	1	0	0	0	0	0	0	0	0	1	9	0	0	0	6	4	3
tr|F4J110|F4J110_ARATH;tr|F4J109|F4J109_ARATH;sp|Q8L611|SC31B_ARATH	tr|F4J110|F4J110_ARATH;tr|F4J109|F4J109_ARATH;sp|Q8L611|SC31B_ARATH	10;10;10	10;10;10	10;10;10	>tr|F4J110|F4J110_ARATH Transducin family protein / WD-40 repeat family protein OS=Arabidopsis thaliana GN=SEC31B PE=1 SV=1;>tr|F4J109|F4J109_ARATH Transducin family protein / WD-40 repeat family protein OS=Arabidopsis thaliana GN=SEC31B PE=1 SV=1;>sp|Q8L6	3	10	10	10	0	0	0	0	0	0	3	3	0	0	0	1	1	0	1	3	2	0	0	0	5	0	0	0	2	0	0	0	0	0	0	0	3	3	0	0	0	1	1	0
sp|Q8L6Y1|UBP14_ARATH	sp|Q8L6Y1|UBP14_ARATH	11	11	11	>sp|Q8L6Y1|UBP14_ARATH Ubiquitin carboxyl-terminal hydrolase 14 OS=Arabidopsis thaliana GN=UBP14 PE=1 SV=1	1	11	11	11	0	0	0	4	0	1	2	5	4	3	5	2	2	1	6	6	6	2	3	1	6	3	1	2	3	2	0	0	0	4	0	1	2	5	4	3	5	2	2	1
sp|Q8L719-2|THO4B_ARATH;sp|Q8L719|THO4B_ARATH	sp|Q8L719-2|THO4B_ARATH;sp|Q8L719|THO4B_ARATH	7;7	6;6	6;6	>sp|Q8L719-2|THO4B_ARATH Isoform 2 of THO complex subunit 4B OS=Arabidopsis thaliana GN=ALY2;>sp|Q8L719|THO4B_ARATH THO complex subunit 4B OS=Arabidopsis thaliana GN=ALY2 PE=1 SV=1	2	7	6	6	0	0	0	3	0	3	5	2	4	4	2	2	2	1	5	1	4	2	2	2	2	4	2	2	2	2	0	0	0	2	0	2	4	1	3	3	2	1	1	1
sp|Q8L733|Y4121_ARATH	sp|Q8L733|Y4121_ARATH	2	2	2	>sp|Q8L733|Y4121_ARATH Putative transferase At4g12130, mitochondrial OS=Arabidopsis thaliana GN=At4g12130 PE=1 SV=1	1	2	2	2	0	0	0	0	0	0	1	2	0	0	0	2	1	0	2	2	0	0	0	0	1	0	1	0	0	2	0	0	0	0	0	0	1	2	0	0	0	2	1	0
sp|Q8L743|G6PD3_ARATH	sp|Q8L743|G6PD3_ARATH	10	2	2	>sp|Q8L743|G6PD3_ARATH Glucose-6-phosphate 1-dehydrogenase 3, chloroplastic OS=Arabidopsis thaliana GN=At1g24280 PE=1 SV=2	1	10	2	2	0	0	0	1	0	0	1	0	0	1	3	2	0	1	4	5	5	0	1	0	6	2	0	0	2	0	0	0	0	0	0	0	0	0	0	0	1	1	0	0
sp|Q8L770|CLPR3_ARATH;tr|F4HZE0|F4HZE0_ARATH	sp|Q8L770|CLPR3_ARATH;tr|F4HZE0|F4HZE0_ARATH	3;3	3;3	3;3	>sp|Q8L770|CLPR3_ARATH ATP-dependent Clp protease proteolytic subunit-related protein 3, chloroplastic OS=Arabidopsis thaliana GN=CLPR3 PE=1 SV=1;>tr|F4HZE0|F4HZE0_ARATH ATP-dependent Clp protease proteolytic subunit OS=Arabidopsis thaliana GN=At1g09130 PE	2	3	3	3	0	0	0	2	0	0	0	0	0	0	3	0	0	0	0	0	1	0	0	0	0	2	0	0	0	0	0	0	0	2	0	0	0	0	0	0	3	0	0	0
tr|F4JXE7|F4JXE7_ARATH;tr|B3H4K4|B3H4K4_ARATH;tr|F4JXE5|F4JXE5_ARATH;sp|Q8L773|THO4A_ARATH;tr|F4JXE3|F4JXE3_ARATH	tr|F4JXE7|F4JXE7_ARATH;tr|B3H4K4|B3H4K4_ARATH;tr|F4JXE5|F4JXE5_ARATH;sp|Q8L773|THO4A_ARATH;tr|F4JXE3|F4JXE3_ARATH	7;7;7;7;7	7;7;7;7;7	6;6;6;6;6	>tr|F4JXE7|F4JXE7_ARATH RNA recognition motif-containing protein OS=Arabidopsis thaliana GN=At5g59950 PE=4 SV=1;>tr|B3H4K4|B3H4K4_ARATH RNA recognition motif-containing protein OS=Arabidopsis thaliana GN=At5g59950 PE=1 SV=1;>tr|F4JXE5|F4JXE5_ARATH RNA reco	5	7	7	6	0	0	0	3	0	2	2	3	2	2	2	2	1	1	2	2	2	4	1	0	2	3	2	2	2	3	0	0	0	3	0	2	2	3	2	2	2	2	1	1
sp|Q8L7B5|CH60B_ARATH;tr|F4IVR2|F4IVR2_ARATH	sp|Q8L7B5|CH60B_ARATH;tr|F4IVR2|F4IVR2_ARATH	53;51	30;28	30;28	>sp|Q8L7B5|CH60B_ARATH Chaperonin CPN60-like 1, mitochondrial OS=Arabidopsis thaliana GN=At2g33210 PE=1 SV=1;>tr|F4IVR2|F4IVR2_ARATH Heat shock protein 60-2 OS=Arabidopsis thaliana GN=HSP60-2 PE=1 SV=1	2	53	30	30	0	0	6	34	11	41	43	40	24	27	31	36	40	37	35	32	36	38	33	28	30	32	30	43	40	38	0	0	2	18	5	21	23	21	10	13	14	19	21	20
sp|Q8LD38|MPC3_ARATH;sp|Q8L7H8|MPC2_ARATH;sp|Q8LD38-2|MPC3_ARATH;tr|A8MQ95|A8MQ95_ARATH	sp|Q8LD38|MPC3_ARATH;sp|Q8L7H8|MPC2_ARATH;sp|Q8LD38-2|MPC3_ARATH;tr|A8MQ95|A8MQ95_ARATH	2;2;2;1	1;1;1;1	1;1;1;1	>sp|Q8LD38|MPC3_ARATH Mitochondrial pyruvate carrier 3 OS=Arabidopsis thaliana GN=MPC3 PE=2 SV=1;>sp|Q8L7H8|MPC2_ARATH Mitochondrial pyruvate carrier 2 OS=Arabidopsis thaliana GN=MPC2 PE=3 SV=1;>sp|Q8LD38-2|MPC3_ARATH Isoform 2 of Mitochondrial pyruvate ca	4	2	1	1	0	0	0	1	0	0	1	1	0	0	2	1	1	1	2	2	2	1	0	1	2	1	0	1	1	0	0	0	0	0	0	0	1	1	0	0	1	1	1	1
sp|Q8L7K0|R18A1_ARATH;tr|A8MRF3|A8MRF3_ARATH	sp|Q8L7K0|R18A1_ARATH;tr|A8MRF3|A8MRF3_ARATH	12;11	3;2	3;2	>sp|Q8L7K0|R18A1_ARATH 60S ribosomal protein L18a-1 OS=Arabidopsis thaliana GN=RPL18AA PE=2 SV=1;>tr|A8MRF3|A8MRF3_ARATH 60S ribosomal protein L18a-1 OS=Arabidopsis thaliana GN=RPL18AA PE=3 SV=1	2	12	3	3	0	0	3	7	2	3	5	5	3	5	4	5	4	5	7	5	4	5	3	2	10	7	5	4	6	4	0	0	0	1	0	0	0	0	0	0	0	0	0	0
sp|Q8L7K9|MAO2_ARATH	sp|Q8L7K9|MAO2_ARATH	2	2	2	>sp|Q8L7K9|MAO2_ARATH NAD-dependent malic enzyme 2, mitochondrial OS=Arabidopsis thaliana GN=NAD-ME2 PE=1 SV=1	1	2	2	2	0	0	0	0	0	0	0	1	0	0	0	0	0	0	2	0	0	0	0	0	1	0	0	0	0	0	0	0	0	0	0	0	0	1	0	0	0	0	0	0
sp|Q8L7N0|TCPZB_ARATH	sp|Q8L7N0|TCPZB_ARATH	19	2	2	>sp|Q8L7N0|TCPZB_ARATH T-complex protein 1 subunit zeta 2 OS=Arabidopsis thaliana GN=CCT6B PE=1 SV=1	1	19	2	2	0	0	0	10	0	1	2	2	4	4	8	5	5	6	10	6	8	10	7	4	9	8	1	2	2	3	0	0	0	2	0	0	0	0	0	0	0	0	0	0
tr|F4IIP9|F4IIP9_ARATH;sp|Q8L7S3|C3H24_ARATH	tr|F4IIP9|F4IIP9_ARATH;sp|Q8L7S3|C3H24_ARATH	2;2	2;2	2;2	>tr|F4IIP9|F4IIP9_ARATH Zinc finger CCCH domain-containing protein 24 OS=Arabidopsis thaliana GN=At2g28450 PE=1 SV=1;>sp|Q8L7S3|C3H24_ARATH Zinc finger CCCH domain-containing protein 24 OS=Arabidopsis thaliana GN=At2g28450 PE=1 SV=1	2	2	2	2	0	0	0	0	0	0	0	0	0	0	0	0	0	0	0	0	0	0	0	0	2	0	0	0	0	0	0	0	0	0	0	0	0	0	0	0	0	0	0	0
tr|F4HXV4|F4HXV4_ARATH;sp|Q9LQU7|MP704_ARATH;sp|Q9ZUA3|MP703_ARATH;tr|F4IPB2|F4IPB2_ARATH;sp|Q8L7S4|MP702_ARATH	tr|F4HXV4|F4HXV4_ARATH;sp|Q9LQU7|MP704_ARATH;sp|Q9ZUA3|MP703_ARATH;tr|F4IPB2|F4IPB2_ARATH;sp|Q8L7S4|MP702_ARATH	1;1;1;1;1	1;1;1;1;1	1;1;1;1;1	>tr|F4HXV4|F4HXV4_ARATH Microtubule-associated protein 70-4 OS=Arabidopsis thaliana GN=MAP70-4 PE=4 SV=1;>sp|Q9LQU7|MP704_ARATH Microtubule-associated protein 70-4 OS=Arabidopsis thaliana GN=MAP70.4 PE=1 SV=1;>sp|Q9ZUA3|MP703_ARATH Microtubule-associated p	5	1	1	1	0	0	0	0	0	0	0	0	0	0	0	0	1	1	0	0	0	1	0	0	0	0	0	0	0	0	0	0	0	0	0	0	0	0	0	0	0	0	1	1
sp|Q8L7S8|RH3_ARATH;tr|F4K180|F4K180_ARATH;sp|Q8L7S8-2|RH3_ARATH	sp|Q8L7S8|RH3_ARATH;tr|F4K180|F4K180_ARATH;sp|Q8L7S8-2|RH3_ARATH	13;12;12	13;12;12	13;12;12	>sp|Q8L7S8|RH3_ARATH DEAD-box ATP-dependent RNA helicase 3, chloroplastic OS=Arabidopsis thaliana GN=RH3 PE=1 SV=2;>tr|F4K180|F4K180_ARATH DEAD-box ATP-dependent RNA helicase 3 OS=Arabidopsis thaliana GN=emb1138 PE=1 SV=1;>sp|Q8L7S8-2|RH3_ARATH Isoform 2 o	3	13	13	13	0	0	0	3	0	1	5	4	0	0	0	3	6	4	7	5	3	7	6	1	7	1	0	7	5	5	0	0	0	3	0	1	5	4	0	0	0	3	6	4
sp|Q8L7U5|BSL1_ARATH	sp|Q8L7U5|BSL1_ARATH	1	1	1	>sp|Q8L7U5|BSL1_ARATH Serine/threonine-protein phosphatase BSL1 OS=Arabidopsis thaliana GN=BSL1 PE=1 SV=2	1	1	1	1	0	0	0	0	0	0	0	0	0	0	0	1	0	0	0	0	0	0	0	0	0	0	0	0	0	0	0	0	0	0	0	0	0	0	0	0	0	1	0	0
sp|Q8L828|COB23_ARATH;tr|A0A1I9LTK3|A0A1I9LTK3_ARATH;tr|B9DFE3|B9DFE3_ARATH;sp|Q8L828-2|COB23_ARATH;tr|F4J1E5|F4J1E5_ARATH	sp|Q8L828|COB23_ARATH;tr|A0A1I9LTK3|A0A1I9LTK3_ARATH;tr|B9DFE3|B9DFE3_ARATH;sp|Q8L828-2|COB23_ARATH;tr|F4J1E5|F4J1E5_ARATH	11;11;11;11;11	2;2;2;2;2	2;2;2;2;2	>sp|Q8L828|COB23_ARATH Coatomer subunit beta-3 OS=Arabidopsis thaliana GN=At3g15980 PE=2 SV=1;>tr|A0A1I9LTK3|A0A1I9LTK3_ARATH Coatomer subunit beta OS=Arabidopsis thaliana GN=At3g15980 PE=3 SV=1;>tr|B9DFE3|B9DFE3_ARATH Coatomer subunit beta OS=Arabidops	5	11	2	2	0	0	0	1	0	1	3	5	2	1	3	4	4	3	5	7	4	3	1	1	4	2	0	2	2	2	0	0	0	0	0	0	0	1	0	0	0	1	0	0
sp|Q8L831|NUDT3_ARATH	sp|Q8L831|NUDT3_ARATH	21	21	21	>sp|Q8L831|NUDT3_ARATH Nudix hydrolase 3 OS=Arabidopsis thaliana GN=NUDT3 PE=1 SV=1	1	21	21	21	0	0	0	5	0	1	2	4	2	1	7	8	5	6	8	9	7	2	1	2	3	4	2	3	5	4	0	0	0	5	0	1	2	4	2	1	7	8	5	6
sp|Q8L8W6|RL392_ARATH	sp|Q8L8W6|RL392_ARATH	2	2	2	>sp|Q8L8W6|RL392_ARATH 60S ribosomal protein L39-2 OS=Arabidopsis thaliana GN=RPL39B PE=3 SV=1	1	2	2	2	0	0	0	1	0	0	0	0	0	0	0	1	0	1	1	2	0	0	0	0	1	0	0	0	1	0	0	0	0	1	0	0	0	0	0	0	0	1	0	1
sp|Q93VB8|RS22_ARATH;sp|Q8L8Y0|RS21_ARATH	sp|Q93VB8|RS22_ARATH;sp|Q8L8Y0|RS21_ARATH	30;30	7;7	7;7	>sp|Q93VB8|RS22_ARATH 40S ribosomal protein S2-2 OS=Arabidopsis thaliana GN=RPS2B PE=2 SV=1;>sp|Q8L8Y0|RS21_ARATH 40S ribosomal protein S2-1 OS=Arabidopsis thaliana GN=RPS2A PE=2 SV=2	2	30	7	7	0	0	1	9	1	5	9	14	3	4	7	17	15	15	18	11	7	8	6	3	18	9	3	4	10	7	0	0	0	2	0	2	2	5	0	0	1	4	4	4
sp|Q8L940|PDX13_ARATH;sp|O80446|PDXL4_ARATH	sp|Q8L940|PDX13_ARATH	23;5	23;5	14;0	>sp|Q8L940|PDX13_ARATH Pyridoxal 5-phosphate synthase subunit PDX1.3 OS=Arabidopsis thaliana GN=PDX13 PE=1 SV=2	2	23	23	14	0	0	1	13	3	17	15	17	11	14	17	11	10	10	13	9	13	14	16	15	11	19	14	13	15	15	0	0	1	13	3	17	15	17	11	14	17	11	10	10
sp|Q8L953|RS273_ARATH	sp|Q8L953|RS273_ARATH	3	2	2	>sp|Q8L953|RS273_ARATH 40S ribosomal protein S27-3 OS=Arabidopsis thaliana GN=RPS27D PE=2 SV=2	1	3	2	2	0	0	0	0	0	0	0	0	0	1	1	0	0	0	1	1	1	0	0	0	3	0	0	0	0	0	0	0	0	0	0	0	0	0	0	1	1	0	0	0
sp|Q8L970|P4H7_ARATH	sp|Q8L970|P4H7_ARATH	1	1	1	>sp|Q8L970|P4H7_ARATH Probable prolyl 4-hydroxylase 7 OS=Arabidopsis thaliana GN=P4H7 PE=2 SV=1	1	1	1	1	0	0	0	0	0	0	0	0	0	0	0	0	0	0	0	0	1	0	0	0	0	0	0	1	0	0	0	0	0	0	0	0	0	0	0	0	0	0	0	0
sp|Q8L9A0|RM21_ARATH	sp|Q8L9A0|RM21_ARATH	2	2	2	>sp|Q8L9A0|RM21_ARATH 50S ribosomal protein L21, mitochondrial OS=Arabidopsis thaliana GN=RPL21M PE=2 SV=1	1	2	2	2	0	0	0	0	0	0	0	0	0	0	1	0	0	0	1	0	0	0	0	0	1	1	0	0	0	0	0	0	0	0	0	0	0	0	0	0	1	0	0	0
sp|Q8L9P8|RLF33_ARATH;tr|A0A178V8S6|A0A178V8S6_ARATH;sp|Q9LUS7|RLF23_ARATH	sp|Q8L9P8|RLF33_ARATH;tr|A0A178V8S6|A0A178V8S6_ARATH;sp|Q9LUS7|RLF23_ARATH	1;1;1	1;1;1	1;1;1	>sp|Q8L9P8|RLF33_ARATH Protein RALF-like 33 OS=Arabidopsis thaliana GN=RALFL33 PE=2 SV=1;>tr|A0A178V8S6|A0A178V8S6_ARATH RALF23 OS=Arabidopsis thaliana GN=RALF23 PE=4 SV=1;>sp|Q9LUS7|RLF23_ARATH Rapid alkalinization factor 23 OS=Arabidopsis thaliana GN=RAL	3	1	1	1	0	0	0	0	0	0	0	0	0	0	0	0	0	0	0	1	1	0	0	0	0	0	0	0	0	0	0	0	0	0	0	0	0	0	0	0	0	0	0	0
sp|Q8LA13|RH11_ARATH	sp|Q8LA13|RH11_ARATH	4	1	1	>sp|Q8LA13|RH11_ARATH DEAD-box ATP-dependent RNA helicase 11 OS=Arabidopsis thaliana GN=RH11 PE=1 SV=1	1	4	1	1	0	0	0	0	0	0	0	1	0	0	0	2	0	1	2	1	1	0	0	0	3	0	0	0	0	0	0	0	0	0	0	0	0	0	0	0	0	0	0	0
sp|Q8LAC4-2|URH2_ARATH;sp|Q8LAC4|URH2_ARATH	sp|Q8LAC4-2|URH2_ARATH;sp|Q8LAC4|URH2_ARATH	3;3	3;3	3;3	>sp|Q8LAC4-2|URH2_ARATH Isoform 2 of Probable uridine nucleosidase 2 OS=Arabidopsis thaliana GN=URH2;>sp|Q8LAC4|URH2_ARATH Probable uridine nucleosidase 2 OS=Arabidopsis thaliana GN=URH2 PE=2 SV=1	2	3	3	3	0	0	0	0	0	0	0	0	0	0	2	0	0	0	1	0	0	0	0	0	0	0	0	0	0	0	0	0	0	0	0	0	0	0	0	0	2	0	0	0
sp|Q8LAD0|PDX2_ARATH	sp|Q8LAD0|PDX2_ARATH	2	2	2	>sp|Q8LAD0|PDX2_ARATH Probable pyridoxal 5-phosphate synthase subunit PDX2 OS=Arabidopsis thaliana GN=PDX2 PE=1 SV=1	1	2	2	2	0	0	0	0	0	0	0	0	0	1	0	0	0	0	2	1	0	0	0	0	1	0	0	0	0	0	0	0	0	0	0	0	0	0	0	1	0	0	0	0
sp|Q8LAD2|SUCA2_ARATH;tr|B3H632|B3H632_ARATH	sp|Q8LAD2|SUCA2_ARATH;tr|B3H632|B3H632_ARATH	16;9	4;2	4;2	>sp|Q8LAD2|SUCA2_ARATH Succinate--CoA ligase [ADP-forming] subunit alpha-2, mitochondrial OS=Arabidopsis thaliana GN=At5g23250 PE=1 SV=2;>tr|B3H632|B3H632_ARATH Succinyl-CoA ligase [GDP-forming] subunit alpha-2 OS=Arabidopsis thaliana GN=At5g23250 PE=3 SV=	2	16	4	4	0	0	2	7	3	7	8	9	6	5	8	9	11	9	8	6	8	8	7	6	8	9	6	7	9	7	0	0	0	0	0	1	1	1	0	0	1	1	2	1
sp|Q8LAP6|PAP12_ARATH	sp|Q8LAP6|PAP12_ARATH	4	4	4	>sp|Q8LAP6|PAP12_ARATH Probable plastid-lipid-associated protein 12, chloroplastic OS=Arabidopsis thaliana GN=PAP12 PE=2 SV=1	1	4	4	4	0	0	0	0	0	0	0	0	0	0	1	1	0	0	1	0	2	1	2	1	2	2	0	0	0	0	0	0	0	0	0	0	0	0	0	0	1	1	0	0
sp|Q8LAS8|SFGH_ARATH	sp|Q8LAS8|SFGH_ARATH	7	7	7	>sp|Q8LAS8|SFGH_ARATH S-formylglutathione hydrolase OS=Arabidopsis thaliana GN=SFGH PE=1 SV=2	1	7	7	7	0	0	1	4	0	0	0	1	1	1	4	4	3	3	3	2	4	1	1	1	2	5	2	0	2	1	0	0	1	4	0	0	0	1	1	1	4	4	3	3
sp|Q8LAZ7|CSN5A_ARATH;sp|Q8LAZ7-2|CSN5A_ARATH;sp|Q9FVU9|CSN5B_ARATH	sp|Q8LAZ7|CSN5A_ARATH;sp|Q8LAZ7-2|CSN5A_ARATH	8;7;1	8;7;1	8;7;1	>sp|Q8LAZ7|CSN5A_ARATH COP9 signalosome complex subunit 5a OS=Arabidopsis thaliana GN=CSN5A PE=1 SV=2;>sp|Q8LAZ7-2|CSN5A_ARATH Isoform 2 of COP9 signalosome complex subunit 5a OS=Arabidopsis thaliana GN=CSN5A	3	8	8	8	0	0	0	4	0	0	1	1	2	3	4	4	5	4	4	3	3	3	5	3	3	4	3	3	2	2	0	0	0	4	0	0	1	1	2	3	4	4	5	4
sp|Q8LB01-2|DAPB2_ARATH;sp|Q8LB01|DAPB2_ARATH	sp|Q8LB01-2|DAPB2_ARATH;sp|Q8LB01|DAPB2_ARATH	7;7	7;7	3;3	>sp|Q8LB01-2|DAPB2_ARATH Isoform 2 of 4-hydroxy-tetrahydrodipicolinate reductase 2, chloroplastic OS=Arabidopsis thaliana GN=DAPB2;>sp|Q8LB01|DAPB2_ARATH 4-hydroxy-tetrahydrodipicolinate reductase 2, chloroplastic OS=Arabidopsis thaliana GN=DAPB2 PE=2 SV=1	2	7	7	3	0	0	0	1	0	0	0	1	1	1	5	2	1	1	4	3	2	0	0	0	5	3	1	0	0	1	0	0	0	1	0	0	0	1	1	1	5	2	1	1
sp|Q8LB02|SDHB2_ARATH	sp|Q8LB02|SDHB2_ARATH	7	7	2	>sp|Q8LB02|SDHB2_ARATH Succinate dehydrogenase [ubiquinone] iron-sulfur subunit 2, mitochondrial OS=Arabidopsis thaliana GN=SDH2-2 PE=1 SV=2	1	7	7	2	0	0	0	1	0	1	2	4	0	1	1	2	4	3	3	4	1	2	0	3	3	2	0	1	1	2	0	0	0	1	0	1	2	4	0	1	1	2	4	3
sp|Q8LB10|CLPR4_ARATH	sp|Q8LB10|CLPR4_ARATH	3	3	3	>sp|Q8LB10|CLPR4_ARATH ATP-dependent Clp protease proteolytic subunit-related protein 4, chloroplastic OS=Arabidopsis thaliana GN=CLPR4 PE=1 SV=1	1	3	3	3	0	0	0	0	0	0	0	1	0	0	0	0	0	0	1	0	0	1	0	0	1	0	0	0	0	0	0	0	0	0	0	0	0	1	0	0	0	0	0	0
tr|A0A178V891|A0A178V891_ARATH;sp|Q8LBI1|RL51_ARATH;tr|F4J912|F4J912_ARATH	tr|A0A178V891|A0A178V891_ARATH;sp|Q8LBI1|RL51_ARATH;tr|F4J912|F4J912_ARATH	26;26;21	26;26;21	5;5;5	>tr|A0A178V891|A0A178V891_ARATH RPL5A OS=Arabidopsis thaliana GN=ATL5 PE=1 SV=1;>sp|Q8LBI1|RL51_ARATH 60S ribosomal protein L5-1 OS=Arabidopsis thaliana GN=ATL5 PE=1 SV=2;>tr|F4J912|F4J912_ARATH Ribosomal protein L5 OS=Arabidopsis thaliana GN=ATL5 PE=1 SV=	3	26	26	5	0	0	3	11	2	7	7	13	4	5	9	15	10	15	9	10	9	9	7	3	12	9	6	5	12	7	0	0	3	11	2	7	7	13	4	5	9	15	10	15
sp|Q8LBK6|GRS15_ARATH	sp|Q8LBK6|GRS15_ARATH	5	5	5	>sp|Q8LBK6|GRS15_ARATH Monothiol glutaredoxin-S15, mitochondrial OS=Arabidopsis thaliana GN=GRXS15 PE=1 SV=2	1	5	5	5	0	0	0	1	0	4	2	2	0	0	0	0	1	1	0	0	0	1	1	1	0	1	0	1	1	0	0	0	0	1	0	4	2	2	0	0	0	0	1	1
tr|A8MR92|A8MR92_ARATH;sp|Q8LBM4|ISAM1_ARATH;tr|F4ILA9|F4ILA9_ARATH	tr|A8MR92|A8MR92_ARATH;sp|Q8LBM4|ISAM1_ARATH;tr|F4ILA9|F4ILA9_ARATH	4;4;4	4;4;4	4;4;4	>tr|A8MR92|A8MR92_ARATH Iron-sulphur cluster biosynthesis family protein OS=Arabidopsis thaliana GN=At2g16710 PE=4 SV=1;>sp|Q8LBM4|ISAM1_ARATH Iron-sulfur assembly protein IscA-like 1, mitochondrial OS=Arabidopsis thaliana GN=At2g16710 PE=2 SV=2;>tr|F4ILA9	3	4	4	4	0	0	0	1	0	2	2	3	1	1	0	1	1	1	1	1	1	1	1	2	0	1	0	1	1	0	0	0	0	1	0	2	2	3	1	1	0	1	1	1
sp|Q8LBZ7|SDHB1_ARATH	sp|Q8LBZ7|SDHB1_ARATH	6	1	1	>sp|Q8LBZ7|SDHB1_ARATH Succinate dehydrogenase [ubiquinone] iron-sulfur subunit 1, mitochondrial OS=Arabidopsis thaliana GN=SDH2-1 PE=1 SV=2	1	6	1	1	0	0	0	1	0	1	2	4	0	1	1	2	3	2	4	3	1	2	0	3	2	2	0	1	1	2	0	0	0	0	0	0	0	1	0	0	0	0	0	0
sp|Q8LC83|RS242_ARATH	sp|Q8LC83|RS242_ARATH	12	5	5	>sp|Q8LC83|RS242_ARATH 40S ribosomal protein S24-2 OS=Arabidopsis thaliana GN=RPS24B PE=2 SV=2	1	12	5	5	0	0	0	8	0	3	3	3	1	3	3	4	3	2	8	6	3	2	3	1	8	8	2	1	5	1	0	0	0	3	0	0	0	0	0	2	2	0	0	0
sp|Q8LCL3|RL272_ARATH;sp|Q9SKX8|RL271_ARATH	sp|Q8LCL3|RL272_ARATH	9;4	3;1	3;1	>sp|Q8LCL3|RL272_ARATH 60S ribosomal protein L27-2 OS=Arabidopsis thaliana GN=RPL27B PE=2 SV=2	2	9	3	3	0	0	2	5	1	3	4	5	2	2	3	4	3	3	4	2	2	2	3	2	3	2	1	2	4	3	0	0	0	2	0	0	0	1	0	0	1	0	0	0
sp|Q8LCU7|MECR_ARATH;tr|F4J6R6|F4J6R6_ARATH	sp|Q8LCU7|MECR_ARATH;tr|F4J6R6|F4J6R6_ARATH	2;1	2;1	2;1	>sp|Q8LCU7|MECR_ARATH Probable trans-2-enoyl-CoA reductase, mitochondrial OS=Arabidopsis thaliana GN=At3g45770 PE=1 SV=1;>tr|F4J6R6|F4J6R6_ARATH Polyketide synthase, enoylreductase family protein OS=Arabidopsis thaliana GN=At3g45770 PE=4 SV=1	2	2	2	2	0	0	0	0	0	0	1	1	0	0	0	1	0	0	0	0	1	0	0	0	0	0	0	0	0	0	0	0	0	0	0	0	1	1	0	0	0	1	0	0
sp|Q8LD03|RS73_ARATH	sp|Q8LD03|RS73_ARATH	17	17	12	>sp|Q8LD03|RS73_ARATH 40S ribosomal protein S7-3 OS=Arabidopsis thaliana GN=RPS7C PE=1 SV=2	1	17	17	12	0	0	0	7	1	6	10	10	3	2	5	13	10	11	11	6	5	8	8	6	8	6	3	7	9	9	0	0	0	7	1	6	10	10	3	2	5	13	10	11
sp|Q8LD27|PSB6_ARATH;tr|F4JRY2|F4JRY2_ARATH	sp|Q8LD27|PSB6_ARATH;tr|F4JRY2|F4JRY2_ARATH	6;6	6;6	6;6	>sp|Q8LD27|PSB6_ARATH Proteasome subunit beta type-6 OS=Arabidopsis thaliana GN=PBA1 PE=1 SV=2;>tr|F4JRY2|F4JRY2_ARATH Proteasome subunit beta type OS=Arabidopsis thaliana GN=PBA1 PE=3 SV=1	2	6	6	6	0	0	0	4	0	2	1	3	0	2	1	0	1	1	3	3	3	2	1	1	2	5	2	2	2	1	0	0	0	4	0	2	1	3	0	2	1	0	1	1
sp|Q8LD46|R23A1_ARATH	sp|Q8LD46|R23A1_ARATH	19	19	2	>sp|Q8LD46|R23A1_ARATH 60S ribosomal protein L23a-1 OS=Arabidopsis thaliana GN=RPL23AA PE=2 SV=2	1	19	19	2	0	0	1	13	1	9	11	11	6	7	8	15	7	10	9	10	9	10	3	7	10	11	7	6	8	9	0	0	1	13	1	9	11	11	6	7	8	15	7	10
sp|Q8LDP4-2|CP19D_ARATH;sp|Q8LDP4|CP19D_ARATH;sp|Q8RWY7-3|CYP95_ARATH;sp|Q8RWY7|CYP95_ARATH	sp|Q8LDP4-2|CP19D_ARATH;sp|Q8LDP4|CP19D_ARATH	9;9;2;2	7;7;1;1	6;6;1;1	>sp|Q8LDP4-2|CP19D_ARATH Isoform 2 of Peptidyl-prolyl cis-trans isomerase CYP19-4 OS=Arabidopsis thaliana GN=CYP19-4;>sp|Q8LDP4|CP19D_ARATH Peptidyl-prolyl cis-trans isomerase CYP19-4 OS=Arabidopsis thaliana GN=CYP19-4 PE=1 SV=2	4	9	7	6	0	0	0	2	0	2	2	4	1	1	2	5	5	6	1	2	3	2	3	2	1	3	2	1	2	2	0	0	0	2	0	1	1	2	1	1	2	3	3	4
sp|Q8LDQ4|TAP46_ARATH	sp|Q8LDQ4|TAP46_ARATH	1	1	1	>sp|Q8LDQ4|TAP46_ARATH PP2A regulatory subunit TAP46 OS=Arabidopsis thaliana GN=TAP46 PE=1 SV=2	1	1	1	1	0	0	0	0	0	0	0	0	0	0	0	0	1	0	0	0	0	0	0	0	0	0	0	0	0	0	0	0	0	0	0	0	0	0	0	0	0	0	1	0
sp|Q8LE47|PPR87_ARATH	sp|Q8LE47|PPR87_ARATH	2	2	2	>sp|Q8LE47|PPR87_ARATH Pentatricopeptide repeat-containing protein At1g61870, mitochondrial OS=Arabidopsis thaliana GN=PPR336 PE=2 SV=2	1	2	2	2	0	0	0	0	0	0	0	0	0	0	0	0	1	0	1	0	0	0	0	0	1	0	0	0	0	0	0	0	0	0	0	0	0	0	0	0	0	0	1	0
sp|Q8LE52|DHAR3_ARATH	sp|Q8LE52|DHAR3_ARATH	2	2	2	>sp|Q8LE52|DHAR3_ARATH Glutathione S-transferase DHAR3, chloroplastic OS=Arabidopsis thaliana GN=DHAR3 PE=1 SV=1	1	2	2	2	0	0	0	0	0	0	0	0	0	0	0	0	0	1	2	0	0	0	0	0	2	0	0	0	0	0	0	0	0	0	0	0	0	0	0	0	0	0	0	1
sp|Q8LEM8|RL373_ARATH	sp|Q8LEM8|RL373_ARATH	16	16	0	>sp|Q8LEM8|RL373_ARATH 60S ribosomal protein L37-3 OS=Arabidopsis thaliana GN=RPL37C PE=3 SV=1	1	16	16	0	0	0	0	9	0	10	7	7	4	5	7	5	5	10	6	7	8	4	5	2	6	6	10	5	7	5	0	0	0	9	0	10	7	7	4	5	7	5	5	10
sp|Q8LF21|DRP1C_ARATH	sp|Q8LF21|DRP1C_ARATH	2	2	2	>sp|Q8LF21|DRP1C_ARATH Dynamin-related protein 1C OS=Arabidopsis thaliana GN=DRP1C PE=1 SV=2	1	2	2	2	0	0	0	0	0	0	0	0	0	0	0	0	0	0	1	0	1	0	0	0	0	0	0	0	0	0	0	0	0	0	0	0	0	0	0	0	0	0	0	0
sp|Q8LFC0|IDH1_ARATH;sp|P93032-2|IDH2_ARATH;sp|P93032|IDH2_ARATH;sp|O81796|IDH3_ARATH	sp|Q8LFC0|IDH1_ARATH;sp|P93032-2|IDH2_ARATH;sp|P93032|IDH2_ARATH;sp|O81796|IDH3_ARATH	6;3;3;3	6;3;3;3	6;3;3;3	>sp|Q8LFC0|IDH1_ARATH Isocitrate dehydrogenase [NAD] regulatory subunit 1, mitochondrial OS=Arabidopsis thaliana GN=IDH1 PE=1 SV=2;>sp|P93032-2|IDH2_ARATH Isoform 2 of Isocitrate dehydrogenase [NAD] regulatory subunit 2, mitochondrial OS=Arabidopsis thalia	4	6	6	6	0	0	1	1	0	0	0	1	1	1	1	4	2	2	2	2	2	1	1	0	2	1	0	0	0	0	0	0	1	1	0	0	0	1	1	1	1	4	2	2
sp|Q8LFH7|RL371_ARATH;tr|A0A1I9LRU8|A0A1I9LRU8_ARATH	sp|Q8LFH7|RL371_ARATH;tr|A0A1I9LRU8|A0A1I9LRU8_ARATH	15;10	1;0	1;0	>sp|Q8LFH7|RL371_ARATH 60S ribosomal protein L37-1 OS=Arabidopsis thaliana GN=RPL37A PE=3 SV=1;>tr|A0A1I9LRU8|A0A1I9LRU8_ARATH Ribosomal protein L37 OS=Arabidopsis thaliana GN=At3g16080 PE=3 SV=1	2	15	1	1	0	0	0	8	0	9	5	6	3	4	7	4	4	10	5	7	8	3	4	1	5	6	10	4	6	4	0	0	0	0	0	0	0	0	0	0	1	0	0	1
sp|Q8LG05|STKLM_ARATH	sp|Q8LG05|STKLM_ARATH	1	1	1	>sp|Q8LG05|STKLM_ARATH Transcription factor STKL1 OS=Arabidopsis thaliana GN=STKL1 PE=1 SV=1	1	1	1	1	0	0	0	0	0	0	0	1	0	0	0	0	0	0	0	0	0	0	0	0	0	0	0	1	0	0	0	0	0	0	0	0	0	1	0	0	0	0	0	0
sp|Q8LG77|IDH6_ARATH	sp|Q8LG77|IDH6_ARATH	5	1	1	>sp|Q8LG77|IDH6_ARATH Isocitrate dehydrogenase [NAD] catalytic subunit 6, mitochondrial OS=Arabidopsis thaliana GN=IDH6 PE=1 SV=2	1	5	1	1	0	0	0	1	0	0	2	3	0	2	1	2	2	2	3	1	2	2	2	1	3	2	0	2	2	1	0	0	0	0	0	0	0	1	0	0	0	0	0	0
sp|Q8LGI2|SCPDL_ARATH	sp|Q8LGI2|SCPDL_ARATH	1	1	1	>sp|Q8LGI2|SCPDL_ARATH Probable mitochondrial saccharopine dehydrogenase-like oxidoreductase At5g39410 OS=Arabidopsis thaliana GN=At5g39410 PE=1 SV=2	1	1	1	1	0	0	0	0	0	0	0	1	0	0	0	1	1	0	0	0	0	1	0	0	0	0	0	0	0	0	0	0	0	0	0	0	0	1	0	0	0	1	1	0
sp|Q8LPF1|PP387_ARATH	sp|Q8LPF1|PP387_ARATH	3	3	3	>sp|Q8LPF1|PP387_ARATH Pentatricopeptide repeat-containing protein At5g15980, mitochondrial OS=Arabidopsis thaliana GN=At5g15980 PE=2 SV=1	1	3	3	3	0	0	0	1	0	0	0	0	0	0	0	0	0	0	2	0	1	0	0	0	2	0	0	0	0	0	0	0	0	1	0	0	0	0	0	0	0	0	0	0
sp|Q8LPJ5|ICDHP_ARATH	sp|Q8LPJ5|ICDHP_ARATH	15	12	12	>sp|Q8LPJ5|ICDHP_ARATH Isocitrate dehydrogenase [NADP], chloroplastic/mitochondrial OS=Arabidopsis thaliana GN=At5g14590 PE=1 SV=1	1	15	12	12	0	0	1	8	1	5	4	6	1	4	7	6	7	5	8	5	7	4	5	5	7	9	1	7	7	7	0	0	1	5	1	2	1	3	1	3	6	4	4	3
sp|Q8LPJ7|RS262_ARATH;sp|Q9LYK9|RS263_ARATH	sp|Q8LPJ7|RS262_ARATH;sp|Q9LYK9|RS263_ARATH	5;4	5;4	2;2	>sp|Q8LPJ7|RS262_ARATH 40S ribosomal protein S26-2 OS=Arabidopsis thaliana GN=RPS26B PE=2 SV=2;>sp|Q9LYK9|RS263_ARATH 40S ribosomal protein S26-3 OS=Arabidopsis thaliana GN=RPS26C PE=2 SV=1	2	5	5	2	0	0	0	3	0	4	4	4	0	1	2	3	3	4	4	3	1	3	3	1	4	4	2	2	5	2	0	0	0	3	0	4	4	4	0	1	2	3	3	4
sp|Q8LPR9|TI110_ARATH	sp|Q8LPR9|TI110_ARATH	10	10	10	>sp|Q8LPR9|TI110_ARATH Protein TIC110, chloroplastic OS=Arabidopsis thaliana GN=TIC110 PE=1 SV=1	1	10	10	10	0	0	0	2	0	0	2	4	0	0	1	5	5	4	5	3	2	5	2	1	4	0	0	1	3	2	0	0	0	2	0	0	2	4	0	0	1	5	5	4
sp|Q8RUF8|NILP3_ARATH	sp|Q8RUF8|NILP3_ARATH	1	1	1	>sp|Q8RUF8|NILP3_ARATH Omega-amidase, chloroplastic OS=Arabidopsis thaliana GN=NLP3 PE=1 SV=1	1	1	1	1	0	0	0	0	0	0	0	0	0	0	1	0	0	0	0	0	0	0	0	0	0	0	0	0	0	0	0	0	0	0	0	0	0	0	0	0	1	0	0	0
sp|Q8RWN9|ODP22_ARATH	sp|Q8RWN9|ODP22_ARATH	12	12	9	>sp|Q8RWN9|ODP22_ARATH Dihydrolipoyllysine-residue acetyltransferase component 2 of pyruvate dehydrogenase complex, mitochondrial OS=Arabidopsis thaliana GN=At3g13930 PE=1 SV=2	1	12	12	9	0	0	0	7	0	6	5	8	4	4	6	7	4	6	6	3	6	5	4	4	4	6	6	4	6	3	0	0	0	7	0	6	5	8	4	4	6	7	4	6
tr|F4JBY2|F4JBY2_ARATH;sp|Q8RWV0|TKTC1_ARATH	tr|F4JBY2|F4JBY2_ARATH;sp|Q8RWV0|TKTC1_ARATH	30;30	22;22	22;22	>tr|F4JBY2|F4JBY2_ARATH Transketolase OS=Arabidopsis thaliana GN=AtTKL1 PE=1 SV=1;>sp|Q8RWV0|TKTC1_ARATH Transketolase-1, chloroplastic OS=Arabidopsis thaliana GN=TKL-1 PE=1 SV=1	2	30	22	22	0	0	4	16	7	14	15	19	15	11	17	22	23	22	16	18	20	19	19	18	17	17	13	14	17	15	0	0	1	11	3	9	10	14	9	8	11	16	17	16
sp|Q8RWZ3|IBR3_ARATH	sp|Q8RWZ3|IBR3_ARATH	5	5	5	>sp|Q8RWZ3|IBR3_ARATH Probable acyl-CoA dehydrogenase IBR3 OS=Arabidopsis thaliana GN=IBR3 PE=1 SV=1	1	5	5	5	0	0	0	1	0	0	2	2	0	0	0	0	1	2	1	0	0	0	0	0	0	0	0	0	0	0	0	0	0	1	0	0	2	2	0	0	0	0	1	2
sp|Q8RX71|BAG4_ARATH	sp|Q8RX71|BAG4_ARATH	2	2	2	>sp|Q8RX71|BAG4_ARATH BAG family molecular chaperone regulator 4 OS=Arabidopsis thaliana GN=BAG4 PE=1 SV=1	1	2	2	2	0	0	0	0	0	1	0	0	0	0	0	1	0	0	0	0	0	0	0	0	0	0	0	0	0	0	0	0	0	0	0	1	0	0	0	0	0	1	0	0
sp|Q8RX72|AMPL3_ARATH	sp|Q8RX72|AMPL3_ARATH	4	1	1	>sp|Q8RX72|AMPL3_ARATH Leucine aminopeptidase 3, chloroplastic OS=Arabidopsis thaliana GN=LAP3 PE=2 SV=1	1	4	1	1	0	0	0	1	0	1	0	1	1	0	1	1	1	1	1	1	3	1	0	0	1	3	0	0	0	0	0	0	0	0	0	0	0	0	0	0	0	0	0	0
sp|Q8RXD9|DPE2_ARATH	sp|Q8RXD9|DPE2_ARATH	13	13	13	>sp|Q8RXD9|DPE2_ARATH 4-alpha-glucanotransferase DPE2 OS=Arabidopsis thaliana GN=DPE2 PE=1 SV=1	1	13	13	13	0	0	1	0	1	1	1	1	0	2	1	3	1	3	2	0	2	8	7	6	3	3	2	1	2	2	0	0	1	0	1	1	1	1	0	2	1	3	1	3
sp|Q8RXF1|SF3A1_ARATH;tr|F4HW92|F4HW92_ARATH	sp|Q8RXF1|SF3A1_ARATH	3;1	3;1	3;1	>sp|Q8RXF1|SF3A1_ARATH Probable splicing factor 3A subunit 1 OS=Arabidopsis thaliana GN=At1g14650 PE=1 SV=2	2	3	3	3	0	0	0	0	0	0	0	1	0	0	0	0	2	0	1	0	0	0	0	0	0	0	0	0	0	0	0	0	0	0	0	0	0	1	0	0	0	0	2	0
sp|Q8RXF8|MIRO1_ARATH	sp|Q8RXF8|MIRO1_ARATH	2	2	2	>sp|Q8RXF8|MIRO1_ARATH Mitochondrial Rho GTPase 1 OS=Arabidopsis thaliana GN=MIRO1 PE=1 SV=1	1	2	2	2	0	0	0	0	0	0	0	1	0	0	0	1	0	1	1	0	0	0	0	0	0	0	0	0	1	0	0	0	0	0	0	0	0	1	0	0	0	1	0	1
sp|Q8RXN4|HIBC5_ARATH	sp|Q8RXN4|HIBC5_ARATH	2	2	2	>sp|Q8RXN4|HIBC5_ARATH 3-hydroxyisobutyryl-CoA hydrolase-like protein 2, mitochondrial OS=Arabidopsis thaliana GN=At4g31810 PE=2 SV=1	1	2	2	2	0	0	0	1	0	0	0	0	0	1	1	0	0	0	1	2	1	0	0	0	2	2	0	0	0	0	0	0	0	1	0	0	0	0	0	1	1	0	0	0
sp|Q8RXU5|R37A2_ARATH	sp|Q8RXU5|R37A2_ARATH	9	9	6	>sp|Q8RXU5|R37A2_ARATH 60S ribosomal protein L37a-2 OS=Arabidopsis thaliana GN=RPL37AC PE=3 SV=1	1	9	9	6	0	1	3	5	3	5	4	6	2	2	5	5	3	8	5	4	4	2	2	2	6	4	4	2	3	4	0	1	3	5	3	5	4	6	2	2	5	5	3	8
tr|A0A1I9LPZ9|A0A1I9LPZ9_ARATH;sp|Q8RY22|DEGP7_ARATH	tr|A0A1I9LPZ9|A0A1I9LPZ9_ARATH;sp|Q8RY22|DEGP7_ARATH	1;1	1;1	1;1	>tr|A0A1I9LPZ9|A0A1I9LPZ9_ARATH DegP protease 7 OS=Arabidopsis thaliana GN=DEG7 PE=4 SV=1;>sp|Q8RY22|DEGP7_ARATH Protease Do-like 7 OS=Arabidopsis thaliana GN=DEGP7 PE=2 SV=1	2	1	1	1	0	0	0	1	0	0	0	0	0	0	0	0	0	0	0	0	0	0	0	0	0	0	0	0	0	0	0	0	0	1	0	0	0	0	0	0	0	0	0	0
sp|Q8RY25|NU98A_ARATH;sp|F4ID16|NU98B_ARATH	sp|Q8RY25|NU98A_ARATH;sp|F4ID16|NU98B_ARATH	2;1	2;1	2;1	>sp|Q8RY25|NU98A_ARATH Nuclear pore complex protein NUP98A OS=Arabidopsis thaliana GN=NUP98A PE=1 SV=1;>sp|F4ID16|NU98B_ARATH Nuclear pore complex protein NUP98B OS=Arabidopsis thaliana GN=NUP98B PE=1 SV=1	2	2	2	2	0	0	0	0	0	0	0	0	1	0	0	0	0	0	1	0	0	0	0	0	1	1	0	0	0	0	0	0	0	0	0	0	0	0	1	0	0	0	0	0
sp|Q8S8F8-2|GEM_ARATH;sp|Q8S8F8|GEM_ARATH	sp|Q8S8F8-2|GEM_ARATH;sp|Q8S8F8|GEM_ARATH	2;2	2;2	2;2	>sp|Q8S8F8-2|GEM_ARATH Isoform 2 of GLABRA2 expression modulator OS=Arabidopsis thaliana GN=GEM;>sp|Q8S8F8|GEM_ARATH GLABRA2 expression modulator OS=Arabidopsis thaliana GN=GEM PE=1 SV=1	2	2	2	2	0	0	0	0	0	0	0	0	0	0	0	0	0	0	0	0	0	1	1	0	0	0	0	0	0	0	0	0	0	0	0	0	0	0	0	0	0	0	0	0
sp|Q8S8M9-2|ALFL6_ARATH;sp|Q8S8M9|ALFL6_ARATH;sp|Q8LA16|ALFL7_ARATH	sp|Q8S8M9-2|ALFL6_ARATH;sp|Q8S8M9|ALFL6_ARATH;sp|Q8LA16|ALFL7_ARATH	4;4;2	4;4;2	4;4;2	>sp|Q8S8M9-2|ALFL6_ARATH Isoform 2 of PHD finger protein ALFIN-LIKE 6 OS=Arabidopsis thaliana GN=AL6;>sp|Q8S8M9|ALFL6_ARATH PHD finger protein ALFIN-LIKE 6 OS=Arabidopsis thaliana GN=AL6 PE=2 SV=1;>sp|Q8LA16|ALFL7_ARATH PHD finger protein ALFIN-LIKE 7 OS=A	3	4	4	4	0	0	0	0	0	0	0	0	0	0	0	1	1	1	1	0	0	1	1	0	1	1	0	0	0	1	0	0	0	0	0	0	0	0	0	0	0	1	1	1
sp|Q8S9J1-2|PPOCM_ARATH;sp|Q8S9J1|PPOCM_ARATH	sp|Q8S9J1-2|PPOCM_ARATH;sp|Q8S9J1|PPOCM_ARATH	1;1	1;1	1;1	>sp|Q8S9J1-2|PPOCM_ARATH Isoform 2 of Protoporphyrinogen oxidase 2, chloroplastic/mitochondrial OS=Arabidopsis thaliana GN=PPOX2;>sp|Q8S9J1|PPOCM_ARATH Protoporphyrinogen oxidase 2, chloroplastic/mitochondrial OS=Arabidopsis thaliana GN=PPOX2 PE=1 SV=1	2	1	1	1	0	0	0	0	0	0	0	0	0	0	0	0	0	0	1	0	0	0	0	0	1	0	0	0	0	0	0	0	0	0	0	0	0	0	0	0	0	0	0	0
sp|Q8S9J2|SYYC1_ARATH;sp|F4HWL4|SYYC2_ARATH	sp|Q8S9J2|SYYC1_ARATH;sp|F4HWL4|SYYC2_ARATH	5;3	5;3	5;3	>sp|Q8S9J2|SYYC1_ARATH Tyrosine--tRNA ligase 1, cytoplasmic OS=Arabidopsis thaliana GN=At2g33840 PE=2 SV=1;>sp|F4HWL4|SYYC2_ARATH Tyrosine--tRNA ligase 2, cytoplasmic OS=Arabidopsis thaliana GN=At1g28350 PE=1 SV=1	2	5	5	5	0	0	0	1	0	0	0	1	0	1	1	1	1	1	5	3	1	0	0	0	2	2	0	0	0	0	0	0	0	1	0	0	0	1	0	1	1	1	1	1
tr|F4IM05|F4IM05_ARATH;sp|Q8S9M1-3|PAP13_ARATH;tr|A8MRU9|A8MRU9_ARATH;sp|Q8S9M1-2|PAP13_ARATH;sp|Q8S9M1-4|PAP13_ARATH;sp|Q8S9M1|PAP13_ARATH;sp|Q8S9M1-6|PAP13_ARATH	tr|F4IM05|F4IM05_ARATH;sp|Q8S9M1-3|PAP13_ARATH;tr|A8MRU9|A8MRU9_ARATH;sp|Q8S9M1-2|PAP13_ARATH;sp|Q8S9M1-4|PAP13_ARATH;sp|Q8S9M1|PAP13_ARATH;sp|Q8S9M1-6|PAP13_ARATH	2;2;2;2;2;2;1	2;2;2;2;2;2;1	2;2;2;2;2;2;1	>tr|F4IM05|F4IM05_ARATH Putative plastid-lipid-associated protein OS=Arabidopsis thaliana GN=At2g42130 PE=4 SV=1;>sp|Q8S9M1-3|PAP13_ARATH Isoform 3 of Probable plastid-lipid-associated protein 13, chloroplastic OS=Arabidopsis thaliana GN=PAP13;>tr|A8MRU9|A	7	2	2	2	0	0	0	0	0	0	0	0	0	0	0	0	0	0	0	0	1	1	0	1	0	0	0	0	0	0	0	0	0	0	0	0	0	0	0	0	0	0	0	0
sp|Q8VX13-2|PDI13_ARATH;sp|Q8VX13|PDI13_ARATH	sp|Q8VX13-2|PDI13_ARATH;sp|Q8VX13|PDI13_ARATH	1;1	1;1	1;1	>sp|Q8VX13-2|PDI13_ARATH Isoform 2 of Protein disulfide isomerase-like 1-3 OS=Arabidopsis thaliana GN=PDIL1-3;>sp|Q8VX13|PDI13_ARATH Protein disulfide isomerase-like 1-3 OS=Arabidopsis thaliana GN=PDIL1-3 PE=2 SV=1	2	1	1	1	0	0	0	0	0	0	0	0	0	0	0	0	0	0	1	1	0	0	0	0	1	1	0	0	0	1	0	0	0	0	0	0	0	0	0	0	0	0	0	0
sp|Q8VXY9|UAH_ARATH	sp|Q8VXY9|UAH_ARATH	2	2	2	>sp|Q8VXY9|UAH_ARATH Ureidoglycolate hydrolase OS=Arabidopsis thaliana GN=UAH PE=1 SV=1	1	2	2	2	0	0	0	0	0	0	0	0	0	0	0	0	0	0	2	0	0	0	0	0	0	0	0	0	0	0	0	0	0	0	0	0	0	0	0	0	0	0	0	0
sp|Q8VXZ9-2|R47BP_ARATH;sp|Q8VXZ9|R47BP_ARATH	sp|Q8VXZ9-2|R47BP_ARATH;sp|Q8VXZ9|R47BP_ARATH	1;1	1;1	1;1	>sp|Q8VXZ9-2|R47BP_ARATH Isoform 2 of Polyadenylate-binding protein RBP47B OS=Arabidopsis thaliana GN=RBP47B;>sp|Q8VXZ9|R47BP_ARATH Polyadenylate-binding protein RBP47B OS=Arabidopsis thaliana GN=RBP47B PE=2 SV=1	2	1	1	1	0	0	0	0	0	0	1	0	0	0	0	0	0	0	0	0	0	0	0	0	1	0	0	0	0	0	0	0	0	0	0	0	1	0	0	0	0	0	0	0
sp|Q8VY07|EPN1_ARATH	sp|Q8VY07|EPN1_ARATH	10	10	10	>sp|Q8VY07|EPN1_ARATH Clathrin interactor EPSIN 1 OS=Arabidopsis thaliana GN=EPSIN1 PE=1 SV=1	1	10	10	10	0	0	0	0	0	4	4	3	0	0	0	0	2	1	0	1	0	4	3	4	1	0	0	3	1	2	0	0	0	0	0	4	4	3	0	0	0	0	2	1
sp|Q9FYB7|RSZ32_ARATH;sp|Q8VYA5|RSZ33_ARATH;tr|A0A178V7R7|A0A178V7R7_ARATH;sp|Q9FYB7-2|RSZ32_ARATH;sp|Q8VYA5-3|RSZ33_ARATH;sp|Q8VYA5-2|RSZ33_ARATH	sp|Q9FYB7|RSZ32_ARATH;sp|Q8VYA5|RSZ33_ARATH	4;4;1;1;1;1	4;4;1;1;1;1	4;4;1;1;1;1	>sp|Q9FYB7|RSZ32_ARATH Serine/arginine-rich splicing factor RS2Z32 OS=Arabidopsis thaliana GN=RS2Z32 PE=1 SV=1;>sp|Q8VYA5|RSZ33_ARATH Serine/arginine-rich splicing factor RS2Z33 OS=Arabidopsis thaliana GN=RS2Z33 PE=1 SV=1	6	4	4	4	0	0	0	1	0	0	0	1	2	2	2	1	0	0	1	0	2	1	0	0	0	1	2	0	0	0	0	0	0	1	0	0	0	1	2	2	2	1	0	0
sp|Q8VYB7|PGTA1_ARATH	sp|Q8VYB7|PGTA1_ARATH	8	8	8	>sp|Q8VYB7|PGTA1_ARATH Geranylgeranyl transferase type-2 subunit alpha 1 OS=Arabidopsis thaliana GN=RGTA1 PE=1 SV=1	1	8	8	8	0	0	0	1	0	0	0	1	0	0	3	3	1	2	5	1	1	1	1	0	2	2	0	0	1	1	0	0	0	1	0	0	0	1	0	0	3	3	1	2
sp|Q8VYE2|TIM50_ARATH;tr|F4I3H1|F4I3H1_ARATH	sp|Q8VYE2|TIM50_ARATH;tr|F4I3H1|F4I3H1_ARATH	5;4	5;4	5;4	>sp|Q8VYE2|TIM50_ARATH Mitochondrial import inner membrane translocase subunit TIM50 OS=Arabidopsis thaliana GN=TIM50 PE=1 SV=1;>tr|F4I3H1|F4I3H1_ARATH Mitochondrial import inner membrane translocase subunit TIM50 OS=Arabidopsis thaliana GN=TIM50 PE=4 SV=1	2	5	5	5	0	0	0	0	0	1	2	1	0	0	1	2	3	2	3	3	1	1	1	0	3	3	0	1	1	1	0	0	0	0	0	1	2	1	0	0	1	2	3	2
sp|Q8VYG9|PIRL9_ARATH	sp|Q8VYG9|PIRL9_ARATH	1	1	1	>sp|Q8VYG9|PIRL9_ARATH Plant intracellular Ras-group-related LRR protein 9 OS=Arabidopsis thaliana GN=PIRL9 PE=2 SV=1	1	1	1	1	0	0	0	0	0	0	1	0	0	0	0	1	0	1	0	0	0	0	0	0	0	0	0	0	0	0	0	0	0	0	0	0	1	0	0	0	0	1	0	1
sp|Q8VYI3|ECH2_ARATH	sp|Q8VYI3|ECH2_ARATH	1	1	1	>sp|Q8VYI3|ECH2_ARATH Enoyl-CoA hydratase 2, peroxisomal OS=Arabidopsis thaliana GN=ECH2 PE=1 SV=1	1	1	1	1	0	0	0	1	0	0	0	0	0	1	0	0	0	0	1	1	1	0	0	0	0	0	0	0	0	0	0	0	0	1	0	0	0	0	0	1	0	0	0	0
sp|Q8VYJ7|CLPB4_ARATH	sp|Q8VYJ7|CLPB4_ARATH	10	6	6	>sp|Q8VYJ7|CLPB4_ARATH Chaperone protein ClpB4, mitochondrial OS=Arabidopsis thaliana GN=CLPB4 PE=2 SV=1	1	10	6	6	0	0	0	1	0	1	3	3	1	2	1	3	3	3	6	5	2	1	1	1	6	3	0	1	1	2	0	0	0	0	0	0	0	0	0	0	0	1	0	1
sp|Q8VYK7|ATG8F_ARATH	sp|Q8VYK7|ATG8F_ARATH	2	2	2	>sp|Q8VYK7|ATG8F_ARATH Autophagy-related protein 8f OS=Arabidopsis thaliana GN=ATG8F PE=1 SV=1	1	2	2	2	0	0	0	0	0	0	0	0	0	0	0	1	0	1	1	0	1	0	0	0	0	0	0	0	0	0	0	0	0	0	0	0	0	0	0	0	0	1	0	1
sp|Q8VYN6|PFKA5_ARATH;sp|Q9FKG3-2|PFKA4_ARATH;sp|Q9FKG3|PFKA4_ARATH	sp|Q8VYN6|PFKA5_ARATH	9;1;1	9;1;1	8;0;0	>sp|Q8VYN6|PFKA5_ARATH ATP-dependent 6-phosphofructokinase 5, chloroplastic OS=Arabidopsis thaliana GN=PFK5 PE=1 SV=1	3	9	9	8	0	0	0	4	2	1	2	3	0	0	2	2	2	2	5	2	3	2	1	1	3	3	0	0	2	1	0	0	0	4	2	1	2	3	0	0	2	2	2	2
sp|Q8VYN9|PHO32_ARATH;sp|Q8L4N1-2|PHO34_ARATH;sp|Q8L4N1|PHO34_ARATH	sp|Q8VYN9|PHO32_ARATH;sp|Q8L4N1-2|PHO34_ARATH;sp|Q8L4N1|PHO34_ARATH	2;1;1	2;1;1	2;1;1	>sp|Q8VYN9|PHO32_ARATH Universal stress protein PHOS32 OS=Arabidopsis thaliana GN=PHOS32 PE=1 SV=1;>sp|Q8L4N1-2|PHO34_ARATH Isoform 2 of Universal stress protein PHOS34 OS=Arabidopsis thaliana GN=PHOS34;>sp|Q8L4N1|PHO34_ARATH Universal stress protein PHOS3	3	2	2	2	0	0	0	0	0	0	0	0	0	0	0	1	0	0	0	2	1	0	0	0	1	0	0	0	0	0	0	0	0	0	0	0	0	0	0	0	0	1	0	0
sp|Q8VYP0|SCO11_ARATH	sp|Q8VYP0|SCO11_ARATH	2	2	2	>sp|Q8VYP0|SCO11_ARATH Protein SCO1 homolog 1, mitochondrial OS=Arabidopsis thaliana GN=HCC1 PE=2 SV=1	1	2	2	2	0	0	0	0	0	0	0	0	0	0	0	0	1	0	0	1	0	0	0	0	0	0	0	0	0	0	0	0	0	0	0	0	0	0	0	0	0	0	1	0
sp|Q8VYR5|PP351_ARATH	sp|Q8VYR5|PP351_ARATH	2	2	2	>sp|Q8VYR5|PP351_ARATH Pentatricopeptide repeat-containing protein At4g35850, mitochondrial OS=Arabidopsis thaliana GN=At4g35850 PE=1 SV=1	1	2	2	2	0	0	0	0	0	0	0	0	0	0	0	1	1	1	0	0	0	0	0	0	1	0	0	0	0	0	0	0	0	0	0	0	0	0	0	0	0	1	1	1
sp|Q8VYV7-2|DHQS_ARATH;sp|Q8VYV7|DHQS_ARATH	sp|Q8VYV7-2|DHQS_ARATH;sp|Q8VYV7|DHQS_ARATH	6;6	6;6	6;6	>sp|Q8VYV7-2|DHQS_ARATH Isoform 2 of 3-dehydroquinate synthase, chloroplastic OS=Arabidopsis thaliana GN=DHQS;>sp|Q8VYV7|DHQS_ARATH 3-dehydroquinate synthase, chloroplastic OS=Arabidopsis thaliana GN=DHQS PE=1 SV=1	2	6	6	6	0	0	0	1	0	0	0	1	0	0	1	1	1	1	3	3	2	2	0	0	2	1	0	0	3	1	0	0	0	1	0	0	0	1	0	0	1	1	1	1
sp|Q8VZ19|RL302_ARATH	sp|Q8VZ19|RL302_ARATH	9	2	2	>sp|Q8VZ19|RL302_ARATH 60S ribosomal protein L30-2 OS=Arabidopsis thaliana GN=RPL30B PE=3 SV=1	1	9	2	2	0	0	0	5	1	4	4	2	1	1	3	2	4	3	3	3	4	1	1	1	4	3	0	2	3	2	0	0	0	2	0	0	0	0	0	0	0	0	1	0
sp|Q8VZB9|R10A1_ARATH	sp|Q8VZB9|R10A1_ARATH	11	4	3	>sp|Q8VZB9|R10A1_ARATH 60S ribosomal protein L10a-1 OS=Arabidopsis thaliana GN=RPL10AA PE=1 SV=1	1	11	4	3	0	0	0	6	0	2	7	7	2	1	2	5	7	6	6	6	5	5	3	4	8	4	1	4	4	3	0	0	0	1	0	0	1	3	0	0	1	1	3	1
sp|Q8VZC3|AL121_ARATH	sp|Q8VZC3|AL121_ARATH	14	14	14	>sp|Q8VZC3|AL121_ARATH Delta-1-pyrroline-5-carboxylate dehydrogenase 12A1, mitochondrial OS=Arabidopsis thaliana GN=ALDH12A1 PE=2 SV=1	1	14	14	14	0	0	0	4	0	2	3	8	1	0	4	2	2	2	10	7	4	1	0	0	4	3	1	2	4	1	0	0	0	4	0	2	3	8	1	0	4	2	2	2
sp|Q8VZF1|AEE7_ARATH	sp|Q8VZF1|AEE7_ARATH	13	13	13	>sp|Q8VZF1|AEE7_ARATH Acetate/butyrate--CoA ligase AAE7, peroxisomal OS=Arabidopsis thaliana GN=AAE7 PE=1 SV=1	1	13	13	13	0	0	0	5	1	4	3	5	1	2	5	5	2	5	4	6	7	3	3	3	4	5	2	2	3	3	0	0	0	5	1	4	3	5	1	2	5	5	2	5
sp|Q8VZF3|CGEP_ARATH;sp|Q8VZF3-2|CGEP_ARATH	sp|Q8VZF3|CGEP_ARATH;sp|Q8VZF3-2|CGEP_ARATH	6;6	6;6	6;6	>sp|Q8VZF3|CGEP_ARATH Probable glutamyl endopeptidase, chloroplastic OS=Arabidopsis thaliana GN=GEP PE=2 SV=2;>sp|Q8VZF3-2|CGEP_ARATH Isoform 2 of Probable glutamyl endopeptidase, chloroplastic OS=Arabidopsis thaliana GN=GEP	2	6	6	6	0	0	0	1	0	0	1	1	0	0	0	1	2	1	3	2	2	0	0	0	1	2	0	0	1	1	0	0	0	1	0	0	1	1	0	0	0	1	2	1
sp|Q8VZG2|HSR4_ARATH;tr|Q9M0V7|Q9M0V7_ARATH;sp|Q9FN75-2|AATPI_ARATH;sp|Q147F9|AATPC_ARATH;sp|F4J0B7|AATP8_ARATH;tr|A0A1I9LRU0|A0A1I9LRU0_ARATH;sp|Q9FN78|AATPF_ARATH;sp|F4KFX5|AATPJ_ARATH;sp|Q9LJJ5|AATPB_ARATH;sp|Q9LP11|AATP1_ARATH;sp|F4IQG2|AATP2_ARATH;sp|Q8GW96|AATP3_ARATH;sp|Q9FN75|AATPI_ARATH;sp|Q8RY66|AATPD_ARATH;sp|F4JPK8|AATPE_ARATH;sp|Q9FKM3|AATPK_ARATH;sp|Q9FN77|AATPG_ARATH	sp|Q8VZG2|HSR4_ARATH	4;1;1;1;1;1;1;1;1;1;1;1;1;1;1;1;1	4;1;1;1;1;1;1;1;1;1;1;1;1;1;1;1;1	4;1;1;1;1;1;1;1;1;1;1;1;1;1;1;1;1	>sp|Q8VZG2|HSR4_ARATH Protein HYPER-SENSITIVITY-RELATED 4 OS=Arabidopsis thaliana GN=HSR4 PE=2 SV=1	17	4	4	4	0	0	0	0	0	0	0	0	0	0	0	1	0	2	2	0	0	0	0	0	0	0	0	0	0	0	0	0	0	0	0	0	0	0	0	0	0	1	0	2
sp|Q8VZG7|TSN1_ARATH;sp|Q8VZG7-2|TSN1_ARATH	sp|Q8VZG7|TSN1_ARATH;sp|Q8VZG7-2|TSN1_ARATH	34;34	34;34	27;27	>sp|Q8VZG7|TSN1_ARATH Ribonuclease TUDOR 1 OS=Arabidopsis thaliana GN=TSN1 PE=1 SV=1;>sp|Q8VZG7-2|TSN1_ARATH Isoform 2 of Ribonuclease TUDOR 1 OS=Arabidopsis thaliana GN=TSN1	2	34	34	27	0	0	1	7	0	0	14	18	1	0	8	13	11	9	21	14	9	4	2	3	17	4	0	2	6	5	0	0	1	7	0	0	14	18	1	0	8	13	11	9
sp|Q8VZH2|APM1_ARATH	sp|Q8VZH2|APM1_ARATH	15	15	15	>sp|Q8VZH2|APM1_ARATH Aminopeptidase M1 OS=Arabidopsis thaliana GN=APM1 PE=1 SV=1	1	15	15	15	0	0	0	4	0	0	4	4	1	0	4	5	2	3	4	9	4	7	4	2	7	5	0	0	3	0	0	0	0	4	0	0	4	4	1	0	4	5	2	3
sp|Q8VZM1|NAA15_ARATH;tr|F4HS68|F4HS68_ARATH	sp|Q8VZM1|NAA15_ARATH;tr|F4HS68|F4HS68_ARATH	15;15	15;15	15;15	>sp|Q8VZM1|NAA15_ARATH N-terminal acetyltransferase A complex auxiliary subunit NAA15 OS=Arabidopsis thaliana GN=NAA15 PE=1 SV=1;>tr|F4HS68|F4HS68_ARATH Tetratricopeptide repeat-containing protein OS=Arabidopsis thaliana GN=EMB2753 PE=1 SV=1	2	15	15	15	0	0	0	2	0	0	0	0	0	1	2	1	2	3	8	3	3	4	0	0	7	2	0	0	1	1	0	0	0	2	0	0	0	0	0	1	2	1	2	3
sp|Q8VZP1|GPP2_ARATH	sp|Q8VZP1|GPP2_ARATH	2	2	2	>sp|Q8VZP1|GPP2_ARATH (DL)-glycerol-3-phosphatase 2 OS=Arabidopsis thaliana GN=GPP2 PE=1 SV=1	1	2	2	2	0	0	0	1	1	0	0	0	0	0	0	0	0	0	0	0	0	0	0	0	0	0	0	0	0	0	0	0	0	1	1	0	0	0	0	0	0	0	0	0
sp|Q8W0Z9|CCR4A_ARATH	sp|Q8W0Z9|CCR4A_ARATH	1	1	1	>sp|Q8W0Z9|CCR4A_ARATH Carbon catabolite repressor protein 4 homolog 1 OS=Arabidopsis thaliana GN=CCR4-1 PE=2 SV=1	1	1	1	1	0	0	0	1	0	0	0	1	0	0	1	0	0	0	0	0	1	1	0	0	0	0	0	1	0	1	0	0	0	1	0	0	0	1	0	0	1	0	0	0
sp|Q8W206|CSN6A_ARATH;sp|Q8W1P0|CSN6B_ARATH	sp|Q8W206|CSN6A_ARATH	3;1	3;1	3;1	>sp|Q8W206|CSN6A_ARATH COP9 signalosome complex subunit 6a OS=Arabidopsis thaliana GN=CSN6A PE=1 SV=2	2	3	3	3	0	0	0	0	0	0	0	1	0	0	1	0	0	0	2	1	0	1	0	0	1	0	0	0	0	0	0	0	0	0	0	0	0	1	0	0	1	0	0	0
sp|Q8W207|CSN2_ARATH	sp|Q8W207|CSN2_ARATH	6	6	6	>sp|Q8W207|CSN2_ARATH COP9 signalosome complex subunit 2 OS=Arabidopsis thaliana GN=CSN2 PE=1 SV=1	1	6	6	6	0	0	0	0	0	0	0	0	0	0	0	3	0	0	2	1	0	0	0	0	2	0	0	0	0	0	0	0	0	0	0	0	0	0	0	0	0	3	0	0
sp|Q8W487|YB95_ARATH	sp|Q8W487|YB95_ARATH	4	4	4	>sp|Q8W487|YB95_ARATH Uncharacterized protein At2g39795, mitochondrial OS=Arabidopsis thaliana GN=At2g39795 PE=1 SV=1	1	4	4	4	0	0	0	0	1	0	1	0	0	0	0	1	1	1	2	1	0	0	0	1	0	1	0	0	0	1	0	0	0	0	1	0	1	0	0	0	0	1	1	1
sp|Q8W493-2|FNRL2_ARATH;sp|Q8W493-3|FNRL2_ARATH;sp|Q8W493|FNRL2_ARATH	sp|Q8W493-2|FNRL2_ARATH;sp|Q8W493-3|FNRL2_ARATH;sp|Q8W493|FNRL2_ARATH	2;2;2	2;2;2	2;2;2	>sp|Q8W493-2|FNRL2_ARATH Isoform 2 of Ferredoxin--NADP reductase, leaf isozyme 2, chloroplastic OS=Arabidopsis thaliana GN=LFNR2;>sp|Q8W493-3|FNRL2_ARATH Isoform 3 of Ferredoxin--NADP reductase, leaf isozyme 2, chloroplastic OS=Arabidopsis thaliana GN=LFNR	3	2	2	2	0	0	0	0	0	0	0	0	1	1	1	0	0	0	1	0	2	1	0	0	0	2	1	0	0	0	0	0	0	0	0	0	0	0	1	1	1	0	0	0
sp|Q8W4D0|CPY71_ARATH	sp|Q8W4D0|CPY71_ARATH	4	4	4	>sp|Q8W4D0|CPY71_ARATH Peptidyl-prolyl cis-trans isomerase CYP71 OS=Arabidopsis thaliana GN=CYP71 PE=1 SV=1	1	4	4	4	0	0	0	0	0	0	0	0	0	0	0	0	0	0	2	3	1	0	0	0	1	1	0	0	0	0	0	0	0	0	0	0	0	0	0	0	0	0	0	0
sp|Q8W4F3|SYQ_ARATH;tr|F4ICG2|F4ICG2_ARATH	sp|Q8W4F3|SYQ_ARATH;tr|F4ICG2|F4ICG2_ARATH	4;4	4;4	4;4	>sp|Q8W4F3|SYQ_ARATH Glutamine--tRNA ligase, cytoplasmic OS=Arabidopsis thaliana GN=OVA9 PE=2 SV=1;>tr|F4ICG2|F4ICG2_ARATH Putative tRNA-glutamine ligase OS=Arabidopsis thaliana GN=OVA9 PE=3 SV=1	2	4	4	4	0	0	0	1	0	0	0	0	0	0	0	1	1	0	0	1	1	0	0	0	1	0	0	0	0	0	0	0	0	1	0	0	0	0	0	0	0	1	1	0
sp|Q8W4M5|PFPB1_ARATH;sp|F4JGR5|PFPB2_ARATH	sp|Q8W4M5|PFPB1_ARATH	8;2	8;2	8;2	>sp|Q8W4M5|PFPB1_ARATH Pyrophosphate--fructose 6-phosphate 1-phosphotransferase subunit beta 1 OS=Arabidopsis thaliana GN=PFP-BETA1 PE=1 SV=1	2	8	8	8	0	0	0	1	0	0	3	2	0	0	0	3	1	2	3	4	2	3	1	0	2	1	0	1	2	1	0	0	0	1	0	0	3	2	0	0	0	3	1	2
tr|F4K5I3|F4K5I3_ARATH;sp|Q8W575|CSN3_ARATH	tr|F4K5I3|F4K5I3_ARATH;sp|Q8W575|CSN3_ARATH	2;2	2;2	2;2	>tr|F4K5I3|F4K5I3_ARATH COP9 signalosome complex subunit 3 OS=Arabidopsis thaliana GN=COP13 PE=4 SV=1;>sp|Q8W575|CSN3_ARATH COP9 signalosome complex subunit 3 OS=Arabidopsis thaliana GN=CSN3 PE=1 SV=2	2	2	2	2	0	0	0	0	0	0	0	1	0	0	0	0	0	1	2	2	1	0	0	0	0	0	0	0	1	0	0	0	0	0	0	0	0	1	0	0	0	0	0	1
sp|Q8W585|FTSH8_ARATH;sp|O80860|FTSH2_ARATH;sp|Q9M895|FTSI3_ARATH;sp|Q1PDW5|FTSH6_ARATH;tr|F4K9Q6|F4K9Q6_ARATH;sp|O80983|FTSH4_ARATH	sp|Q8W585|FTSH8_ARATH	5;2;1;1;1;1	5;2;1;1;1;1	5;2;1;1;1;1	>sp|Q8W585|FTSH8_ARATH ATP-dependent zinc metalloprotease FTSH 8, chloroplastic OS=Arabidopsis thaliana GN=FTSH8 PE=1 SV=1	6	5	5	5	0	0	0	0	0	0	0	0	0	0	0	0	1	2	0	0	1	2	0	0	1	1	0	0	0	0	0	0	0	0	0	0	0	0	0	0	0	0	1	2
sp|Q8W593-2|LGUC_ARATH;sp|Q8W593|LGUC_ARATH	sp|Q8W593-2|LGUC_ARATH;sp|Q8W593|LGUC_ARATH	9;9	5;5	5;5	>sp|Q8W593-2|LGUC_ARATH Isoform 2 of Probable lactoylglutathione lyase, chloroplastic OS=Arabidopsis thaliana GN=At1g67280;>sp|Q8W593|LGUC_ARATH Probable lactoylglutathione lyase, chloroplastic OS=Arabidopsis thaliana GN=At1g67280 PE=1 SV=1	2	9	5	5	0	0	0	3	1	2	2	2	1	1	3	5	2	2	7	2	3	2	2	1	4	3	0	1	2	2	0	0	0	2	1	0	1	0	0	0	2	2	0	0
sp|Q93V56|IPYR1_ARATH;sp|O82597|IPYR5_ARATH	sp|Q93V56|IPYR1_ARATH	3;1	3;1	3;1	>sp|Q93V56|IPYR1_ARATH Soluble inorganic pyrophosphatase 1 OS=Arabidopsis thaliana GN=PPA1 PE=1 SV=1	2	3	3	3	0	0	0	0	0	0	0	0	0	1	3	2	0	1	2	0	1	0	0	0	1	0	0	0	0	0	0	0	0	0	0	0	0	0	0	1	3	2	0	1
sp|Q93VC7|RPS1_ARATH	sp|Q93VC7|RPS1_ARATH	1	1	1	>sp|Q93VC7|RPS1_ARATH 30S ribosomal protein S1, chloroplastic OS=Arabidopsis thaliana GN=RPS1 PE=1 SV=1	1	1	1	1	0	0	0	0	0	0	0	0	0	0	0	0	0	0	1	1	0	0	0	0	0	0	0	0	0	0	0	0	0	0	0	0	0	0	0	0	0	0	0	0
sp|Q93VG5|RS81_ARATH;sp|Q9FIF3|RS82_ARATH	sp|Q93VG5|RS81_ARATH	26;8	26;8	26;8	>sp|Q93VG5|RS81_ARATH 40S ribosomal protein S8-1 OS=Arabidopsis thaliana GN=RPS8A PE=1 SV=1	2	26	26	26	0	0	4	13	5	14	16	13	5	5	11	14	11	13	10	9	11	13	14	5	12	10	12	10	14	13	0	0	4	13	5	14	16	13	5	5	11	14	11	13
sp|Q93VH9|RS41_ARATH;tr|F4IMI7|F4IMI7_ARATH	sp|Q93VH9|RS41_ARATH;tr|F4IMI7|F4IMI7_ARATH	33;18	33;18	1;0	>sp|Q93VH9|RS41_ARATH 40S ribosomal protein S4-1 OS=Arabidopsis thaliana GN=RPS4A PE=2 SV=1;>tr|F4IMI7|F4IMI7_ARATH 40S ribosomal protein S4-1 OS=Arabidopsis thaliana GN=At2g17360 PE=4 SV=1	2	33	33	1	0	0	0	10	0	6	13	19	0	4	9	13	16	13	18	14	7	13	8	4	19	10	1	5	13	13	0	0	0	10	0	6	13	19	0	4	9	13	16	13
sp|Q93VI3|RL171_ARATH	sp|Q93VI3|RL171_ARATH	13	4	4	>sp|Q93VI3|RL171_ARATH 60S ribosomal protein L17-1 OS=Arabidopsis thaliana GN=RPL17A PE=2 SV=1	1	13	4	4	0	0	2	2	2	2	4	9	1	1	4	7	6	4	5	4	3	3	3	1	6	4	3	2	4	2	0	0	0	0	0	0	0	3	0	0	1	2	2	2
sp|Q93VK5|LUT5_ARATH	sp|Q93VK5|LUT5_ARATH	1	1	1	>sp|Q93VK5|LUT5_ARATH Protein LUTEIN DEFICIENT 5, chloroplastic OS=Arabidopsis thaliana GN=CYP97A3 PE=1 SV=1	1	1	1	1	0	0	0	0	0	0	0	0	0	0	0	1	1	1	0	0	0	0	0	0	0	0	0	0	0	0	0	0	0	0	0	0	0	0	0	0	0	1	1	1
sp|Q93VP3|IF5A2_ARATH;sp|Q93VP3-2|IF5A2_ARATH	sp|Q93VP3|IF5A2_ARATH;sp|Q93VP3-2|IF5A2_ARATH	10;9	10;9	6;5	>sp|Q93VP3|IF5A2_ARATH Eukaryotic translation initiation factor 5A-2 OS=Arabidopsis thaliana GN=ELF5A-2 PE=1 SV=1;>sp|Q93VP3-2|IF5A2_ARATH Isoform 2 of Eukaryotic translation initiation factor 5A-2 OS=Arabidopsis thaliana GN=ELF5A-2	2	10	10	6	0	0	0	3	1	3	4	6	1	3	3	8	7	6	2	2	2	6	5	4	2	3	2	3	4	4	0	0	0	3	1	3	4	6	1	3	3	8	7	6
sp|Q93VR3|GME_ARATH	sp|Q93VR3|GME_ARATH	12	12	12	>sp|Q93VR3|GME_ARATH GDP-mannose 3,5-epimerase OS=Arabidopsis thaliana GN=At5g28840 PE=1 SV=1	1	12	12	12	0	0	0	4	0	1	1	3	1	1	4	1	2	3	5	3	4	1	1	1	3	4	2	3	5	3	0	0	0	4	0	1	1	3	1	1	4	1	2	3
sp|Q93VT9|RL101_ARATH;sp|Q93VT9-2|RL101_ARATH	sp|Q93VT9|RL101_ARATH	19;9	19;9	4;4	>sp|Q93VT9|RL101_ARATH 60S ribosomal protein L10-1 OS=Arabidopsis thaliana GN=RPL10A PE=1 SV=1	2	19	19	4	0	0	1	10	1	8	9	11	5	8	9	15	11	12	11	11	9	9	7	5	13	12	3	5	10	8	0	0	1	10	1	8	9	11	5	8	9	15	11	12
sp|Q93W22|RL103_ARATH	sp|Q93W22|RL103_ARATH	19	5	3	>sp|Q93W22|RL103_ARATH 60S ribosomal protein L10-3 OS=Arabidopsis thaliana GN=RPL10C PE=2 SV=1	1	19	5	3	0	0	0	10	1	8	9	10	4	7	8	15	11	12	11	11	9	8	7	4	11	11	2	6	10	7	0	0	0	2	0	1	1	2	1	1	1	3	3	2
sp|Q93WJ8|MDAR2_ARATH	sp|Q93WJ8|MDAR2_ARATH	9	8	8	>sp|Q93WJ8|MDAR2_ARATH Monodehydroascorbate reductase 2 OS=Arabidopsis thaliana GN=MDAR2 PE=1 SV=1	1	9	8	8	0	0	0	2	0	1	1	3	1	0	3	3	3	1	5	4	5	2	2	1	3	2	1	1	3	4	0	0	0	2	0	0	1	2	0	0	2	2	2	0
sp|Q93WL3|CLPT1_ARATH	sp|Q93WL3|CLPT1_ARATH	3	3	3	>sp|Q93WL3|CLPT1_ARATH ATP-dependent Clp protease ATP-binding subunit CLPT1, chloroplastic OS=Arabidopsis thaliana GN=CLPT1 PE=1 SV=1	1	3	3	3	0	0	0	0	0	0	0	0	0	0	1	1	0	1	1	0	0	1	0	0	1	0	0	0	1	0	0	0	0	0	0	0	0	0	0	0	1	1	0	1
sp|Q93XM7|MCAT_ARATH	sp|Q93XM7|MCAT_ARATH	3	3	3	>sp|Q93XM7|MCAT_ARATH Mitochondrial carnitine/acylcarnitine carrier-like protein OS=Arabidopsis thaliana GN=BOU PE=1 SV=1	1	3	3	3	0	0	0	0	0	0	0	2	0	0	0	0	0	1	2	0	0	0	0	0	0	0	0	0	0	0	0	0	0	0	0	0	0	2	0	0	0	0	0	1
sp|Q93XW5|NSP5_ARATH	sp|Q93XW5|NSP5_ARATH	12	12	12	>sp|Q93XW5|NSP5_ARATH Nitrile-specifier protein 5 OS=Arabidopsis thaliana GN=NSP5 PE=2 SV=1	1	12	12	12	0	0	0	3	1	1	3	5	2	1	6	4	4	6	3	6	4	4	3	3	2	3	2	0	3	2	0	0	0	3	1	1	3	5	2	1	6	4	4	6
sp|Q93Y22|COPD_ARATH	sp|Q93Y22|COPD_ARATH	6	6	6	>sp|Q93Y22|COPD_ARATH Coatomer subunit delta OS=Arabidopsis thaliana GN=At5g05010 PE=1 SV=2	1	6	6	6	0	0	0	0	0	1	1	4	0	0	0	3	3	2	4	3	1	2	1	1	3	0	0	1	1	1	0	0	0	0	0	1	1	4	0	0	0	3	3	2
sp|Q93Y35|PSMD6_ARATH	sp|Q93Y35|PSMD6_ARATH	7	7	7	>sp|Q93Y35|PSMD6_ARATH 26S proteasome non-ATPase regulatory subunit 6 homolog OS=Arabidopsis thaliana GN=RPN7 PE=1 SV=1	1	7	7	7	0	0	0	0	0	0	0	1	0	1	1	5	2	0	3	3	1	0	0	0	4	0	0	0	0	0	0	0	0	0	0	0	0	1	0	1	1	5	2	0
sp|Q93Y40|ORP3C_ARATH;tr|F4JTW1|F4JTW1_ARATH	sp|Q93Y40|ORP3C_ARATH	4;1	4;1	4;1	>sp|Q93Y40|ORP3C_ARATH Oxysterol-binding protein-related protein 3C OS=Arabidopsis thaliana GN=ORP3C PE=2 SV=1	2	4	4	4	0	0	0	2	0	1	0	1	0	3	0	1	0	0	3	1	2	0	1	0	2	2	0	0	0	0	0	0	0	2	0	1	0	1	0	3	0	1	0	0
sp|Q93YU6|TRM51_ARATH	sp|Q93YU6|TRM51_ARATH	1	1	1	>sp|Q93YU6|TRM51_ARATH tRNA (guanine(37)-N1)-methyltransferase 1 OS=Arabidopsis thaliana GN=At3g56120 PE=2 SV=1	1	1	1	1	0	0	0	0	0	0	0	0	0	0	0	0	0	0	0	0	0	0	0	0	1	0	0	0	0	0	0	0	0	0	0	0	0	0	0	0	0	0	0	0
sp|Q93YZ7-3|ILVH2_ARATH;sp|Q93YZ7|ILVH2_ARATH	sp|Q93YZ7-3|ILVH2_ARATH;sp|Q93YZ7|ILVH2_ARATH	2;2	1;1	1;1	>sp|Q93YZ7-3|ILVH2_ARATH Isoform 3 of Acetolactate synthase small subunit 2, chloroplastic OS=Arabidopsis thaliana GN=At2g31810;>sp|Q93YZ7|ILVH2_ARATH Acetolactate synthase small subunit 2, chloroplastic OS=Arabidopsis thaliana GN=At2g31810 PE=1 SV=1	2	2	1	1	0	0	0	0	0	0	0	1	0	0	0	0	1	1	0	0	0	0	0	0	0	0	0	0	0	0	0	0	0	0	0	0	0	0	0	0	0	0	0	1
sp|Q93Z53|PKP3_ARATH	sp|Q93Z53|PKP3_ARATH	3	2	2	>sp|Q93Z53|PKP3_ARATH Plastidial pyruvate kinase 3, chloroplastic OS=Arabidopsis thaliana GN=PKP3 PE=1 SV=1	1	3	2	2	0	0	0	2	0	1	1	1	1	1	0	1	1	2	2	3	0	2	1	1	2	1	1	1	1	1	0	0	0	1	0	0	0	0	0	0	0	0	0	1
sp|Q93Z70|ARGC_ARATH	sp|Q93Z70|ARGC_ARATH	7	7	7	>sp|Q93Z70|ARGC_ARATH Probable N-acetyl-gamma-glutamyl-phosphate reductase, chloroplastic OS=Arabidopsis thaliana GN=At2g19940 PE=1 SV=2	1	7	7	7	0	0	0	3	0	0	1	0	1	1	3	2	0	2	4	2	2	0	0	0	2	2	2	0	0	1	0	0	0	3	0	0	1	0	1	1	3	2	0	2
sp|Q93ZB6|DCUP1_ARATH;sp|Q93ZB6-2|DCUP1_ARATH	sp|Q93ZB6|DCUP1_ARATH;sp|Q93ZB6-2|DCUP1_ARATH	2;1	2;1	2;1	>sp|Q93ZB6|DCUP1_ARATH Uroporphyrinogen decarboxylase 1, chloroplastic OS=Arabidopsis thaliana GN=HEME1 PE=2 SV=2;>sp|Q93ZB6-2|DCUP1_ARATH Isoform 2 of Uroporphyrinogen decarboxylase 1, chloroplastic OS=Arabidopsis thaliana GN=HEME1	2	2	2	2	0	0	0	1	0	0	0	0	0	0	0	0	0	0	0	1	0	0	0	0	0	0	0	0	0	0	0	0	0	1	0	0	0	0	0	0	0	0	0	0
sp|Q93ZE8|SDF2_ARATH	sp|Q93ZE8|SDF2_ARATH	2	2	2	>sp|Q93ZE8|SDF2_ARATH Stromal cell-derived factor 2-like protein OS=Arabidopsis thaliana GN=SDF2 PE=1 SV=1	1	2	2	2	0	0	0	0	0	0	0	0	1	0	0	0	0	0	0	0	0	0	1	1	1	0	0	1	0	0	0	0	0	0	0	0	0	0	1	0	0	0	0	0
sp|Q93ZG7|RH38_ARATH	sp|Q93ZG7|RH38_ARATH	8	8	8	>sp|Q93ZG7|RH38_ARATH DEAD-box ATP-dependent RNA helicase 38 OS=Arabidopsis thaliana GN=RH38 PE=1 SV=2	1	8	8	8	0	0	0	3	0	0	2	4	2	1	6	4	3	4	4	5	3	4	2	1	5	3	0	1	3	3	0	0	0	3	0	0	2	4	2	1	6	4	3	4
tr|F4JSK5|F4JSK5_ARATH;sp|Q93ZG9|FKB53_ARATH	tr|F4JSK5|F4JSK5_ARATH;sp|Q93ZG9|FKB53_ARATH	10;10	10;10	10;10	>tr|F4JSK5|F4JSK5_ARATH Peptidylprolyl isomerase OS=Arabidopsis thaliana GN=FKBP53 PE=1 SV=1;>sp|Q93ZG9|FKB53_ARATH Peptidyl-prolyl cis-trans isomerase FKBP53 OS=Arabidopsis thaliana GN=FKBP53 PE=1 SV=1	2	10	10	10	0	0	0	2	0	2	2	5	0	1	1	5	5	5	3	2	1	5	3	3	2	2	1	2	1	3	0	0	0	2	0	2	2	5	0	1	1	5	5	5
sp|Q93ZM7|CH60C_ARATH	sp|Q93ZM7|CH60C_ARATH	33	31	31	>sp|Q93ZM7|CH60C_ARATH Chaperonin CPN60-like 2, mitochondrial OS=Arabidopsis thaliana GN=At3g13860 PE=1 SV=2	1	33	31	31	0	0	1	21	2	16	16	15	10	17	18	11	13	11	16	16	16	13	12	7	17	17	10	15	12	15	0	0	1	21	2	14	15	13	10	17	18	10	12	10
sp|Q93ZN2|ALKR4_ARATH;sp|Q84M96|ALKR2_ARATH;sp|F4HPY8|ALKR6_ARATH	sp|Q93ZN2|ALKR4_ARATH	7;3;2	3;1;0	2;0;0	>sp|Q93ZN2|ALKR4_ARATH Probable aldo-keto reductase 4 OS=Arabidopsis thaliana GN=At1g60710 PE=2 SV=1	3	7	3	2	0	0	0	4	0	0	0	1	0	0	3	3	2	1	2	1	2	0	0	0	2	2	0	0	1	0	0	0	0	2	0	0	0	1	0	0	1	1	1	0
sp|Q93ZN9|DAPAT_ARATH	sp|Q93ZN9|DAPAT_ARATH	5	5	5	>sp|Q93ZN9|DAPAT_ARATH LL-diaminopimelate aminotransferase, chloroplastic OS=Arabidopsis thaliana GN=DAP PE=1 SV=1	1	5	5	5	0	0	0	3	0	0	1	1	0	0	2	1	0	0	3	4	2	1	0	1	2	2	1	0	2	1	0	0	0	3	0	0	1	1	0	0	2	1	0	0
sp|Q93ZT6-2|IF4G1_ARATH;sp|Q93ZT6|IF4G1_ARATH	sp|Q93ZT6-2|IF4G1_ARATH;sp|Q93ZT6|IF4G1_ARATH	9;9	9;9	8;8	>sp|Q93ZT6-2|IF4G1_ARATH Isoform 2 of Eukaryotic translation initiation factor isoform 4G-1 OS=Arabidopsis thaliana GN=EIF(ISO)4G1;>sp|Q93ZT6|IF4G1_ARATH Eukaryotic translation initiation factor isoform 4G-1 OS=Arabidopsis thaliana GN=EIF(ISO)4G1 PE=1 SV=1	2	9	9	8	0	0	0	0	0	0	2	1	0	0	0	2	5	3	3	1	0	3	2	1	4	0	0	0	2	0	0	0	0	0	0	0	2	1	0	0	0	2	5	3
sp|Q93ZV7|LA1_ARATH;sp|Q93ZV7-2|LA1_ARATH	sp|Q93ZV7|LA1_ARATH;sp|Q93ZV7-2|LA1_ARATH	7;6	7;6	7;6	>sp|Q93ZV7|LA1_ARATH La protein 1 OS=Arabidopsis thaliana GN=LA1 PE=1 SV=1;>sp|Q93ZV7-2|LA1_ARATH Isoform 2 of La protein 1 OS=Arabidopsis thaliana GN=LA1	2	7	7	7	0	0	1	2	0	0	0	1	0	0	2	1	1	1	3	2	1	1	0	0	3	2	0	0	1	1	0	0	1	2	0	0	0	1	0	0	2	1	1	1
sp|Q940B0|RL183_ARATH;sp|O22254|RL181_ARATH	sp|Q940B0|RL183_ARATH	15;4	15;4	3;0	>sp|Q940B0|RL183_ARATH 60S ribosomal protein L18-3 OS=Arabidopsis thaliana GN=RPL18C PE=2 SV=1	2	15	15	3	0	0	1	3	1	1	3	9	0	2	3	10	8	10	7	6	2	4	2	3	11	4	1	3	4	4	0	0	1	3	1	1	3	9	0	2	3	10	8	10
sp|Q940M2|AGT21_ARATH	sp|Q940M2|AGT21_ARATH	3	3	3	>sp|Q940M2|AGT21_ARATH Alanine--glyoxylate aminotransferase 2 homolog 1, mitochondrial OS=Arabidopsis thaliana GN=AGT2 PE=1 SV=1	1	3	3	3	0	0	0	0	0	0	0	0	1	0	0	1	0	0	0	1	0	0	0	0	0	0	0	0	0	0	0	0	0	0	0	0	0	0	1	0	0	1	0	0
sp|Q940P8|TCPB_ARATH	sp|Q940P8|TCPB_ARATH	22	22	22	>sp|Q940P8|TCPB_ARATH T-complex protein 1 subunit beta OS=Arabidopsis thaliana GN=CCT2 PE=1 SV=1	1	22	22	22	0	0	1	11	2	6	10	10	12	10	13	10	13	11	12	12	13	11	8	7	10	10	2	9	10	5	0	0	1	11	2	6	10	10	12	10	13	10	13	11
sp|Q940X9|LRP1A_ARATH;tr|F4K703|F4K703_ARATH;tr|F4K704|F4K704_ARATH	sp|Q940X9|LRP1A_ARATH;tr|F4K703|F4K703_ARATH;tr|F4K704|F4K704_ARATH	5;5;5	5;5;5	5;5;5	>sp|Q940X9|LRP1A_ARATH La-related protein 1A OS=Arabidopsis thaliana GN=LARP1A PE=1 SV=1;>tr|F4K703|F4K703_ARATH LA RNA-binding protein OS=Arabidopsis thaliana GN=At5g21160 PE=1 SV=1;>tr|F4K704|F4K704_ARATH LA RNA-binding protein OS=Arabidopsis thaliana GN	3	5	5	5	0	0	0	0	0	0	1	0	0	0	0	0	0	0	1	1	1	2	1	0	2	0	0	1	1	0	0	0	0	0	0	0	1	0	0	0	0	0	0	0
sp|Q940Z1|PPR51_ARATH	sp|Q940Z1|PPR51_ARATH	1	1	1	>sp|Q940Z1|PPR51_ARATH Pentatricopeptide repeat-containing protein At1g19525 OS=Arabidopsis thaliana GN=At1g19525 PE=2 SV=2	1	1	1	1	0	0	0	0	0	0	0	0	0	0	0	1	0	0	0	0	0	0	0	0	1	0	0	0	0	0	0	0	0	0	0	0	0	0	0	0	0	1	0	0
sp|Q940Z5|PMAT1_ARATH	sp|Q940Z5|PMAT1_ARATH	4	4	4	>sp|Q940Z5|PMAT1_ARATH Phenolic glucoside malonyltransferase 1 OS=Arabidopsis thaliana GN=PMAT1 PE=1 SV=1	1	4	4	4	0	0	0	1	0	0	0	0	0	0	1	1	2	1	0	1	1	0	0	0	1	1	0	0	0	0	0	0	0	1	0	0	0	0	0	0	1	1	2	1
sp|Q941A6|SDH6_ARATH	sp|Q941A6|SDH6_ARATH	2	2	2	>sp|Q941A6|SDH6_ARATH Succinate dehydrogenase subunit 6, mitochondrial OS=Arabidopsis thaliana GN=SDH6 PE=1 SV=1	1	2	2	2	0	0	0	1	0	0	0	1	1	0	0	1	1	1	1	1	0	1	0	1	1	1	1	1	1	1	0	0	0	1	0	0	0	1	1	0	0	1	1	1
sp|Q944G9|ALFP2_ARATH;tr|F4JUJ5|F4JUJ5_ARATH	sp|Q944G9|ALFP2_ARATH;tr|F4JUJ5|F4JUJ5_ARATH	18;12	6;5	6;5	>sp|Q944G9|ALFP2_ARATH Fructose-bisphosphate aldolase 2, chloroplastic OS=Arabidopsis thaliana GN=FBA2 PE=1 SV=2;>tr|F4JUJ5|F4JUJ5_ARATH Fructose-bisphosphate aldolase OS=Arabidopsis thaliana GN=FBA2 PE=1 SV=1	2	18	6	6	0	0	1	11	1	4	4	7	3	8	11	12	11	11	9	9	9	11	8	6	9	11	4	5	5	5	0	0	1	4	1	0	0	1	0	4	4	3	4	3
sp|Q944K2|OST48_ARATH	sp|Q944K2|OST48_ARATH	4	4	4	>sp|Q944K2|OST48_ARATH Dolichyl-diphosphooligosaccharide--protein glycosyltransferase 48 kDa subunit OS=Arabidopsis thaliana GN=OST48 PE=2 SV=1	1	4	4	4	0	0	0	0	0	0	1	2	0	0	1	1	1	1	1	0	2	1	0	0	2	1	0	0	1	0	0	0	0	0	0	0	1	2	0	0	1	1	1	1
sp|Q944P7|AMPL2_ARATH;tr|F4INR3|F4INR3_ARATH;sp|P30184|AMPL1_ARATH	sp|Q944P7|AMPL2_ARATH;tr|F4INR3|F4INR3_ARATH;sp|P30184|AMPL1_ARATH	5;4;4	5;4;4	2;2;2	>sp|Q944P7|AMPL2_ARATH Leucine aminopeptidase 2, chloroplastic OS=Arabidopsis thaliana GN=LAP2 PE=2 SV=2;>tr|F4INR3|F4INR3_ARATH Aminopeptidase family protein OS=Arabidopsis thaliana GN=At2g24200 PE=1 SV=1;>sp|P30184|AMPL1_ARATH Leucine aminopeptidase 1 OS	3	5	5	2	0	0	0	2	0	2	0	2	1	0	2	3	2	2	2	2	4	2	0	0	1	2	1	0	0	0	0	0	0	2	0	2	0	2	1	0	2	3	2	2
sp|Q945K7|IDH5_ARATH	sp|Q945K7|IDH5_ARATH	7	7	3	>sp|Q945K7|IDH5_ARATH Isocitrate dehydrogenase [NAD] catalytic subunit 5, mitochondrial OS=Arabidopsis thaliana GN=IDH5 PE=1 SV=1	1	7	7	3	0	0	0	1	0	0	3	4	0	2	1	2	3	3	4	2	3	3	2	1	4	2	0	3	3	2	0	0	0	1	0	0	3	4	0	2	1	2	3	3
sp|Q949P2|COPDA_ARATH	sp|Q949P2|COPDA_ARATH	37	37	22	>sp|Q949P2|COPDA_ARATH Probable cytosolic oligopeptidase A OS=Arabidopsis thaliana GN=CYOP PE=1 SV=1	1	37	37	22	0	0	2	13	4	8	10	11	14	9	20	13	11	10	21	21	24	11	10	7	17	16	10	8	14	11	0	0	2	13	4	8	10	11	14	9	20	13	11	10
sp|Q949P3|Y2734_ARATH	sp|Q949P3|Y2734_ARATH	2	2	2	>sp|Q949P3|Y2734_ARATH Uncharacterized protein At2g17340 OS=Arabidopsis thaliana GN=At2g17340 PE=1 SV=1	1	2	2	2	0	0	0	0	0	0	0	1	0	0	0	0	0	0	0	2	0	0	0	0	0	0	0	0	0	1	0	0	0	0	0	0	0	1	0	0	0	0	0	0
sp|Q949Q1|GAUTB_ARATH	sp|Q949Q1|GAUTB_ARATH	1	1	1	>sp|Q949Q1|GAUTB_ARATH Probable galacturonosyltransferase 11 OS=Arabidopsis thaliana GN=GAUT11 PE=2 SV=1	1	1	1	1	0	0	0	0	0	0	0	0	0	0	0	0	0	0	1	1	0	0	0	0	0	0	0	0	0	0	0	0	0	0	0	0	0	0	0	0	0	0	0	0
sp|Q949R9|MPC1_ARATH;tr|B3H6E6|B3H6E6_ARATH	sp|Q949R9|MPC1_ARATH;tr|B3H6E6|B3H6E6_ARATH	3;2	3;2	3;2	>sp|Q949R9|MPC1_ARATH Mitochondrial pyruvate carrier 1 OS=Arabidopsis thaliana GN=MPC1 PE=3 SV=1;>tr|B3H6E6|B3H6E6_ARATH Mitochondrial pyruvate carrier OS=Arabidopsis thaliana GN=At5g20090 PE=3 SV=1	2	3	3	3	0	0	0	0	0	0	1	1	0	0	0	0	1	2	0	2	1	0	0	0	0	0	0	0	1	0	0	0	0	0	0	0	1	1	0	0	0	0	1	2
sp|Q949U7|PRX2E_ARATH	sp|Q949U7|PRX2E_ARATH	6	6	6	>sp|Q949U7|PRX2E_ARATH Peroxiredoxin-2E, chloroplastic OS=Arabidopsis thaliana GN=PRXIIE PE=1 SV=2	1	6	6	6	0	0	0	3	0	2	2	3	2	3	5	5	5	4	4	5	4	5	3	3	4	4	2	1	1	2	0	0	0	3	0	2	2	3	2	3	5	5	5	4
sp|Q949X7|DCDA1_ARATH	sp|Q949X7|DCDA1_ARATH	16	2	2	>sp|Q949X7|DCDA1_ARATH Diaminopimelate decarboxylase 1, chloroplastic OS=Arabidopsis thaliana GN=LYSA1 PE=1 SV=1	1	16	2	2	0	0	0	11	2	7	7	8	5	5	10	8	5	8	10	7	10	5	7	5	7	9	6	7	10	11	0	0	0	1	0	0	0	0	0	0	1	1	0	0
sp|Q949X9|LPR2_ARATH	sp|Q949X9|LPR2_ARATH	2	2	2	>sp|Q949X9|LPR2_ARATH Multicopper oxidase LPR2 OS=Arabidopsis thaliana GN=LPR2 PE=2 SV=1	1	2	2	2	0	0	0	0	0	0	0	0	0	0	0	1	1	1	0	0	0	0	0	0	0	0	0	0	0	0	0	0	0	0	0	0	0	0	0	0	0	1	1	1
sp|Q949Y0|UBP6_ARATH;tr|B3H5V4|B3H5V4_ARATH;tr|A0A1I9LL79|A0A1I9LL79_ARATH;sp|Q84WC6|UBP7_ARATH	sp|Q949Y0|UBP6_ARATH;tr|B3H5V4|B3H5V4_ARATH	15;13;4;4	15;13;4;4	15;13;4;4	>sp|Q949Y0|UBP6_ARATH Ubiquitin carboxyl-terminal hydrolase 6 OS=Arabidopsis thaliana GN=UBP6 PE=1 SV=1;>tr|B3H5V4|B3H5V4_ARATH Ubiquitin carboxyl-terminal hydrolase 6 OS=Arabidopsis thaliana GN=UBP6 PE=3 SV=1	4	15	15	15	0	0	0	4	0	0	1	2	3	1	9	7	4	5	5	5	8	3	1	1	5	5	1	2	2	2	0	0	0	4	0	0	1	2	3	1	9	7	4	5
sp|Q94A28|ACO2M_ARATH	sp|Q94A28|ACO2M_ARATH	33	28	28	>sp|Q94A28|ACO2M_ARATH Aconitate hydratase 2, mitochondrial OS=Arabidopsis thaliana GN=ACO2 PE=1 SV=3	1	33	28	28	0	0	2	11	2	10	9	9	5	7	13	15	12	16	17	15	12	14	14	12	13	14	9	8	11	11	0	0	1	6	1	5	4	4	2	3	8	10	7	11
sp|Q94A40|COPA1_ARATH	sp|Q94A40|COPA1_ARATH	21	4	4	>sp|Q94A40|COPA1_ARATH Coatomer subunit alpha-1 OS=Arabidopsis thaliana GN=At1g62020 PE=2 SV=2	1	21	4	4	0	0	0	3	0	0	3	7	1	2	1	7	6	6	10	14	4	3	2	2	17	3	0	1	1	1	0	0	0	0	0	0	0	3	0	0	0	2	2	3
sp|Q94A41|AMY3_ARATH	sp|Q94A41|AMY3_ARATH	2	2	2	>sp|Q94A41|AMY3_ARATH Alpha-amylase 3, chloroplastic OS=Arabidopsis thaliana GN=AMY3 PE=2 SV=1	1	2	2	2	0	0	0	0	0	0	0	0	0	0	0	0	0	0	1	1	1	0	0	0	1	0	0	0	0	0	0	0	0	0	0	0	0	0	0	0	0	0	0	0
sp|Q94A52|RH2_ARATH	sp|Q94A52|RH2_ARATH	6	5	5	>sp|Q94A52|RH2_ARATH DEAD-box ATP-dependent RNA helicase 2 OS=Arabidopsis thaliana GN=RH2 PE=2 SV=2	1	6	5	5	0	0	0	1	0	1	1	2	1	0	1	1	2	2	5	2	1	1	1	1	3	1	0	1	1	1	0	0	0	0	0	0	0	1	0	0	0	0	1	1
sp|Q94A82|NUD19_ARATH	sp|Q94A82|NUD19_ARATH	4	4	4	>sp|Q94A82|NUD19_ARATH Nudix hydrolase 19, chloroplastic OS=Arabidopsis thaliana GN=NUDT19 PE=1 SV=1	1	4	4	4	0	0	0	0	0	0	0	0	0	0	2	3	0	2	3	0	0	1	0	0	2	2	0	0	0	0	0	0	0	0	0	0	0	0	0	0	2	3	0	2
sp|Q94A94|DCDA2_ARATH	sp|Q94A94|DCDA2_ARATH	27	27	13	>sp|Q94A94|DCDA2_ARATH Diaminopimelate decarboxylase 2, chloroplastic OS=Arabidopsis thaliana GN=LYSA2 PE=1 SV=1	1	27	27	13	0	0	1	18	4	13	11	14	6	8	15	14	11	15	18	13	15	9	11	8	12	16	9	10	15	16	0	0	1	18	4	13	11	14	6	8	15	14	11	15
sp|Q94AA4|PFKA3_ARATH	sp|Q94AA4|PFKA3_ARATH	4	3	3	>sp|Q94AA4|PFKA3_ARATH ATP-dependent 6-phosphofructokinase 3 OS=Arabidopsis thaliana GN=PFK3 PE=1 SV=1	1	4	3	3	0	0	0	0	0	0	0	0	0	0	1	0	0	0	2	0	1	0	0	0	0	2	0	0	0	0	0	0	0	0	0	0	0	0	0	0	1	0	0	0
tr|Q3ECU3|Q3ECU3_ARATH;sp|Q94AD1|D1861_ARATH	tr|Q3ECU3|Q3ECU3_ARATH;sp|Q94AD1|D1861_ARATH	1;1	1;1	1;1	>tr|Q3ECU3|Q3ECU3_ARATH AT hook motif-containing protein OS=Arabidopsis thaliana GN=At1g48610 PE=1 SV=1;>sp|Q94AD1|D1861_ARATH Putative DNA-binding protein At1g48610 OS=Arabidopsis thaliana GN=At1g48610 PE=1 SV=1	2	1	1	1	0	0	0	0	0	0	0	0	0	0	0	0	0	0	0	1	0	0	0	0	0	0	0	0	0	0	0	0	0	0	0	0	0	0	0	0	0	0	0	0
sp|Q94AH6|CUL1_ARATH;sp|P0CH31|CLL1_ARATH;sp|Q9SRZ0|CUL2_ARATH	sp|Q94AH6|CUL1_ARATH	4;1;1	4;1;1	4;1;1	>sp|Q94AH6|CUL1_ARATH Cullin-1 OS=Arabidopsis thaliana GN=CUL1 PE=1 SV=1	3	4	4	4	0	0	0	0	0	0	0	0	2	0	0	0	0	0	1	1	1	0	0	0	1	0	0	0	0	0	0	0	0	0	0	0	0	0	2	0	0	0	0	0
sp|Q94AH8-2|TPS6_ARATH;sp|Q94AH8|TPS6_ARATH	sp|Q94AH8-2|TPS6_ARATH;sp|Q94AH8|TPS6_ARATH	1;1	1;1	1;1	>sp|Q94AH8-2|TPS6_ARATH Isoform 2 of Alpha,alpha-trehalose-phosphate synthase [UDP-forming] 6 OS=Arabidopsis thaliana GN=TPS6;>sp|Q94AH8|TPS6_ARATH Alpha,alpha-trehalose-phosphate synthase [UDP-forming] 6 OS=Arabidopsis thaliana GN=TPS6 PE=1 SV=2	2	1	1	1	0	0	0	0	0	0	0	0	0	0	1	0	0	0	1	0	0	0	0	0	0	0	0	0	0	0	0	0	0	0	0	0	0	0	0	0	1	0	0	0
sp|Q94AH9|MD36A_ARATH;sp|Q9FHB3|FBRL3_ARATH	sp|Q94AH9|MD36A_ARATH	16;1	2;0	2;0	>sp|Q94AH9|MD36A_ARATH Mediator of RNA polymerase II transcription subunit 36a OS=Arabidopsis thaliana GN=MED36A PE=1 SV=2	2	16	2	2	0	0	1	4	0	2	6	6	2	5	4	7	6	8	7	5	4	8	7	7	8	4	1	5	8	6	0	0	0	0	0	0	0	1	0	1	0	1	1	2
sp|Q94AI7|TPL_ARATH;sp|Q0WV90-1|TPR1_ARATH;sp|Q0WV90|TPR1_ARATH;tr|F4J043|F4J043_ARATH;tr|A0A178VJ72|A0A178VJ72_ARATH;sp|Q27GK7|TPR4_ARATH;sp|Q27GK7-2|TPR4_ARATH	sp|Q94AI7|TPL_ARATH;sp|Q0WV90-1|TPR1_ARATH;sp|Q0WV90|TPR1_ARATH	9;8;8;3;3;3;3	9;8;8;3;3;3;3	7;6;6;1;1;1;1	>sp|Q94AI7|TPL_ARATH Protein TOPLESS OS=Arabidopsis thaliana GN=TPL PE=1 SV=1;>sp|Q0WV90-1|TPR1_ARATH Isoform 1 of Topless-related protein 1 OS=Arabidopsis thaliana GN=TPR1;>sp|Q0WV90|TPR1_ARATH Topless-related protein 1 OS=Arabidopsis thaliana GN=TPR1 PE=	7	9	9	7	0	0	0	1	0	1	2	3	1	1	1	3	2	2	5	4	2	3	1	1	4	3	1	1	1	1	0	0	0	1	0	1	2	3	1	1	1	3	2	2
sp|Q94AM1|OOPDA_ARATH	sp|Q94AM1|OOPDA_ARATH	26	11	11	>sp|Q94AM1|OOPDA_ARATH Organellar oligopeptidase A, chloroplastic/mitochondrial OS=Arabidopsis thaliana GN=OOP PE=1 SV=1	1	26	11	11	0	0	0	9	0	4	8	8	7	4	11	7	6	8	16	12	11	10	8	5	11	10	5	6	10	10	0	0	0	2	0	1	3	3	1	0	3	1	1	2
sp|Q94AR8|LEUC_ARATH	sp|Q94AR8|LEUC_ARATH	16	16	16	>sp|Q94AR8|LEUC_ARATH 3-isopropylmalate dehydratase large subunit, chloroplastic OS=Arabidopsis thaliana GN=IIL1 PE=1 SV=1	1	16	16	16	0	0	0	9	0	5	5	5	2	5	8	8	10	10	9	10	9	4	2	3	5	8	1	2	6	4	0	0	0	9	0	5	5	5	2	5	8	8	10	10
sp|Q94AU7|GCA3_ARATH;sp|Q94AU7-2|GCA3_ARATH	sp|Q94AU7|GCA3_ARATH;sp|Q94AU7-2|GCA3_ARATH	3;3	2;2	2;2	>sp|Q94AU7|GCA3_ARATH Gamma carbonic anhydrase 3, mitochondrial OS=Arabidopsis thaliana GN=GAMMACA3 PE=1 SV=1;>sp|Q94AU7-2|GCA3_ARATH Isoform 2 of Gamma carbonic anhydrase 3, mitochondrial OS=Arabidopsis thaliana GN=GAMMACA3	2	3	2	2	0	0	0	0	0	1	1	1	0	0	1	1	1	1	2	2	0	0	0	0	1	1	0	1	1	1	0	0	0	0	0	0	0	0	0	0	1	0	0	0
sp|Q94AW8|DNAJ3_ARATH;tr|F4J1V2|F4J1V2_ARATH	sp|Q94AW8|DNAJ3_ARATH;tr|F4J1V2|F4J1V2_ARATH	16;15	16;15	7;7	>sp|Q94AW8|DNAJ3_ARATH Chaperone protein dnaJ 3 OS=Arabidopsis thaliana GN=ATJ3 PE=1 SV=2;>tr|F4J1V2|F4J1V2_ARATH DNAJ homologue 3 OS=Arabidopsis thaliana GN=J3 PE=4 SV=1	2	16	16	7	0	0	0	10	1	10	10	8	6	9	6	6	8	6	6	7	6	9	7	7	4	6	5	9	6	7	0	0	0	10	1	10	10	8	6	9	6	6	8	6
sp|Q94AY1|NADB_ARATH	sp|Q94AY1|NADB_ARATH	3	3	3	>sp|Q94AY1|NADB_ARATH L-aspartate oxidase, chloroplastic OS=Arabidopsis thaliana GN=AO PE=1 SV=1	1	3	3	3	0	0	0	0	0	1	1	0	0	0	0	0	0	0	1	0	0	0	0	0	0	0	0	0	1	0	0	0	0	0	0	1	1	0	0	0	0	0	0	0
sp|Q94B35|ISPH_ARATH	sp|Q94B35|ISPH_ARATH	4	4	4	>sp|Q94B35|ISPH_ARATH 4-hydroxy-3-methylbut-2-enyl diphosphate reductase, chloroplastic OS=Arabidopsis thaliana GN=ISPH PE=2 SV=1	1	4	4	4	0	0	0	0	0	0	0	0	0	0	1	0	1	0	2	2	0	0	0	0	0	0	0	0	0	0	0	0	0	0	0	0	0	0	0	0	1	0	1	0
sp|Q94B78|GCSP1_ARATH;tr|B3H5Y8|B3H5Y8_ARATH	sp|Q94B78|GCSP1_ARATH;tr|B3H5Y8|B3H5Y8_ARATH	19;17	19;17	7;7	>sp|Q94B78|GCSP1_ARATH Glycine dehydrogenase (decarboxylating) 1, mitochondrial OS=Arabidopsis thaliana GN=GLDP1 PE=1 SV=2;>tr|B3H5Y8|B3H5Y8_ARATH Glycine dehydrogenase [decarboxylating] 2 OS=Arabidopsis thaliana GN=GLDP1 PE=4 SV=1	2	19	19	7	0	0	0	8	0	1	0	0	4	3	7	2	3	3	9	7	4	1	3	2	7	7	3	1	1	2	0	0	0	8	0	1	0	0	4	3	7	2	3	3
sp|Q94BN2|SPSY_ARATH;tr|F4KJ05|F4KJ05_ARATH	sp|Q94BN2|SPSY_ARATH;tr|F4KJ05|F4KJ05_ARATH	3;3	3;3	3;3	>sp|Q94BN2|SPSY_ARATH Spermine synthase OS=Arabidopsis thaliana GN=SPMS PE=1 SV=1;>tr|F4KJ05|F4KJ05_ARATH Spermine synthase OS=Arabidopsis thaliana GN=SPDS3 PE=3 SV=1	2	3	3	3	0	0	0	1	0	0	0	1	0	0	1	0	0	1	0	0	1	0	0	0	1	0	0	0	0	0	0	0	0	1	0	0	0	1	0	0	1	0	0	1
tr|F4I5P3|F4I5P3_ARATH;sp|Q94BR4|PR19A_ARATH	tr|F4I5P3|F4I5P3_ARATH;sp|Q94BR4|PR19A_ARATH	6;6	6;6	5;5	>tr|F4I5P3|F4I5P3_ARATH MOS4-associated complex 3A OS=Arabidopsis thaliana GN=MAC3A PE=4 SV=1;>sp|Q94BR4|PR19A_ARATH Pre-mRNA-processing factor 19 homolog 1 OS=Arabidopsis thaliana GN=PRP19A PE=1 SV=1	2	6	6	5	0	0	0	2	0	0	1	1	0	0	0	1	2	2	4	0	0	0	1	0	2	0	0	2	1	1	0	0	0	2	0	0	1	1	0	0	0	1	2	2
sp|Q94BT0|SPSA1_ARATH	sp|Q94BT0|SPSA1_ARATH	13	10	10	>sp|Q94BT0|SPSA1_ARATH Sucrose-phosphate synthase 1 OS=Arabidopsis thaliana GN=SPS1 PE=1 SV=1	1	13	10	10	0	0	0	0	0	0	1	5	0	0	0	3	4	2	6	2	1	0	0	1	3	0	0	0	2	1	0	0	0	0	0	0	0	4	0	0	0	2	3	1
sp|Q94BT9|ATOX1_ARATH;sp|Q94BT9-2|ATOX1_ARATH	sp|Q94BT9|ATOX1_ARATH;sp|Q94BT9-2|ATOX1_ARATH	4;3	4;3	4;3	>sp|Q94BT9|ATOX1_ARATH Copper transport protein ATX1 OS=Arabidopsis thaliana GN=ATX1 PE=1 SV=2;>sp|Q94BT9-2|ATOX1_ARATH Isoform 2 of Copper transport protein ATX1 OS=Arabidopsis thaliana GN=ATX1	2	4	4	4	0	0	0	2	0	0	0	2	0	0	1	1	0	0	2	1	1	0	0	0	1	1	0	0	0	0	0	0	0	2	0	0	0	2	0	0	1	1	0	0
sp|Q9M2E0|RH12_ARATH;sp|Q94BV4|RH6_ARATH	sp|Q9M2E0|RH12_ARATH;sp|Q94BV4|RH6_ARATH	1;1	1;1	1;1	>sp|Q9M2E0|RH12_ARATH DEAD-box ATP-dependent RNA helicase 12 OS=Arabidopsis thaliana GN=RH12 PE=2 SV=1;>sp|Q94BV4|RH6_ARATH DEAD-box ATP-dependent RNA helicase 6 OS=Arabidopsis thaliana GN=RH6 PE=2 SV=2	2	1	1	1	0	0	0	0	0	0	0	1	0	0	0	0	0	1	0	0	0	0	0	0	0	0	0	0	0	0	0	0	0	0	0	0	0	1	0	0	0	0	0	1
sp|Q94BV7|NDB2_ARATH;tr|F4JGL5|F4JGL5_ARATH;sp|F4JJJ3|NDB3_ARATH	sp|Q94BV7|NDB2_ARATH;tr|F4JGL5|F4JGL5_ARATH	4;4;1	4;4;1	4;4;1	>sp|Q94BV7|NDB2_ARATH External alternative NAD(P)H-ubiquinone oxidoreductase B2, mitochondrial OS=Arabidopsis thaliana GN=NDB2 PE=1 SV=1;>tr|F4JGL5|F4JGL5_ARATH NAD(P)H dehydrogenase B2 OS=Arabidopsis thaliana GN=NDB2 PE=4 SV=1	3	4	4	4	0	0	0	1	0	0	0	0	0	0	0	0	0	0	4	1	0	0	0	0	1	0	0	0	0	0	0	0	0	1	0	0	0	0	0	0	0	0	0	0
sp|Q94BZ5|HSFA5_ARATH;sp|O22230|HSFB3_ARATH;sp|Q9SV12|HFA7A_ARATH;sp|Q9M1V5|HFA7B_ARATH;sp|Q96320|HSFB1_ARATH;sp|Q9LV52|HSFC1_ARATH;sp|Q9FK72|HFA4C_ARATH;sp|O80982|HSFA2_ARATH;sp|Q9C635|HSFB4_ARATH;sp|Q9T0D3|HFB2B_ARATH;sp|O49403|HFA4A_ARATH;sp|Q9LUH8|HFA6B_ARATH;sp|Q8GYY1|HSFA3_ARATH;sp|Q9SCW5|HFA1E_ARATH;sp|O81821|HFA1B_ARATH;sp|Q9LQM7|HFA1D_ARATH;sp|P41151|HFA1A_ARATH	sp|Q94BZ5|HSFA5_ARATH;sp|O22230|HSFB3_ARATH;sp|Q9SV12|HFA7A_ARATH;sp|Q9M1V5|HFA7B_ARATH;sp|Q96320|HSFB1_ARATH;sp|Q9LV52|HSFC1_ARATH;sp|Q9FK72|HFA4C_ARATH;sp|O80982|HSFA2_ARATH;sp|Q9C635|HSFB4_ARATH;sp|Q9T0D3|HFB2B_ARATH;sp|O49403|HFA4A_ARATH;sp|Q9LUH8|HFA6B_ARATH;sp|Q8GYY1|HSFA3_ARATH;sp|Q9SCW5|HFA1E_ARATH;sp|O81821|HFA1B_ARATH;sp|Q9LQM7|HFA1D_ARATH;sp|P41151|HFA1A_ARATH	2;1;1;1;1;1;1;1;1;1;1;1;1;1;1;1;1	2;1;1;1;1;1;1;1;1;1;1;1;1;1;1;1;1	2;1;1;1;1;1;1;1;1;1;1;1;1;1;1;1;1	>sp|Q94BZ5|HSFA5_ARATH Heat stress transcription factor A-5 OS=Arabidopsis thaliana GN=HSFA5 PE=2 SV=1;>sp|O22230|HSFB3_ARATH Heat stress transcription factor B-3 OS=Arabidopsis thaliana GN=HSFB3 PE=2 SV=1;>sp|Q9SV12|HFA7A_ARATH Heat stress transcription f	17	2	2	2	0	0	0	0	0	0	0	0	0	0	0	0	0	0	1	0	0	0	0	0	1	0	0	0	0	0	0	0	0	0	0	0	0	0	0	0	0	0	0	0
sp|Q9SS38|GYRBP_ARATH;sp|Q94BZ7|GYRBM_ARATH;tr|A0A1I9LTQ6|A0A1I9LTQ6_ARATH;sp|Q94BZ7-2|GYRBM_ARATH	sp|Q9SS38|GYRBP_ARATH;sp|Q94BZ7|GYRBM_ARATH;tr|A0A1I9LTQ6|A0A1I9LTQ6_ARATH;sp|Q94BZ7-2|GYRBM_ARATH	2;2;2;1	2;2;2;1	2;2;2;1	>sp|Q9SS38|GYRBP_ARATH DNA gyrase subunit B, chloroplastic OS=Arabidopsis thaliana GN=GYRBC PE=2 SV=3;>sp|Q94BZ7|GYRBM_ARATH DNA gyrase subunit B, mitochondrial OS=Arabidopsis thaliana GN=GYRBM PE=2 SV=1;>tr|A0A1I9LTQ6|A0A1I9LTQ6_ARATH DNA gyrase subunit B	4	2	2	2	0	0	0	0	0	0	0	0	0	0	0	0	0	1	0	1	0	0	1	0	1	0	0	1	0	0	0	0	0	0	0	0	0	0	0	0	0	0	0	1
sp|Q94C48-2|WDL5_ARATH;sp|Q94C48|WDL5_ARATH	sp|Q94C48-2|WDL5_ARATH;sp|Q94C48|WDL5_ARATH	3;3	3;3	3;3	>sp|Q94C48-2|WDL5_ARATH Isoform 2 of Protein WVD2-like 5 OS=Arabidopsis thaliana GN=WDL5;>sp|Q94C48|WDL5_ARATH Protein WVD2-like 5 OS=Arabidopsis thaliana GN=WDL5 PE=1 SV=1	2	3	3	3	0	0	0	0	0	0	0	0	0	0	0	0	0	0	1	0	1	0	0	0	2	0	0	0	0	0	0	0	0	0	0	0	0	0	0	0	0	0	0	0
sp|Q94C69|CSP3_ARATH	sp|Q94C69|CSP3_ARATH	2	2	2	>sp|Q94C69|CSP3_ARATH Cold shock domain-containing protein 3 OS=Arabidopsis thaliana GN=CSP3 PE=1 SV=1	1	2	2	2	0	0	0	1	0	2	2	1	0	0	1	1	0	1	1	1	1	2	0	0	0	1	0	0	0	0	0	0	0	1	0	2	2	1	0	0	1	1	0	1
sp|Q94C74|GLYM2_ARATH;sp|Q94C74-2|GLYM2_ARATH	sp|Q94C74|GLYM2_ARATH;sp|Q94C74-2|GLYM2_ARATH	14;13	14;13	9;8	>sp|Q94C74|GLYM2_ARATH Serine hydroxymethyltransferase 2, mitochondrial OS=Arabidopsis thaliana GN=SHM2 PE=1 SV=2;>sp|Q94C74-2|GLYM2_ARATH Isoform 2 of Serine hydroxymethyltransferase 2, mitochondrial OS=Arabidopsis thaliana GN=SHM2	2	14	14	9	0	0	0	5	1	0	2	5	2	3	6	6	7	8	9	4	3	3	6	3	5	5	2	0	5	1	0	0	0	5	1	0	2	5	2	3	6	6	7	8
sp|Q94CE4-2|BCA4_ARATH;sp|Q94CE4|BCA4_ARATH	sp|Q94CE4-2|BCA4_ARATH;sp|Q94CE4|BCA4_ARATH	2;2	2;2	2;2	>sp|Q94CE4-2|BCA4_ARATH Isoform 2 of Beta carbonic anhydrase 4 OS=Arabidopsis thaliana GN=BCA4;>sp|Q94CE4|BCA4_ARATH Beta carbonic anhydrase 4 OS=Arabidopsis thaliana GN=BCA4 PE=1 SV=1	2	2	2	2	0	0	0	1	0	0	0	0	0	0	0	0	0	0	0	0	2	0	0	0	0	0	0	0	0	0	0	0	0	1	0	0	0	0	0	0	0	0	0	0
sp|Q94CE5|GATP_ARATH;sp|Q94CE5-2|GATP_ARATH	sp|Q94CE5|GATP_ARATH;sp|Q94CE5-2|GATP_ARATH	18;18	18;18	18;18	>sp|Q94CE5|GATP_ARATH Gamma-aminobutyrate transaminase POP2, mitochondrial OS=Arabidopsis thaliana GN=POP2 PE=1 SV=1;>sp|Q94CE5-2|GATP_ARATH Isoform 2 of Gamma-aminobutyrate transaminase POP2, mitochondrial OS=Arabidopsis thaliana GN=POP2	2	18	18	18	0	0	0	10	1	6	9	12	5	6	10	7	6	7	10	10	9	6	6	5	9	9	4	8	10	7	0	0	0	10	1	6	9	12	5	6	10	7	6	7
sp|Q94CJ5|RER4_ARATH	sp|Q94CJ5|RER4_ARATH	3	3	3	>sp|Q94CJ5|RER4_ARATH Protein RETICULATA-RELATED 4, chloroplastic OS=Arabidopsis thaliana GN=RER4 PE=2 SV=1	1	3	3	3	0	0	0	0	0	0	0	1	0	0	0	2	1	1	1	1	1	1	0	0	1	0	0	0	1	0	0	0	0	0	0	0	0	1	0	0	0	2	1	1
sp|Q94EG6|Y5224_ARATH	sp|Q94EG6|Y5224_ARATH	5	5	4	>sp|Q94EG6|Y5224_ARATH Uncharacterized protein At5g02240 OS=Arabidopsis thaliana GN=At5g02240 PE=1 SV=1	1	5	5	4	0	0	0	3	0	0	0	1	1	0	2	1	0	3	3	1	4	0	1	0	3	2	0	0	2	0	0	0	0	3	0	0	0	1	1	0	2	1	0	3
sp|Q94EH8|THO4C_ARATH	sp|Q94EH8|THO4C_ARATH	2	2	2	>sp|Q94EH8|THO4C_ARATH THO complex subunit 4C OS=Arabidopsis thaliana GN=ALY3 PE=1 SV=1	1	2	2	2	0	0	0	1	0	0	0	0	0	0	0	0	0	0	1	0	0	0	0	0	1	0	0	0	1	0	0	0	0	1	0	0	0	0	0	0	0	0	0	0
sp|Q94F00|IMPL1_ARATH	sp|Q94F00|IMPL1_ARATH	5	5	5	>sp|Q94F00|IMPL1_ARATH Phosphatase IMPL1, chloroplastic OS=Arabidopsis thaliana GN=IMPL1 PE=1 SV=2	1	5	5	5	0	0	0	3	0	1	1	1	1	1	4	1	1	1	1	4	1	1	0	0	2	2	1	0	1	0	0	0	0	3	0	1	1	1	1	1	4	1	1	1
sp|Q94JQ3|GLYP3_ARATH	sp|Q94JQ3|GLYP3_ARATH	14	14	14	>sp|Q94JQ3|GLYP3_ARATH Serine hydroxymethyltransferase 3, chloroplastic OS=Arabidopsis thaliana GN=SHM3 PE=1 SV=2	1	14	14	14	0	0	0	4	1	1	2	5	2	5	5	4	4	4	10	5	8	3	4	3	5	6	2	3	4	3	0	0	0	4	1	1	2	5	2	5	5	4	4	4
sp|Q94JQ4|RIDA_ARATH;tr|A0A1I9LS34|A0A1I9LS34_ARATH	sp|Q94JQ4|RIDA_ARATH;tr|A0A1I9LS34|A0A1I9LS34_ARATH	3;3	3;3	3;3	>sp|Q94JQ4|RIDA_ARATH Reactive Intermediate Deaminase A, chloroplastic OS=Arabidopsis thaliana GN=RIDA PE=1 SV=1;>tr|A0A1I9LS34|A0A1I9LS34_ARATH Endoribonuclease L-PSP family protein OS=Arabidopsis thaliana GN=RidA PE=4 SV=1	2	3	3	3	0	0	0	2	0	0	1	2	0	0	0	0	0	0	1	0	2	0	0	0	1	0	0	0	0	0	0	0	0	2	0	0	1	2	0	0	0	0	0	0
sp|Q94JU3-2|CSN7_ARATH;tr|F4HVW0|F4HVW0_ARATH;sp|Q94JU3|CSN7_ARATH	sp|Q94JU3-2|CSN7_ARATH;tr|F4HVW0|F4HVW0_ARATH;sp|Q94JU3|CSN7_ARATH	1;1;1	1;1;1	1;1;1	>sp|Q94JU3-2|CSN7_ARATH Isoform 2 of COP9 signalosome complex subunit 7 OS=Arabidopsis thaliana GN=CSN7;>tr|F4HVW0|F4HVW0_ARATH COP9 signalosome complex subunit 7 OS=Arabidopsis thaliana GN=FUS5 PE=4 SV=1;>sp|Q94JU3|CSN7_ARATH COP9 signalosome complex subu	3	1	1	1	0	0	0	0	0	0	0	1	1	0	0	1	1	0	0	0	0	1	0	0	0	0	0	1	0	0	0	0	0	0	0	0	0	1	1	0	0	1	1	0
sp|Q94JX9|NACA2_ARATH;tr|A0A1I9LR04|A0A1I9LR04_ARATH	sp|Q94JX9|NACA2_ARATH;tr|A0A1I9LR04|A0A1I9LR04_ARATH	1;1	1;1	1;1	>sp|Q94JX9|NACA2_ARATH Nascent polypeptide-associated complex subunit alpha-like protein 2 OS=Arabidopsis thaliana GN=At3g49470 PE=2 SV=2;>tr|A0A1I9LR04|A0A1I9LR04_ARATH Nascent polypeptide-associated complex subunit alpha-like protein 2 OS=Arabidopsis tha	2	1	1	1	0	0	0	0	0	0	0	0	0	1	0	0	0	0	0	0	0	0	0	0	0	0	0	0	0	0	0	0	0	0	0	0	0	0	0	1	0	0	0	0
sp|Q94K01|DBR1_ARATH	sp|Q94K01|DBR1_ARATH	1	1	1	>sp|Q94K01|DBR1_ARATH Lariat debranching enzyme OS=Arabidopsis thaliana GN=DBR1 PE=2 SV=1	1	1	1	1	0	0	0	0	0	0	0	0	0	0	0	0	0	0	0	1	0	0	0	0	1	0	0	0	0	0	0	0	0	0	0	0	0	0	0	0	0	0	0	0
sp|Q94K05|TCPQ_ARATH	sp|Q94K05|TCPQ_ARATH	21	21	21	>sp|Q94K05|TCPQ_ARATH T-complex protein 1 subunit theta OS=Arabidopsis thaliana GN=CCT8 PE=1 SV=1	1	21	21	21	0	0	1	7	1	2	6	6	6	7	8	11	12	11	8	8	8	13	6	5	10	6	2	3	4	3	0	0	1	7	1	2	6	6	6	7	8	11	12	11
sp|Q94K73|SYFM_ARATH	sp|Q94K73|SYFM_ARATH	3	3	3	>sp|Q94K73|SYFM_ARATH Phenylalanine--tRNA ligase, chloroplastic/mitochondrial OS=Arabidopsis thaliana GN=At3g58140 PE=1 SV=1	1	3	3	3	0	0	0	0	0	0	0	0	1	0	1	1	2	1	2	2	0	0	0	0	2	1	0	0	0	0	0	0	0	0	0	0	0	0	1	0	1	1	2	1
sp|Q94K75|RHON1_ARATH;sp|Q94K75-2|RHON1_ARATH	sp|Q94K75|RHON1_ARATH;sp|Q94K75-2|RHON1_ARATH	4;3	4;3	4;3	>sp|Q94K75|RHON1_ARATH Rho-N domain-containing protein 1, chloroplastic OS=Arabidopsis thaliana GN=RHON1 PE=1 SV=1;>sp|Q94K75-2|RHON1_ARATH Isoform 2 of Rho-N domain-containing protein 1, chloroplastic OS=Arabidopsis thaliana GN=RHON1	2	4	4	4	0	0	0	0	0	1	2	1	0	0	0	0	0	1	0	0	0	0	1	0	0	0	0	1	0	0	0	0	0	0	0	1	2	1	0	0	0	0	0	1
sp|Q96250|ATPG3_ARATH	sp|Q96250|ATPG3_ARATH	11	11	11	>sp|Q96250|ATPG3_ARATH ATP synthase subunit gamma, mitochondrial OS=Arabidopsis thaliana GN=ATPC PE=1 SV=1	1	11	11	11	0	0	1	4	1	1	3	6	1	0	4	3	2	3	5	4	6	2	0	1	3	4	0	3	4	5	0	0	1	4	1	1	3	6	1	0	4	3	2	3
sp|Q96251|ATPO_ARATH;tr|B9DGP8|B9DGP8_ARATH	sp|Q96251|ATPO_ARATH;tr|B9DGP8|B9DGP8_ARATH	15;12	15;12	15;12	>sp|Q96251|ATPO_ARATH ATP synthase subunit O, mitochondrial OS=Arabidopsis thaliana GN=At5g13450 PE=1 SV=2;>tr|B9DGP8|B9DGP8_ARATH AT5G13450 protein OS=Arabidopsis thaliana GN=ATP5 PE=1 SV=1	2	15	15	15	0	0	0	8	0	4	6	6	4	3	7	10	8	7	11	9	8	4	2	4	9	8	4	6	6	6	0	0	0	8	0	4	6	6	4	3	7	10	8	7
sp|Q96252|ATP4_ARATH	sp|Q96252|ATP4_ARATH	3	3	3	>sp|Q96252|ATP4_ARATH ATP synthase subunit delta, mitochondrial OS=Arabidopsis thaliana GN=At5g47030 PE=1 SV=1	1	3	3	3	0	0	0	1	0	2	2	2	0	1	0	3	2	2	2	2	2	2	1	2	2	1	0	2	2	2	0	0	0	1	0	2	2	2	0	1	0	3	2	2
sp|Q96253|ATP5E_ARATH	sp|Q96253|ATP5E_ARATH	6	6	6	>sp|Q96253|ATP5E_ARATH ATP synthase subunit epsilon, mitochondrial OS=Arabidopsis thaliana GN=At1g51650 PE=1 SV=3	1	6	6	6	0	0	0	1	0	2	3	4	1	1	0	5	4	4	2	3	1	3	1	1	1	1	1	3	4	4	0	0	0	1	0	2	3	4	1	1	0	5	4	4
sp|Q96254-2|GDI1_ARATH;sp|Q96254|GDI1_ARATH;sp|Q9LXC0|GDI_ARATH	sp|Q96254-2|GDI1_ARATH;sp|Q96254|GDI1_ARATH	26;26;3	26;26;3	18;18;1	>sp|Q96254-2|GDI1_ARATH Isoform 2 of Guanosine nucleotide diphosphate dissociation inhibitor 1 OS=Arabidopsis thaliana GN=GDI1;>sp|Q96254|GDI1_ARATH Guanosine nucleotide diphosphate dissociation inhibitor 1 OS=Arabidopsis thaliana GN=GDI1 PE=1 SV=1	3	26	26	18	0	0	0	14	3	17	16	18	4	7	14	19	17	19	16	13	14	17	16	13	13	14	7	16	20	18	0	0	0	14	3	17	16	18	4	7	14	19	17	19
sp|Q96255|SERB1_ARATH	sp|Q96255|SERB1_ARATH	19	19	9	>sp|Q96255|SERB1_ARATH Phosphoserine aminotransferase 1, chloroplastic OS=Arabidopsis thaliana GN=PSAT1 PE=1 SV=1	1	19	19	9	0	0	1	9	2	5	8	7	3	5	8	7	8	8	10	10	9	7	10	4	6	8	5	7	9	7	0	0	1	9	2	5	8	7	3	5	8	7	8	8
tr|F4JUT8|F4JUT8_ARATH;tr|F4JUT9|F4JUT9_ARATH;sp|Q96262|PCAP1_ARATH;sp|Q96262-2|PCAP1_ARATH	tr|F4JUT8|F4JUT8_ARATH;tr|F4JUT9|F4JUT9_ARATH;sp|Q96262|PCAP1_ARATH;sp|Q96262-2|PCAP1_ARATH	1;1;1;1	1;1;1;1	1;1;1;1	>tr|F4JUT8|F4JUT8_ARATH Plasma-membrane associated cation-binding protein 1 OS=Arabidopsis thaliana GN=PCAP1 PE=1 SV=1;>tr|F4JUT9|F4JUT9_ARATH Plasma-membrane associated cation-binding protein 1 OS=Arabidopsis thaliana GN=PCAP1 PE=1 SV=1;>sp|Q96262|PCAP1_A	4	1	1	1	0	0	0	1	0	0	0	0	0	0	0	0	0	0	0	0	0	0	0	0	1	0	0	0	0	0	0	0	0	1	0	0	0	0	0	0	0	0	0	0
sp|Q96266-2|GSTF8_ARATH;sp|Q96266|GSTF8_ARATH	sp|Q96266-2|GSTF8_ARATH;sp|Q96266|GSTF8_ARATH	6;6	5;5	5;5	>sp|Q96266-2|GSTF8_ARATH Isoform 2 of Glutathione S-transferase F8, chloroplastic OS=Arabidopsis thaliana GN=GSTF8;>sp|Q96266|GSTF8_ARATH Glutathione S-transferase F8, chloroplastic OS=Arabidopsis thaliana GN=GSTF8 PE=1 SV=3	2	6	5	5	0	0	0	1	0	1	1	4	1	1	3	2	3	3	5	4	4	3	0	1	3	3	1	1	2	0	0	0	0	1	0	0	0	3	0	0	2	2	2	3
sp|Q96291|BAS1A_ARATH	sp|Q96291|BAS1A_ARATH	12	12	7	>sp|Q96291|BAS1A_ARATH 2-Cys peroxiredoxin BAS1, chloroplastic OS=Arabidopsis thaliana GN=BAS1 PE=1 SV=2	1	12	12	7	0	0	1	2	1	5	9	9	4	3	4	8	8	9	4	4	4	9	7	7	3	5	2	6	9	6	0	0	1	2	1	5	9	9	4	3	4	8	8	9
tr|Q0WL95|Q0WL95_ARATH;sp|Q96293|ACT8_ARATH;sp|Q96292|ACT2_ARATH;tr|F4J8V9|F4J8V9_ARATH;sp|Q8RYC2|ACT5_ARATH;sp|P93738|ACT9_ARATH	tr|Q0WL95|Q0WL95_ARATH;sp|Q96293|ACT8_ARATH;sp|Q96292|ACT2_ARATH;tr|F4J8V9|F4J8V9_ARATH;sp|Q8RYC2|ACT5_ARATH	12;12;12;11;6;1	2;2;2;1;0;0	2;2;2;1;0;0	>tr|Q0WL95|Q0WL95_ARATH AT3G18780 protein OS=Arabidopsis thaliana GN=ACT2 PE=1 SV=1;>sp|Q96293|ACT8_ARATH Actin-8 OS=Arabidopsis thaliana GN=ACT8 PE=1 SV=2;>sp|Q96292|ACT2_ARATH Actin-2 OS=Arabidopsis thaliana GN=ACT2 PE=1 SV=1;>tr|F4J8V9|F4J8V9_ARATH Acti	6	12	2	2	0	0	0	4	0	3	7	7	5	5	6	5	8	9	7	6	4	8	7	5	9	4	2	5	6	3	0	0	0	0	0	0	0	0	1	1	0	1	1	2
tr|F4IP53|F4IP53_ARATH;sp|Q96299|14339_ARATH;tr|F4IP55|F4IP55_ARATH	tr|F4IP53|F4IP53_ARATH;sp|Q96299|14339_ARATH;tr|F4IP55|F4IP55_ARATH	12;12;12	11;11;11	10;10;10	>tr|F4IP53|F4IP53_ARATH 14-3-3-like protein GF14 mu OS=Arabidopsis thaliana GN=GRF9 PE=3 SV=1;>sp|Q96299|14339_ARATH 14-3-3-like protein GF14 mu OS=Arabidopsis thaliana GN=GRF9 PE=1 SV=2;>tr|F4IP55|F4IP55_ARATH 14-3-3-like protein GF14 mu OS=Arabidopsis th	3	12	11	10	0	0	1	6	1	2	3	1	1	2	7	5	4	6	4	3	6	4	1	0	3	6	0	1	5	3	0	0	1	5	1	2	2	1	0	2	6	4	3	6
tr|A0A178VJ06|A0A178VJ06_ARATH;sp|Q96300|14337_ARATH	tr|A0A178VJ06|A0A178VJ06_ARATH;sp|Q96300|14337_ARATH	17;17	7;7	4;4	>tr|A0A178VJ06|A0A178VJ06_ARATH GRF7 OS=Arabidopsis thaliana GN=GRF7 PE=3 SV=1;>sp|Q96300|14337_ARATH 14-3-3-like protein GF14 nu OS=Arabidopsis thaliana GN=GRF7 PE=1 SV=1	2	17	7	4	0	0	3	8	3	8	10	11	4	6	9	11	10	11	10	8	10	12	9	8	9	6	6	9	11	8	0	0	0	3	0	1	2	2	0	2	2	4	1	2
sp|Q96318-2|CRU3_ARATH;sp|Q96318-4|CRU3_ARATH;sp|Q96318-3|CRU3_ARATH;tr|F4JLA9|F4JLA9_ARATH;sp|Q96318|CRU3_ARATH	sp|Q96318-2|CRU3_ARATH;sp|Q96318-4|CRU3_ARATH;sp|Q96318-3|CRU3_ARATH;tr|F4JLA9|F4JLA9_ARATH;sp|Q96318|CRU3_ARATH	2;2;2;2;2	2;2;2;2;2	2;2;2;2;2	>sp|Q96318-2|CRU3_ARATH Isoform 2 of 12S seed storage protein CRC OS=Arabidopsis thaliana GN=CRC;>sp|Q96318-4|CRU3_ARATH Isoform 4 of 12S seed storage protein CRC OS=Arabidopsis thaliana GN=CRC;>sp|Q96318-3|CRU3_ARATH Isoform 3 of 12S seed storage protein	5	2	2	2	0	2	0	0	0	0	0	0	0	0	0	0	0	0	0	0	0	0	0	0	0	0	0	0	0	0	0	2	0	0	0	0	0	0	0	0	0	0	0	0
sp|Q96319|ERH_ARATH	sp|Q96319|ERH_ARATH	2	2	2	>sp|Q96319|ERH_ARATH Enhancer of rudimentary homolog OS=Arabidopsis thaliana GN=At5g10810 PE=3 SV=1	1	2	2	2	0	0	0	0	0	0	0	0	0	0	1	0	0	0	0	0	0	1	0	0	1	0	0	0	0	0	0	0	0	0	0	0	0	0	0	0	1	0	0	0
sp|Q96321|IMPA1_ARATH	sp|Q96321|IMPA1_ARATH	5	2	2	>sp|Q96321|IMPA1_ARATH Importin subunit alpha-1 OS=Arabidopsis thaliana GN=IMPA1 PE=1 SV=2	1	5	2	2	0	0	0	2	0	1	3	3	1	1	1	1	3	2	2	1	2	2	4	2	2	2	0	2	2	1	0	0	0	0	0	0	0	1	0	0	0	0	1	1
sp|Q96327-4|EBP1_ARATH;sp|Q96327|EBP1_ARATH;sp|Q96327-2|EBP1_ARATH;sp|Q96327-3|EBP1_ARATH	sp|Q96327-4|EBP1_ARATH;sp|Q96327|EBP1_ARATH;sp|Q96327-2|EBP1_ARATH;sp|Q96327-3|EBP1_ARATH	30;30;29;29	30;30;29;29	30;30;29;29	>sp|Q96327-4|EBP1_ARATH Isoform 4 of ERBB-3 BINDING PROTEIN 1 OS=Arabidopsis thaliana GN=EBP1;>sp|Q96327|EBP1_ARATH ERBB-3 BINDING PROTEIN 1 OS=Arabidopsis thaliana GN=EBP1 PE=1 SV=1;>sp|Q96327-2|EBP1_ARATH Isoform 2 of ERBB-3 BINDING PROTEIN 1 OS=Arabidop	4	30	30	30	0	0	4	18	6	8	9	14	11	14	23	21	16	19	19	17	18	15	11	11	19	21	13	12	16	10	0	0	4	18	6	8	9	14	11	14	23	21	16	19
sp|Q96329|ACOX4_ARATH	sp|Q96329|ACOX4_ARATH	7	7	7	>sp|Q96329|ACOX4_ARATH Acyl-coenzyme A oxidase 4, peroxisomal OS=Arabidopsis thaliana GN=ACX4 PE=1 SV=1	1	7	7	7	0	0	0	5	0	2	2	2	1	2	2	2	2	2	5	3	3	2	1	0	2	2	1	2	2	2	0	0	0	5	0	2	2	2	1	2	2	2	2	2
sp|Q96331|HS23M_ARATH	sp|Q96331|HS23M_ARATH	5	5	5	>sp|Q96331|HS23M_ARATH 23.6 kDa heat shock protein, mitochondrial OS=Arabidopsis thaliana GN=HSP23.6 PE=2 SV=1	1	5	5	5	0	0	0	0	0	4	3	2	0	1	0	0	2	0	0	0	0	2	2	4	0	0	0	0	0	0	0	0	0	0	0	4	3	2	0	1	0	0	2	0
sp|Q96528|CATA1_ARATH;tr|F4HUL6|F4HUL6_ARATH	sp|Q96528|CATA1_ARATH	10;2	10;2	4;0	>sp|Q96528|CATA1_ARATH Catalase-1 OS=Arabidopsis thaliana GN=CAT1 PE=2 SV=3	2	10	10	4	0	0	0	4	0	5	3	8	0	2	2	2	0	2	3	3	5	1	1	2	1	2	1	2	2	1	0	0	0	4	0	5	3	8	0	2	2	2	0	2
sp|Q96529|PURA_ARATH	sp|Q96529|PURA_ARATH	13	13	13	>sp|Q96529|PURA_ARATH Adenylosuccinate synthetase, chloroplastic OS=Arabidopsis thaliana GN=PURA PE=1 SV=1	1	13	13	13	0	0	0	7	0	2	3	6	5	6	10	6	7	7	7	8	7	5	2	2	6	8	2	3	8	2	0	0	0	7	0	2	3	6	5	6	10	6	7	7
sp|Q96533|ADHX_ARATH;tr|F4K7D6|F4K7D6_ARATH	sp|Q96533|ADHX_ARATH;tr|F4K7D6|F4K7D6_ARATH	14;13	14;13	14;13	>sp|Q96533|ADHX_ARATH Alcohol dehydrogenase class-3 OS=Arabidopsis thaliana GN=ADH2 PE=1 SV=2;>tr|F4K7D6|F4K7D6_ARATH S-(hydroxymethyl)glutathione dehydrogenase OS=Arabidopsis thaliana GN=HOT5 PE=1 SV=1	2	14	14	14	0	0	0	7	0	4	4	5	1	1	6	4	5	7	8	8	7	4	5	4	3	8	5	3	7	3	0	0	0	7	0	4	4	5	1	1	6	4	5	7
sp|Q9ASR1|EF2_ARATH;tr|F4JB06|F4JB06_ARATH;sp|Q9ASR1-2|EF2_ARATH	sp|Q9ASR1|EF2_ARATH	81;25;16	81;25;16	55;2;12	>sp|Q9ASR1|EF2_ARATH Elongation factor 2 OS=Arabidopsis thaliana GN=LOS1 PE=1 SV=1	3	81	81	55	0	0	19	45	23	45	57	61	26	27	41	55	54	58	46	42	43	55	44	44	47	41	28	51	58	58	0	0	19	45	23	45	57	61	26	27	41	55	54	58
sp|Q9ASS2|FREE1_ARATH	sp|Q9ASS2|FREE1_ARATH	8	8	8	>sp|Q9ASS2|FREE1_ARATH Protein FREE1 OS=Arabidopsis thaliana GN=FREE1 PE=1 SV=1	1	8	8	8	0	0	0	0	0	1	5	5	0	0	0	1	1	2	0	1	0	2	3	2	1	1	0	2	2	2	0	0	0	0	0	1	5	5	0	0	0	1	1	2
sp|Q9ASS6-2|PNSL5_ARATH;sp|Q9ASS6|PNSL5_ARATH	sp|Q9ASS6-2|PNSL5_ARATH;sp|Q9ASS6|PNSL5_ARATH	8;8	7;7	7;7	>sp|Q9ASS6-2|PNSL5_ARATH Isoform 2 of Photosynthetic NDH subunit of lumenal location 5, chloroplastic OS=Arabidopsis thaliana GN=PNSL5;>sp|Q9ASS6|PNSL5_ARATH Photosynthetic NDH subunit of lumenal location 5, chloroplastic OS=Arabidopsis thaliana GN=PNSL5 P	2	8	7	7	0	0	0	5	0	2	3	2	1	2	4	5	3	5	3	4	3	4	3	1	2	3	1	3	3	2	0	0	0	5	0	1	2	1	1	2	4	4	2	4
sp|Q9ASV6|RR20_ARATH	sp|Q9ASV6|RR20_ARATH	2	2	2	>sp|Q9ASV6|RR20_ARATH 30S ribosomal protein S20, chloroplastic OS=Arabidopsis thaliana GN=RPS20 PE=2 SV=1	1	2	2	2	0	0	0	0	0	0	0	0	0	0	0	0	0	0	1	0	0	0	0	0	0	1	0	0	0	0	0	0	0	0	0	0	0	0	0	0	0	0	0	0
sp|Q9ASZ9|ALKR5_ARATH;sp|Q9ASZ9-2|ALKR5_ARATH;sp|Q9ASZ9-3|ALKR5_ARATH;sp|Q9C5B9|ALKR1_ARATH	sp|Q9ASZ9|ALKR5_ARATH;sp|Q9ASZ9-2|ALKR5_ARATH;sp|Q9ASZ9-3|ALKR5_ARATH	13;12;8;2	13;12;8;2	8;7;4;0	>sp|Q9ASZ9|ALKR5_ARATH Probable aldo-keto reductase 5 OS=Arabidopsis thaliana GN=At1g60730 PE=2 SV=1;>sp|Q9ASZ9-2|ALKR5_ARATH Isoform 2 of Probable aldo-keto reductase 5 OS=Arabidopsis thaliana GN=At1g60730;>sp|Q9ASZ9-3|ALKR5_ARATH Isoform 3 of Probable al	4	13	13	8	0	0	0	5	0	0	0	0	0	0	4	7	3	5	6	2	5	0	0	0	3	3	0	0	0	0	0	0	0	5	0	0	0	0	0	0	4	7	3	5
sp|Q9AV97|KDSA1_ARATH;tr|F4IF58|F4IF58_ARATH;tr|F4I2W6|F4I2W6_ARATH	sp|Q9AV97|KDSA1_ARATH;tr|F4IF58|F4IF58_ARATH;tr|F4I2W6|F4I2W6_ARATH	7;6;4	7;6;4	3;2;0	>sp|Q9AV97|KDSA1_ARATH 2-dehydro-3-deoxyphosphooctonate aldolase 1 OS=Arabidopsis thaliana GN=KDSA1 PE=1 SV=2;>tr|F4IF58|F4IF58_ARATH 2-dehydro-3-deoxyphosphooctonate aldolase 1 OS=Arabidopsis thaliana GN=AtkdsA1 PE=4 SV=1;>tr|F4I2W6|F4I2W6_ARATH 2-dehydro	3	7	7	3	0	0	0	3	0	2	2	3	0	1	2	2	3	2	4	1	2	2	1	0	2	1	1	1	4	1	0	0	0	3	0	2	2	3	0	1	2	2	3	2
sp|Q9C4Z6|GPLPB_ARATH	sp|Q9C4Z6|GPLPB_ARATH	17	2	2	>sp|Q9C4Z6|GPLPB_ARATH Receptor for activated C kinase 1B OS=Arabidopsis thaliana GN=RACK1B PE=1 SV=1	1	17	2	2	0	0	3	9	4	9	10	12	4	5	10	10	9	7	7	8	8	7	9	6	7	10	7	10	12	9	0	0	0	1	0	0	0	1	0	1	2	1	2	1
sp|Q9C505|IF5A3_ARATH	sp|Q9C505|IF5A3_ARATH	6	3	2	>sp|Q9C505|IF5A3_ARATH Eukaryotic translation initiation factor 5A-3 OS=Arabidopsis thaliana GN=ELF5A-3 PE=2 SV=1	1	6	3	2	0	0	0	2	0	3	3	3	1	0	3	5	4	3	1	1	1	4	3	3	1	3	2	3	3	3	0	0	0	1	0	1	1	1	1	0	2	2	2	1
sp|Q9C512-2|MNS1_ARATH;sp|Q9C512|MNS1_ARATH	sp|Q9C512-2|MNS1_ARATH;sp|Q9C512|MNS1_ARATH	2;2	2;2	2;2	>sp|Q9C512-2|MNS1_ARATH Isoform 2 of Mannosyl-oligosaccharide 1,2-alpha-mannosidase MNS1 OS=Arabidopsis thaliana GN=MNS1;>sp|Q9C512|MNS1_ARATH Mannosyl-oligosaccharide 1,2-alpha-mannosidase MNS1 OS=Arabidopsis thaliana GN=MNS1 PE=1 SV=1	2	2	2	2	0	0	0	0	0	0	0	0	0	0	0	0	0	0	2	0	0	0	0	0	0	0	0	0	0	0	0	0	0	0	0	0	0	0	0	0	0	0	0	0
sp|Q9C514|RS71_ARATH	sp|Q9C514|RS71_ARATH	10	9	8	>sp|Q9C514|RS71_ARATH 40S ribosomal protein S7-1 OS=Arabidopsis thaliana GN=RPS7A PE=2 SV=1	1	10	9	8	0	0	0	3	0	3	4	5	1	1	3	5	6	6	4	5	3	4	4	3	6	3	1	1	3	4	0	0	0	2	0	2	3	4	0	1	3	4	5	5
tr|A0A178V742|A0A178V742_ARATH;sp|Q9FGX1|ACLB2_ARATH;sp|Q9C522|ACLB1_ARATH	tr|A0A178V742|A0A178V742_ARATH;sp|Q9FGX1|ACLB2_ARATH;sp|Q9C522|ACLB1_ARATH	8;8;8	8;8;8	8;8;8	>tr|A0A178V742|A0A178V742_ARATH ACLB-1 OS=Arabidopsis thaliana GN=ACLB-1 PE=4 SV=1;>sp|Q9FGX1|ACLB2_ARATH ATP-citrate synthase beta chain protein 2 OS=Arabidopsis thaliana GN=ACLB-2 PE=1 SV=1;>sp|Q9C522|ACLB1_ARATH ATP-citrate synthase beta chain protein 1	3	8	8	8	0	0	0	4	0	1	0	1	1	1	1	2	0	1	5	4	2	0	0	0	6	3	0	0	1	0	0	0	0	4	0	1	0	1	1	1	1	2	0	1
sp|Q9C550|LEU12_ARATH	sp|Q9C550|LEU12_ARATH	5	5	2	>sp|Q9C550|LEU12_ARATH 2-isopropylmalate synthase 2, chloroplastic OS=Arabidopsis thaliana GN=IPMS2 PE=1 SV=1	1	5	5	2	0	0	0	2	1	1	1	2	0	0	1	2	1	1	1	1	1	3	1	0	1	2	0	2	2	2	0	0	0	2	1	1	1	2	0	0	1	2	1	1
tr|F4I266|F4I266_ARATH;sp|Q9C554|EXPA1_ARATH;tr|B3H5D9|B3H5D9_ARATH;tr|C0Z241|C0Z241_ARATH	tr|F4I266|F4I266_ARATH;sp|Q9C554|EXPA1_ARATH;tr|B3H5D9|B3H5D9_ARATH;tr|C0Z241|C0Z241_ARATH	3;3;3;3	3;3;3;3	3;3;3;3	>tr|F4I266|F4I266_ARATH Expansin A1 OS=Arabidopsis thaliana GN=EXPA1 PE=4 SV=1;>sp|Q9C554|EXPA1_ARATH Expansin-A1 OS=Arabidopsis thaliana GN=EXPA1 PE=2 SV=1;>tr|B3H5D9|B3H5D9_ARATH Expansin A1 OS=Arabidopsis thaliana GN=EXPA1 PE=4 SV=1;>tr|C0Z241|C0Z241_AR	4	3	3	3	0	0	0	1	0	0	0	0	0	0	1	0	1	0	2	1	2	0	0	0	2	1	0	0	0	0	0	0	0	1	0	0	0	0	0	0	1	0	1	0
sp|Q9C566|CYP40_ARATH	sp|Q9C566|CYP40_ARATH	8	8	8	>sp|Q9C566|CYP40_ARATH Peptidyl-prolyl cis-trans isomerase CYP40 OS=Arabidopsis thaliana GN=CYP40 PE=2 SV=1	1	8	8	8	0	0	0	3	0	0	0	1	0	1	1	0	0	0	3	0	1	0	0	0	0	1	1	0	0	0	0	0	0	3	0	0	0	1	0	1	1	0	0	0
sp|Q9C5C4|ARGE_ARATH;tr|F4JPZ7|F4JPZ7_ARATH	sp|Q9C5C4|ARGE_ARATH;tr|F4JPZ7|F4JPZ7_ARATH	2;2	2;2	2;2	>sp|Q9C5C4|ARGE_ARATH Acetylornithine deacetylase OS=Arabidopsis thaliana GN=At4g17830 PE=2 SV=1;>tr|F4JPZ7|F4JPZ7_ARATH Peptidase M20/M25/M40 family protein OS=Arabidopsis thaliana GN=At4g17830 PE=4 SV=1	2	2	2	2	0	0	0	0	0	0	0	0	1	2	0	0	1	0	0	0	0	0	0	0	0	0	0	0	0	0	0	0	0	0	0	0	0	0	1	2	0	0	1	0
sp|Q9C5E8|SDH7A_ARATH	sp|Q9C5E8|SDH7A_ARATH	1	1	1	>sp|Q9C5E8|SDH7A_ARATH Succinate dehydrogenase subunit 7A, mitochondrial OS=Arabidopsis thaliana GN=SDH7A PE=1 SV=1	1	1	1	1	0	0	0	0	0	0	0	0	0	0	0	0	0	0	1	1	1	0	0	0	0	1	0	0	0	0	0	0	0	0	0	0	0	0	0	0	0	0	0	0
tr|A0A178VIA7|A0A178VIA7_ARATH;sp|Q9C5H4|Y3627_ARATH	tr|A0A178VIA7|A0A178VIA7_ARATH;sp|Q9C5H4|Y3627_ARATH	2;2	2;2	2;2	>tr|A0A178VIA7|A0A178VIA7_ARATH ENTH/VHS family protein OS=Arabidopsis thaliana GN=MYA6.8 PE=4 SV=1;>sp|Q9C5H4|Y3627_ARATH VHS domain-containing protein At3g16270 OS=Arabidopsis thaliana GN=At3g16270 PE=1 SV=1	2	2	2	2	0	0	0	0	0	0	0	0	0	0	1	0	0	0	0	0	0	0	0	0	2	0	0	0	0	0	0	0	0	0	0	0	0	0	0	0	1	0	0	0
sp|Q9C5I1|USP_ARATH	sp|Q9C5I1|USP_ARATH	1	1	1	>sp|Q9C5I1|USP_ARATH UDP-sugar pyrophosphorylase OS=Arabidopsis thaliana GN=USP PE=1 SV=1	1	1	1	1	0	0	0	0	0	0	0	1	0	0	0	0	0	0	0	0	0	0	0	0	0	0	0	0	0	0	0	0	0	0	0	0	0	1	0	0	0	0	0	0
sp|Q9C5J7|PFKA7_ARATH	sp|Q9C5J7|PFKA7_ARATH	5	4	4	>sp|Q9C5J7|PFKA7_ARATH ATP-dependent 6-phosphofructokinase 7 OS=Arabidopsis thaliana GN=PFK7 PE=1 SV=1	1	5	4	4	0	0	0	1	0	1	0	1	0	0	0	0	0	0	1	1	2	0	0	0	0	1	0	0	0	0	0	0	0	1	0	1	0	1	0	0	0	0	0	0
sp|Q9C5M0|DTC_ARATH	sp|Q9C5M0|DTC_ARATH	13	13	13	>sp|Q9C5M0|DTC_ARATH Mitochondrial dicarboxylate/tricarboxylate transporter DTC OS=Arabidopsis thaliana GN=DTC PE=1 SV=1	1	13	13	13	0	0	1	2	1	3	6	10	1	0	1	8	10	9	7	5	6	7	1	4	6	3	0	2	4	3	0	0	1	2	1	3	6	10	1	0	1	8	10	9
sp|Q9C5N2|TMN9_ARATH;tr|F4KIM7|F4KIM7_ARATH	sp|Q9C5N2|TMN9_ARATH;tr|F4KIM7|F4KIM7_ARATH	2;2	2;2	2;2	>sp|Q9C5N2|TMN9_ARATH Transmembrane 9 superfamily member 9 OS=Arabidopsis thaliana GN=TMN9 PE=2 SV=1;>tr|F4KIM7|F4KIM7_ARATH Transmembrane 9 superfamily member OS=Arabidopsis thaliana GN=At5g25100 PE=3 SV=1	2	2	2	2	0	0	0	0	0	0	0	0	0	0	0	1	0	0	1	0	0	0	0	0	0	0	0	0	0	0	0	0	0	0	0	0	0	0	0	0	0	1	0	0
sp|Q9C5R8|BAS1B_ARATH	sp|Q9C5R8|BAS1B_ARATH	7	2	2	>sp|Q9C5R8|BAS1B_ARATH 2-Cys peroxiredoxin BAS1-like, chloroplastic OS=Arabidopsis thaliana GN=At5g06290 PE=2 SV=3	1	7	2	2	0	0	0	0	0	2	5	6	2	1	2	5	6	6	2	2	3	5	3	3	2	3	1	3	5	3	0	0	0	0	0	1	0	1	0	0	0	0	2	1
sp|Q9C5U3|PRS8A_ARATH;sp|Q94BQ2|PRS8B_ARATH	sp|Q9C5U3|PRS8A_ARATH;sp|Q94BQ2|PRS8B_ARATH	12;10	11;9	11;9	>sp|Q9C5U3|PRS8A_ARATH 26S protease regulatory subunit 8 homolog A OS=Arabidopsis thaliana GN=RPT6A PE=1 SV=1;>sp|Q94BQ2|PRS8B_ARATH 26S protease regulatory subunit 8 homolog B OS=Arabidopsis thaliana GN=RPT6B PE=1 SV=1	2	12	11	11	0	0	0	1	0	2	1	2	1	2	2	4	3	2	9	5	1	2	1	1	5	2	0	1	2	2	0	0	0	0	0	1	0	1	0	1	1	3	2	1
sp|Q9C5U8-2|HIS8_ARATH;sp|Q9C5U8|HIS8_ARATH	sp|Q9C5U8-2|HIS8_ARATH;sp|Q9C5U8|HIS8_ARATH	5;5	5;5	5;5	>sp|Q9C5U8-2|HIS8_ARATH Isoform 2 of Histidinol dehydrogenase, chloroplastic OS=Arabidopsis thaliana GN=HISN8;>sp|Q9C5U8|HIS8_ARATH Histidinol dehydrogenase, chloroplastic OS=Arabidopsis thaliana GN=HISN8 PE=2 SV=1	2	5	5	5	0	0	0	3	0	1	3	4	2	0	4	2	2	2	1	2	2	1	2	0	1	3	2	3	4	1	0	0	0	3	0	1	3	4	2	0	4	2	2	2
sp|Q9C5Z1|EIF3B_ARATH;tr|Q8GUM1|Q8GUM1_ARATH;tr|F4K4D5|F4K4D5_ARATH	sp|Q9C5Z1|EIF3B_ARATH;tr|Q8GUM1|Q8GUM1_ARATH;tr|F4K4D5|F4K4D5_ARATH	13;13;13	13;13;13	13;13;13	>sp|Q9C5Z1|EIF3B_ARATH Eukaryotic translation initiation factor 3 subunit B OS=Arabidopsis thaliana GN=TIF3B1 PE=1 SV=1;>tr|Q8GUM1|Q8GUM1_ARATH Eukaryotic translation initiation factor 3 subunit B OS=Arabidopsis thaliana GN=EIF3B-2 PE=2 SV=1;>tr|F4K4D5|F4K	3	13	13	13	0	0	1	4	2	2	6	6	0	1	4	2	2	2	6	2	3	3	2	2	6	2	1	5	4	3	0	0	1	4	2	2	6	6	0	1	4	2	2	2
sp|Q9C5Z2-2|EIF3H_ARATH;sp|Q9C5Z2|EIF3H_ARATH	sp|Q9C5Z2-2|EIF3H_ARATH;sp|Q9C5Z2|EIF3H_ARATH	2;2	2;2	2;2	>sp|Q9C5Z2-2|EIF3H_ARATH Isoform 2 of Eukaryotic translation initiation factor 3 subunit H OS=Arabidopsis thaliana GN=TIF3H1;>sp|Q9C5Z2|EIF3H_ARATH Eukaryotic translation initiation factor 3 subunit H OS=Arabidopsis thaliana GN=TIF3H1 PE=1 SV=2	2	2	2	2	0	0	0	0	0	0	0	0	0	0	0	0	0	0	1	1	0	0	0	0	1	0	0	0	0	0	0	0	0	0	0	0	0	0	0	0	0	0	0	0
sp|Q9C5Z3|EIF3E_ARATH	sp|Q9C5Z3|EIF3E_ARATH	3	3	3	>sp|Q9C5Z3|EIF3E_ARATH Eukaryotic translation initiation factor 3 subunit E OS=Arabidopsis thaliana GN=TIF3E1 PE=1 SV=1	1	3	3	3	0	0	0	0	0	0	0	1	0	0	0	0	1	0	0	1	0	1	0	0	1	0	0	0	0	0	0	0	0	0	0	0	0	1	0	0	0	0	1	0
sp|Q9C681|H2A1_ARATH	sp|Q9C681|H2A1_ARATH	7	7	2	>sp|Q9C681|H2A1_ARATH Probable histone H2A.1 OS=Arabidopsis thaliana GN=At1g51060 PE=1 SV=1	1	7	7	2	0	0	2	3	1	3	3	4	0	1	2	5	4	4	2	2	2	3	3	4	2	2	0	3	3	3	0	0	2	3	1	3	3	4	0	1	2	5	4	4
sp|Q9C6B3|GCA2_ARATH	sp|Q9C6B3|GCA2_ARATH	5	5	4	>sp|Q9C6B3|GCA2_ARATH Gamma carbonic anhydrase 2, mitochondrial OS=Arabidopsis thaliana GN=GAMMACA2 PE=1 SV=1	1	5	5	4	0	0	0	1	0	1	2	3	1	1	1	1	3	2	4	2	1	2	1	1	2	1	0	1	1	1	0	0	0	1	0	1	2	3	1	1	1	1	3	2
sp|Q9C6D2|MTK_ARATH	sp|Q9C6D2|MTK_ARATH	5	5	5	>sp|Q9C6D2|MTK_ARATH Methylthioribose kinase OS=Arabidopsis thaliana GN=MTK PE=1 SV=1	1	5	5	5	0	0	0	1	0	0	1	1	0	1	3	1	0	0	3	2	0	2	2	1	2	1	0	1	0	1	0	0	0	1	0	0	1	1	0	1	3	1	0	0
sp|Q9C6I6|ETFA_ARATH	sp|Q9C6I6|ETFA_ARATH	4	4	4	>sp|Q9C6I6|ETFA_ARATH Electron transfer flavoprotein subunit alpha, mitochondrial OS=Arabidopsis thaliana GN=ETFA PE=1 SV=1	1	4	4	4	0	0	0	2	0	0	0	0	0	0	0	0	2	1	0	0	2	0	0	0	0	1	0	0	2	0	0	0	0	2	0	0	0	0	0	0	0	0	2	1
sp|Q9C6I8|NOG1_ARATH	sp|Q9C6I8|NOG1_ARATH	3	3	3	>sp|Q9C6I8|NOG1_ARATH Nucleolar GTP-binding protein 1 OS=Arabidopsis thaliana GN=At1g50920 PE=2 SV=1	1	3	3	3	0	0	0	0	0	0	0	0	0	0	0	0	0	0	0	0	1	0	0	0	2	0	0	0	0	0	0	0	0	0	0	0	0	0	0	0	0	0	0	0
sp|Q9C701|BUB32_ARATH;sp|Q9LJN8|BUB31_ARATH	sp|Q9C701|BUB32_ARATH;sp|Q9LJN8|BUB31_ARATH	1;1	1;1	1;1	>sp|Q9C701|BUB32_ARATH Mitotic checkpoint protein BUB3.2 OS=Arabidopsis thaliana GN=BUB3.2 PE=2 SV=1;>sp|Q9LJN8|BUB31_ARATH Mitotic checkpoint protein BUB3.1 OS=Arabidopsis thaliana GN=BUB3.1 PE=1 SV=1	2	1	1	1	0	0	0	0	0	0	0	0	0	0	1	0	0	0	0	0	1	0	0	0	0	0	0	0	0	0	0	0	0	0	0	0	0	0	0	0	1	0	0	0
sp|Q9C713|SYRC_ARATH	sp|Q9C713|SYRC_ARATH	9	2	2	>sp|Q9C713|SYRC_ARATH Arginine--tRNA ligase, cytoplasmic OS=Arabidopsis thaliana GN=At1g66530 PE=1 SV=1	1	9	2	2	0	0	0	1	0	0	0	0	0	0	4	3	4	2	3	1	2	3	0	0	3	3	0	0	0	0	0	0	0	0	0	0	0	0	0	0	0	0	0	0
sp|Q9C723|NADE_ARATH	sp|Q9C723|NADE_ARATH	1	1	1	>sp|Q9C723|NADE_ARATH Glutamine-dependent NAD(+) synthetase OS=Arabidopsis thaliana GN=At1g55090 PE=2 SV=1	1	1	1	1	0	0	0	0	0	0	0	0	0	0	1	0	0	0	0	0	0	0	0	0	0	0	0	0	0	0	0	0	0	0	0	0	0	0	0	0	1	0	0	0
sp|Q9C774|PSD7B_ARATH;tr|F4J683|F4J683_ARATH	sp|Q9C774|PSD7B_ARATH;tr|F4J683|F4J683_ARATH	5;4	1;1	1;1	>sp|Q9C774|PSD7B_ARATH 26S proteasome non-ATPase regulatory subunit 7 homolog B OS=Arabidopsis thaliana GN=RPN8B PE=1 SV=1;>tr|F4J683|F4J683_ARATH Mov34/MPN/PAD-1 family protein OS=Arabidopsis thaliana GN=MEE34 PE=4 SV=1	2	5	1	1	0	0	0	0	0	0	2	2	0	1	1	4	2	2	2	1	0	1	2	2	4	1	0	1	2	1	0	0	0	0	0	0	0	0	0	0	0	1	0	0
sp|Q9C7F5|NTF2_ARATH;tr|A8MS55|A8MS55_ARATH	sp|Q9C7F5|NTF2_ARATH;tr|A8MS55|A8MS55_ARATH	3;3	3;3	3;3	>sp|Q9C7F5|NTF2_ARATH Nuclear transport factor 2 OS=Arabidopsis thaliana GN=NTF2 PE=1 SV=1;>tr|A8MS55|A8MS55_ARATH Nuclear transport factor 2B OS=Arabidopsis thaliana GN=NTF2B PE=1 SV=1	2	3	3	3	0	0	0	1	0	2	2	2	1	1	1	3	2	2	2	2	1	2	2	2	2	1	1	2	2	1	0	0	0	1	0	2	2	2	1	1	1	3	2	2
sp|Q9C827|COB22_ARATH;tr|F4ICX0|F4ICX0_ARATH	sp|Q9C827|COB22_ARATH;tr|F4ICX0|F4ICX0_ARATH	16;15	16;15	6;6	>sp|Q9C827|COB22_ARATH Coatomer subunit beta-2 OS=Arabidopsis thaliana GN=At1g52360 PE=1 SV=1;>tr|F4ICX0|F4ICX0_ARATH Coatomer subunit beta OS=Arabidopsis thaliana GN=At1g52360 PE=1 SV=1	2	16	16	6	0	0	0	1	0	1	3	4	2	1	3	4	5	4	8	10	4	4	1	2	8	2	0	2	2	1	0	0	0	1	0	1	3	4	2	1	3	4	5	4
sp|Q9C829|NU50A_ARATH	sp|Q9C829|NU50A_ARATH	4	4	4	>sp|Q9C829|NU50A_ARATH Nuclear pore complex protein NUP50A OS=Arabidopsis thaliana GN=NUP50A PE=1 SV=1	1	4	4	4	0	0	0	0	0	1	0	0	2	0	1	0	0	0	0	0	1	1	0	0	1	0	0	0	0	0	0	0	0	0	0	1	0	0	2	0	1	0	0	0
sp|Q9C8F1|IF5Y_ARATH	sp|Q9C8F1|IF5Y_ARATH	5	5	2	>sp|Q9C8F1|IF5Y_ARATH Probable eukaryotic translation initiation factor 5-1 OS=Arabidopsis thaliana GN=At1g36730 PE=2 SV=1	1	5	5	2	0	0	0	0	0	0	0	0	0	0	0	2	2	2	0	0	0	1	0	0	0	1	0	0	0	0	0	0	0	0	0	0	0	0	0	0	0	2	2	2
sp|Q9C8J1|RH34_ARATH	sp|Q9C8J1|RH34_ARATH	4	4	4	>sp|Q9C8J1|RH34_ARATH DEAD-box ATP-dependent RNA helicase 34 OS=Arabidopsis thaliana GN=RH34 PE=2 SV=2	1	4	4	4	0	0	0	0	0	0	0	0	0	0	0	0	1	1	1	1	0	0	0	0	3	0	0	0	0	0	0	0	0	0	0	0	0	0	0	0	0	0	1	1
sp|Q9C8J2|NIFU5_ARATH;sp|Q9LIG6|NIFU4_ARATH	sp|Q9C8J2|NIFU5_ARATH	3;1	3;1	3;1	>sp|Q9C8J2|NIFU5_ARATH NifU-like protein 5, mitochondrial OS=Arabidopsis thaliana GN=NIFU5 PE=2 SV=1	2	3	3	3	0	0	0	3	0	0	1	1	2	2	2	2	2	2	3	1	2	2	1	1	3	2	0	0	1	1	0	0	0	3	0	0	1	1	2	2	2	2	2	2
sp|Q9C8P0|ODP25_ARATH	sp|Q9C8P0|ODP25_ARATH	10	9	9	>sp|Q9C8P0|ODP25_ARATH Dihydrolipoyllysine-residue acetyltransferase component 5 of pyruvate dehydrogenase complex, chloroplastic OS=Arabidopsis thaliana GN=EMB3003 PE=2 SV=1	1	10	9	9	0	0	0	5	0	2	5	4	3	2	4	3	5	3	5	7	5	5	3	3	4	4	2	4	3	3	0	0	0	4	0	1	4	3	3	2	4	2	4	2
sp|Q9C909|RBG5_ARATH	sp|Q9C909|RBG5_ARATH	9	9	9	>sp|Q9C909|RBG5_ARATH Glycine-rich RNA-binding protein 5, mitochondrial OS=Arabidopsis thaliana GN=RBG5 PE=2 SV=1	1	9	9	9	0	0	1	5	1	5	6	6	4	5	5	4	4	4	4	5	5	6	5	4	5	4	4	4	6	4	0	0	1	5	1	5	6	6	4	5	5	4	4	4
sp|Q9LMK0|R35A1_ARATH;sp|Q9C912|R35A3_ARATH	sp|Q9LMK0|R35A1_ARATH;sp|Q9C912|R35A3_ARATH	7;7	3;3	3;3	>sp|Q9LMK0|R35A1_ARATH 60S ribosomal protein L35a-1 OS=Arabidopsis thaliana GN=RPL35AA PE=3 SV=1;>sp|Q9C912|R35A3_ARATH 60S ribosomal protein L35a-3 OS=Arabidopsis thaliana GN=RPL35AC PE=3 SV=1	2	7	3	3	0	0	0	4	0	2	2	2	2	2	3	3	2	2	6	4	2	2	2	2	5	4	2	2	2	2	0	0	0	1	0	0	0	0	0	0	0	0	0	0
sp|Q9C942|CSE_ARATH	sp|Q9C942|CSE_ARATH	6	6	6	>sp|Q9C942|CSE_ARATH Caffeoylshikimate esterase OS=Arabidopsis thaliana GN=CSE PE=1 SV=1	1	6	6	6	0	0	0	0	0	1	2	4	0	0	1	2	4	4	3	3	3	3	2	2	3	2	0	1	2	2	0	0	0	0	0	1	2	4	0	0	1	2	4	4
sp|Q9C944|H2AV3_ARATH;tr|Q0WS87|Q0WS87_ARATH;sp|Q9SII0|H2AV2_ARATH;sp|O23628|H2AV1_ARATH	sp|Q9C944|H2AV3_ARATH	3;1;1;1	2;1;1;1	2;1;1;1	>sp|Q9C944|H2AV3_ARATH Probable histone H2A variant 3 OS=Arabidopsis thaliana GN=At1g52740 PE=1 SV=1	4	3	2	2	0	0	1	1	0	3	1	1	0	1	1	2	1	1	1	1	1	1	1	1	1	1	0	1	1	1	0	0	0	0	0	2	0	0	0	0	0	1	0	0
sp|Q9C958|SRK2B_ARATH;sp|Q9FFP9|SRK2H_ARATH;sp|P43291|SRK2A_ARATH;tr|F4I7B6|F4I7B6_ARATH	sp|Q9C958|SRK2B_ARATH;sp|Q9FFP9|SRK2H_ARATH;sp|P43291|SRK2A_ARATH;tr|F4I7B6|F4I7B6_ARATH	2;1;1;1	2;1;1;1	2;1;1;1	>sp|Q9C958|SRK2B_ARATH Serine/threonine-protein kinase SRK2B OS=Arabidopsis thaliana GN=SRK2B PE=1 SV=1;>sp|Q9FFP9|SRK2H_ARATH Serine/threonine-protein kinase SRK2H OS=Arabidopsis thaliana GN=SRK2H PE=1 SV=1;>sp|P43291|SRK2A_ARATH Serine/threonine-protein	4	2	2	2	0	0	0	0	0	0	0	1	0	0	0	0	1	1	1	1	0	1	0	0	2	0	0	0	0	0	0	0	0	0	0	0	0	1	0	0	0	0	1	1
sp|Q9C977|PP135_ARATH	sp|Q9C977|PP135_ARATH	9	9	7	>sp|Q9C977|PP135_ARATH Pentatricopeptide repeat-containing protein At1g80270, mitochondrial OS=Arabidopsis thaliana GN=At1g80270 PE=2 SV=1	1	9	9	7	0	0	0	1	0	0	1	1	0	0	0	1	2	3	2	1	0	1	0	0	5	0	0	0	0	0	0	0	0	1	0	0	1	1	0	0	0	1	2	3
sp|Q9C9C4|ENO1_ARATH	sp|Q9C9C4|ENO1_ARATH	15	14	14	>sp|Q9C9C4|ENO1_ARATH Enolase 1, chloroplastic OS=Arabidopsis thaliana GN=ENO1 PE=1 SV=1	1	15	14	14	0	0	0	3	1	1	1	2	0	0	4	5	4	6	3	4	3	2	2	2	4	3	1	3	5	4	0	0	0	3	1	0	0	1	0	0	4	4	3	5
sp|Q9C9C6|RL62_ARATH	sp|Q9C9C6|RL62_ARATH	26	26	1	>sp|Q9C9C6|RL62_ARATH 60S ribosomal protein L6-2 OS=Arabidopsis thaliana GN=RPL6B PE=2 SV=1	1	26	26	1	0	0	0	16	0	15	14	18	7	7	13	18	16	18	17	15	13	15	14	8	18	16	7	11	15	15	0	0	0	16	0	15	14	18	7	7	13	18	16	18
sp|Q9C9H5|GUN9_ARATH;sp|Q2V4L8|GUN3_ARATH;sp|Q2V4L8-2|GUN3_ARATH;sp|Q8GY58-2|GUN23_ARATH;sp|Q8GY58|GUN23_ARATH;sp|O81416|GUN17_ARATH	sp|Q9C9H5|GUN9_ARATH	9;4;3;1;1;1	9;4;3;1;1;1	9;4;3;1;1;1	>sp|Q9C9H5|GUN9_ARATH Endoglucanase 9 OS=Arabidopsis thaliana GN=CEL3 PE=1 SV=1	6	9	9	9	0	0	0	3	0	3	5	5	0	0	1	5	4	2	7	4	2	4	1	1	5	1	0	2	4	4	0	0	0	3	0	3	5	5	0	0	1	5	4	2
sp|Q9C9K3|PFPA2_ARATH;sp|Q9SYP2|PFPA1_ARATH	sp|Q9C9K3|PFPA2_ARATH;sp|Q9SYP2|PFPA1_ARATH	8;5	8;5	8;5	>sp|Q9C9K3|PFPA2_ARATH Pyrophosphate--fructose 6-phosphate 1-phosphotransferase subunit alpha 2 OS=Arabidopsis thaliana GN=PFP-ALPHA2 PE=2 SV=1;>sp|Q9SYP2|PFPA1_ARATH Pyrophosphate--fructose 6-phosphate 1-phosphotransferase subunit alpha 1 OS=Arabidopsis t	2	8	8	8	0	0	0	4	0	0	0	0	1	0	3	4	2	2	5	5	4	0	0	0	4	1	0	0	0	0	0	0	0	4	0	0	0	0	1	0	3	4	2	2
sp|Q9ZVH4|CUL3A_ARATH;sp|Q9C9L0|CUL3B_ARATH	sp|Q9ZVH4|CUL3A_ARATH;sp|Q9C9L0|CUL3B_ARATH	1;1	1;1	1;1	>sp|Q9ZVH4|CUL3A_ARATH Cullin-3A OS=Arabidopsis thaliana GN=CUL3A PE=1 SV=1;>sp|Q9C9L0|CUL3B_ARATH Cullin-3B OS=Arabidopsis thaliana GN=CUL3B PE=1 SV=1	2	1	1	1	0	0	0	0	0	0	0	0	0	0	0	0	0	0	0	0	0	0	0	0	1	0	0	0	0	0	0	0	0	0	0	0	0	0	0	0	0	0	0	0
sp|Q9C9W5|HPR1_ARATH;sp|Q9C9W5-2|HPR1_ARATH	sp|Q9C9W5|HPR1_ARATH;sp|Q9C9W5-2|HPR1_ARATH	11;11	11;11	11;11	>sp|Q9C9W5|HPR1_ARATH Glycerate dehydrogenase HPR, peroxisomal OS=Arabidopsis thaliana GN=HPR PE=1 SV=1;>sp|Q9C9W5-2|HPR1_ARATH Isoform 2 of Glycerate dehydrogenase HPR, peroxisomal OS=Arabidopsis thaliana GN=HPR	2	11	11	11	0	0	0	3	0	4	4	7	3	2	3	8	7	7	5	4	4	8	8	6	3	3	3	2	5	4	0	0	0	3	0	4	4	7	3	2	3	8	7	7
sp|Q9CA19|RT13_ARATH	sp|Q9CA19|RT13_ARATH	4	4	4	>sp|Q9CA19|RT13_ARATH Small ribosomal subunit protein S13, mitochondrial OS=Arabidopsis thaliana GN=RPS13 PE=2 SV=1	1	4	4	4	0	0	0	0	0	0	0	1	0	0	0	1	0	1	1	1	0	0	0	0	1	0	0	0	0	0	0	0	0	0	0	0	0	1	0	0	0	1	0	1
sp|Q9CA23|UFM1_ARATH	sp|Q9CA23|UFM1_ARATH	1	1	1	>sp|Q9CA23|UFM1_ARATH Ubiquitin-fold modifier 1 OS=Arabidopsis thaliana GN=At1g77710 PE=3 SV=1	1	1	1	1	0	0	0	0	0	0	0	0	0	0	0	1	0	0	0	1	0	0	0	0	0	0	0	0	0	0	0	0	0	0	0	0	0	0	0	0	0	1	0	0
sp|Q9CA59|NRP1_ARATH;sp|Q9CA59-2|NRP1_ARATH;sp|Q9CA59-3|NRP1_ARATH	sp|Q9CA59|NRP1_ARATH;sp|Q9CA59-2|NRP1_ARATH;sp|Q9CA59-3|NRP1_ARATH	7;7;7	7;7;7	1;1;1	>sp|Q9CA59|NRP1_ARATH NAP1-related protein 1 OS=Arabidopsis thaliana GN=NRP1 PE=1 SV=1;>sp|Q9CA59-2|NRP1_ARATH Isoform 2 of NAP1-related protein 1 OS=Arabidopsis thaliana GN=NRP1;>sp|Q9CA59-3|NRP1_ARATH Isoform 3 of NAP1-related protein 1 OS=Arabidopsis th	3	7	7	1	0	0	1	4	1	3	2	2	2	3	3	4	3	2	4	3	3	3	2	2	1	5	2	2	2	4	0	0	1	4	1	3	2	2	2	3	3	4	3	2
sp|Q9CA67|CHLP_ARATH	sp|Q9CA67|CHLP_ARATH	5	5	5	>sp|Q9CA67|CHLP_ARATH Geranylgeranyl diphosphate reductase, chloroplastic OS=Arabidopsis thaliana GN=CHLP PE=1 SV=1	1	5	5	5	0	0	0	1	0	0	1	0	0	0	0	1	1	1	3	2	1	0	0	0	0	1	0	0	0	0	0	0	0	1	0	0	1	0	0	0	0	1	1	1
sp|Q9CA83|MAOP4_ARATH	sp|Q9CA83|MAOP4_ARATH	2	1	1	>sp|Q9CA83|MAOP4_ARATH NADP-dependent malic enzyme 4, chloroplastic OS=Arabidopsis thaliana GN=NADP-ME4 PE=1 SV=1	1	2	1	1	0	0	0	1	0	1	0	0	0	1	1	1	1	1	1	0	0	1	1	0	0	1	1	1	0	1	0	0	0	0	0	0	0	0	0	0	0	0	0	0
sp|Q9CA90|HPR2_ARATH;sp|Q9CA90-2|HPR2_ARATH	sp|Q9CA90|HPR2_ARATH;sp|Q9CA90-2|HPR2_ARATH	5;4	5;4	5;4	>sp|Q9CA90|HPR2_ARATH Glyoxylate/hydroxypyruvate reductase A HPR2 OS=Arabidopsis thaliana GN=HPR2 PE=1 SV=1;>sp|Q9CA90-2|HPR2_ARATH Isoform 2 of Glyoxylate/hydroxypyruvate reductase A HPR2 OS=Arabidopsis thaliana GN=HPR2	2	5	5	5	0	0	0	1	0	0	0	0	0	0	2	3	1	2	4	2	2	0	0	0	1	0	0	0	0	0	0	0	0	1	0	0	0	0	0	0	2	3	1	2
tr|F4HQF0|F4HQF0_ARATH;sp|Q9CAA0|COB21_ARATH;tr|F4HQE6|F4HQE6_ARATH	tr|F4HQF0|F4HQF0_ARATH;sp|Q9CAA0|COB21_ARATH;tr|F4HQE6|F4HQE6_ARATH	6;6;5	3;3;3	3;3;3	>tr|F4HQF0|F4HQF0_ARATH Coatomer subunit beta OS=Arabidopsis thaliana GN=At1g79990 PE=3 SV=1;>sp|Q9CAA0|COB21_ARATH Coatomer subunit beta-1 OS=Arabidopsis thaliana GN=At1g79990 PE=2 SV=2;>tr|F4HQE6|F4HQE6_ARATH Coatomer subunit beta-1 OS=Arabidopsis tha	3	6	3	3	0	0	0	0	0	0	1	2	0	0	0	0	1	0	3	1	1	0	0	0	3	0	0	0	0	0	0	0	0	0	0	0	0	0	0	0	0	0	0	0
tr|A0A178V9H6|A0A178V9H6_ARATH;sp|Q9CAF4|NUP1_ARATH	tr|A0A178V9H6|A0A178V9H6_ARATH;sp|Q9CAF4|NUP1_ARATH	2;2	2;2	2;2	>tr|A0A178V9H6|A0A178V9H6_ARATH NUP1 OS=Arabidopsis thaliana GN=NUP1 PE=4 SV=1;>sp|Q9CAF4|NUP1_ARATH Nuclear pore complex protein NUP1 OS=Arabidopsis thaliana GN=NUP1 PE=1 SV=1	2	2	2	2	0	0	0	0	0	0	2	1	0	0	0	0	1	0	0	0	0	1	1	1	0	0	0	0	1	0	0	0	0	0	0	0	2	1	0	0	0	0	1	0
sp|Q9CAF5|AB6I_ARATH	sp|Q9CAF5|AB6I_ARATH	6	6	6	>sp|Q9CAF5|AB6I_ARATH ABC transporter I family member 6, chloroplastic OS=Arabidopsis thaliana GN=ABCI6 PE=1 SV=1	1	6	6	6	0	0	0	1	0	0	1	2	1	1	2	3	2	2	5	1	1	2	2	2	1	2	0	0	3	3	0	0	0	1	0	0	1	2	1	1	2	3	2	2
sp|Q9CAF6|GYRA_ARATH	sp|Q9CAF6|GYRA_ARATH	5	5	5	>sp|Q9CAF6|GYRA_ARATH DNA gyrase subunit A, chloroplastic/mitochondrial OS=Arabidopsis thaliana GN=GYRA PE=1 SV=2	1	5	5	5	0	0	0	0	0	0	0	0	0	0	1	1	0	0	3	1	1	0	0	0	2	0	0	0	0	0	0	0	0	0	0	0	0	0	0	0	1	1	0	0
sp|Q9CAI3|CADH1_ARATH	sp|Q9CAI3|CADH1_ARATH	10	10	10	>sp|Q9CAI3|CADH1_ARATH Probable cinnamyl alcohol dehydrogenase 1 OS=Arabidopsis thaliana GN=CAD1 PE=2 SV=1	1	10	10	10	0	0	0	3	0	0	1	1	2	1	7	2	3	3	8	9	6	2	1	1	9	7	0	2	2	1	0	0	0	3	0	0	1	1	2	1	7	2	3	3
sp|Q9CAK8-2|ISPF_ARATH;sp|Q9CAK8|ISPF_ARATH	sp|Q9CAK8-2|ISPF_ARATH;sp|Q9CAK8|ISPF_ARATH	5;5	5;5	5;5	>sp|Q9CAK8-2|ISPF_ARATH Isoform 2 of 2-C-methyl-D-erythritol 2,4-cyclodiphosphate synthase, chloroplastic OS=Arabidopsis thaliana GN=ISPF;>sp|Q9CAK8|ISPF_ARATH 2-C-methyl-D-erythritol 2,4-cyclodiphosphate synthase, chloroplastic OS=Arabidopsis thaliana GN=	2	5	5	5	0	0	0	0	0	0	0	0	0	0	1	1	2	1	1	0	1	2	1	0	1	0	0	0	0	0	0	0	0	0	0	0	0	0	0	0	1	1	2	1
sp|Q9SMW7|BTF3_ARATH;sp|Q9CAT7|BTF3L_ARATH	sp|Q9SMW7|BTF3_ARATH;sp|Q9CAT7|BTF3L_ARATH	2;2	2;2	2;2	>sp|Q9SMW7|BTF3_ARATH Basic transcription factor 3 OS=Arabidopsis thaliana GN=BTF3 PE=1 SV=1;>sp|Q9CAT7|BTF3L_ARATH Nascent polypeptide-associated complex subunit beta OS=Arabidopsis thaliana GN=At1g73230 PE=2 SV=1	2	2	2	2	0	0	0	1	0	1	1	1	0	1	1	1	0	1	1	1	1	1	1	1	0	1	1	0	0	0	0	0	0	1	0	1	1	1	0	1	1	1	0	1
sp|Q9CAV0|RS3A1_ARATH	sp|Q9CAV0|RS3A1_ARATH	18	18	6	>sp|Q9CAV0|RS3A1_ARATH 40S ribosomal protein S3a-1 OS=Arabidopsis thaliana GN=RPS3AA PE=1 SV=3	1	18	18	6	0	0	0	8	0	1	6	9	3	4	7	6	7	6	8	9	7	8	9	2	13	9	1	1	10	4	0	0	0	8	0	1	6	9	3	4	7	6	7	6
sp|Q9CAX6|RS142_ARATH;sp|Q9SIH0|RS141_ARATH	sp|Q9CAX6|RS142_ARATH;sp|Q9SIH0|RS141_ARATH	9;8	9;8	3;2	>sp|Q9CAX6|RS142_ARATH 40S ribosomal protein S14-2 OS=Arabidopsis thaliana GN=RPS14B PE=1 SV=1;>sp|Q9SIH0|RS141_ARATH 40S ribosomal protein S14-1 OS=Arabidopsis thaliana GN=RPS14A PE=1 SV=1	2	9	9	3	0	0	0	3	1	6	4	5	1	2	3	3	5	4	7	6	4	6	7	3	7	5	1	4	5	5	0	0	0	3	1	6	4	5	1	2	3	3	5	4
sp|Q9FDZ9|RL212_ARATH	sp|Q9FDZ9|RL212_ARATH	24	24	3	>sp|Q9FDZ9|RL212_ARATH 60S ribosomal protein L21-2 OS=Arabidopsis thaliana GN=RPL21E PE=2 SV=1	1	24	24	3	0	0	0	10	0	10	16	18	4	7	8	17	15	13	12	8	8	13	11	5	13	9	6	9	13	11	0	0	0	10	0	10	16	18	4	7	8	17	15	13
sp|Q9FE06|EXOL2_ARATH;sp|Q9FY71|EXOL4_ARATH	sp|Q9FE06|EXOL2_ARATH	9;1	9;1	9;1	>sp|Q9FE06|EXOL2_ARATH Protein EXORDIUM-like 2 OS=Arabidopsis thaliana GN=EXL2 PE=2 SV=1	2	9	9	9	0	0	0	3	0	3	3	4	0	0	1	3	5	5	5	2	3	3	3	2	4	3	0	0	4	2	0	0	0	3	0	3	3	4	0	0	1	3	5	5
sp|Q9FE58|RL223_ARATH;sp|Q9SRX7|RL221_ARATH	sp|Q9FE58|RL223_ARATH	10;1	2;0	2;0	>sp|Q9FE58|RL223_ARATH 60S ribosomal protein L22-3 OS=Arabidopsis thaliana GN=RPL22C PE=2 SV=1	2	10	2	2	0	0	0	4	1	3	5	7	2	1	5	8	7	7	6	7	3	4	4	3	5	6	2	3	5	6	0	0	0	1	0	1	1	2	1	0	1	2	2	2
sp|Q9FE65|RL342_ARATH	sp|Q9FE65|RL342_ARATH	17	5	5	>sp|Q9FE65|RL342_ARATH 60S ribosomal protein L34-2 OS=Arabidopsis thaliana GN=RPL34B PE=3 SV=1	1	17	5	5	0	0	1	10	4	12	12	11	4	4	8	12	11	12	12	8	8	9	9	9	11	9	8	10	11	12	0	0	0	2	1	2	2	2	0	0	1	3	2	4
sp|Q9FEA2|SYEM_ARATH	sp|Q9FEA2|SYEM_ARATH	2	2	2	>sp|Q9FEA2|SYEM_ARATH Glutamate--tRNA ligase, chloroplastic/mitochondrial OS=Arabidopsis thaliana GN=OVA3 PE=1 SV=1	1	2	2	2	0	0	0	0	0	0	0	0	0	0	0	0	0	0	0	1	0	0	0	0	1	0	0	0	0	0	0	0	0	0	0	0	0	0	0	0	0	0	0	0
sp|Q9FEF8|MD36B_ARATH;sp|Q9FEF8-2|MD36B_ARATH	sp|Q9FEF8|MD36B_ARATH;sp|Q9FEF8-2|MD36B_ARATH	19;16	19;16	5;2	>sp|Q9FEF8|MD36B_ARATH Probable mediator of RNA polymerase II transcription subunit 36b OS=Arabidopsis thaliana GN=MED36B PE=1 SV=1;>sp|Q9FEF8-2|MD36B_ARATH Isoform 2 of Probable mediator of RNA polymerase II transcription subunit 36b OS=Arabidopsis thalia	2	19	19	5	0	0	1	4	2	2	7	6	2	4	5	7	6	7	7	6	5	8	7	6	8	3	1	5	9	8	0	0	1	4	2	2	7	6	2	4	5	7	6	7
sp|Q9FF52|RL123_ARATH	sp|Q9FF52|RL123_ARATH	7	1	1	>sp|Q9FF52|RL123_ARATH 60S ribosomal protein L12-3 OS=Arabidopsis thaliana GN=RPL12C PE=2 SV=1	1	7	1	1	0	0	2	4	3	5	5	6	2	1	4	2	5	3	3	2	4	5	2	4	3	4	2	4	4	4	0	0	0	0	1	0	0	0	0	0	0	0	0	0
sp|Q9FF55|PDI14_ARATH;tr|F4K0F5|F4K0F5_ARATH;tr|F4K0F7|F4K0F7_ARATH	sp|Q9FF55|PDI14_ARATH;tr|F4K0F5|F4K0F5_ARATH;tr|F4K0F7|F4K0F7_ARATH	18;15;15	18;15;15	18;15;15	>sp|Q9FF55|PDI14_ARATH Protein disulfide isomerase-like 1-4 OS=Arabidopsis thaliana GN=PDIL1-4 PE=1 SV=1;>tr|F4K0F5|F4K0F5_ARATH Protein disulfide isomerase-like 1-4 OS=Arabidopsis thaliana GN=PDIL1-4 PE=3 SV=1;>tr|F4K0F7|F4K0F7_ARATH Protein disulfide-iso	3	18	18	18	0	0	1	3	0	2	4	5	2	2	4	3	3	3	9	7	5	3	3	2	6	7	3	2	4	3	0	0	1	3	0	2	4	5	2	2	4	3	3	3
sp|Q9FF90|RL133_ARATH	sp|Q9FF90|RL133_ARATH	17	9	9	>sp|Q9FF90|RL133_ARATH 60S ribosomal protein L13-3 OS=Arabidopsis thaliana GN=RPL13D PE=1 SV=1	1	17	9	9	0	0	2	9	4	6	6	6	5	4	8	6	5	7	12	10	9	6	6	4	12	9	9	6	7	5	0	0	0	3	0	1	1	1	0	0	3	1	0	0
sp|Q9FFD2|RGP5_ARATH	sp|Q9FFD2|RGP5_ARATH	1	1	1	>sp|Q9FFD2|RGP5_ARATH Probable UDP-arabinopyranose mutase 5 OS=Arabidopsis thaliana GN=RGP5 PE=1 SV=1	1	1	1	1	0	0	0	0	0	0	0	1	0	0	0	0	0	0	0	0	1	0	0	0	0	1	0	0	0	0	0	0	0	0	0	0	0	1	0	0	0	0	0	0
sp|Q9FFF4|ILVH1_ARATH	sp|Q9FFF4|ILVH1_ARATH	9	9	8	>sp|Q9FFF4|ILVH1_ARATH Acetolactate synthase small subunit 1, chloroplastic OS=Arabidopsis thaliana GN=VAT1 PE=1 SV=1	1	9	9	8	0	0	0	3	0	0	1	4	1	0	2	3	3	3	5	2	4	2	2	2	4	2	0	0	0	0	0	0	0	3	0	0	1	4	1	0	2	3	3	3
sp|Q9FFR3|6PGD2_ARATH	sp|Q9FFR3|6PGD2_ARATH	23	23	10	>sp|Q9FFR3|6PGD2_ARATH 6-phosphogluconate dehydrogenase, decarboxylating 2, chloroplastic OS=Arabidopsis thaliana GN=At5g41670 PE=1 SV=1	1	23	23	10	0	0	0	9	1	3	6	8	0	1	7	5	6	7	15	11	11	5	2	0	7	5	1	3	9	4	0	0	0	9	1	3	6	8	0	1	7	5	6	7
sp|Q9FFS0|RTNLD_ARATH;tr|A0A1I9LMG1|A0A1I9LMG1_ARATH;sp|Q6DBN4|RTNLF_ARATH;sp|Q9SH59|RTNLC_ARATH;tr|F4I596|F4I596_ARATH	sp|Q9FFS0|RTNLD_ARATH;tr|A0A1I9LMG1|A0A1I9LMG1_ARATH;sp|Q6DBN4|RTNLF_ARATH;sp|Q9SH59|RTNLC_ARATH;tr|F4I596|F4I596_ARATH	2;1;1;1;1	1;1;1;1;1	1;1;1;1;1	>sp|Q9FFS0|RTNLD_ARATH Reticulon-like protein B4 OS=Arabidopsis thaliana GN=RTNLB4 PE=1 SV=1;>tr|A0A1I9LMG1|A0A1I9LMG1_ARATH Reticulon-like protein OS=Arabidopsis thaliana GN=At3g61560 PE=4 SV=1;>sp|Q6DBN4|RTNLF_ARATH Reticulon-like protein B6 OS=Arabidops	5	2	1	1	0	0	0	0	0	0	0	1	0	0	0	2	1	1	1	0	0	0	0	0	1	0	0	0	0	0	0	0	0	0	0	0	0	1	0	0	0	1	1	1
sp|Q9FFS8|RS102_ARATH;tr|A8MRV0|A8MRV0_ARATH	sp|Q9FFS8|RS102_ARATH	6;2	6;2	6;2	>sp|Q9FFS8|RS102_ARATH 40S ribosomal protein S10-2 OS=Arabidopsis thaliana GN=RPS10B PE=2 SV=1	2	6	6	6	0	0	0	2	0	1	2	4	0	0	1	3	2	3	2	2	1	0	2	0	2	1	0	2	2	2	0	0	0	2	0	1	2	4	0	0	1	3	2	3
sp|Q9FFT4|PDC2_ARATH	sp|Q9FFT4|PDC2_ARATH	13	10	10	>sp|Q9FFT4|PDC2_ARATH Pyruvate decarboxylase 2 OS=Arabidopsis thaliana GN=PDC2 PE=2 SV=1	1	13	10	10	0	0	0	4	0	6	5	8	5	2	5	6	6	5	5	2	6	7	6	7	4	4	2	7	5	5	0	0	0	3	0	4	4	6	4	1	4	5	4	4
sp|Q9FGD7|PUB50_ARATH;sp|Q9FGD7-2|PUB50_ARATH	sp|Q9FGD7|PUB50_ARATH;sp|Q9FGD7-2|PUB50_ARATH	2;2	2;2	2;2	>sp|Q9FGD7|PUB50_ARATH Putative U-box domain-containing protein 50 OS=Arabidopsis thaliana GN=PUB50 PE=3 SV=1;>sp|Q9FGD7-2|PUB50_ARATH Isoform 2 of Putative U-box domain-containing protein 50 OS=Arabidopsis thaliana GN=PUB50	2	2	2	2	0	0	0	1	0	0	0	0	0	0	0	0	1	1	0	0	0	0	0	0	0	0	0	0	0	0	0	0	0	1	0	0	0	0	0	0	0	0	1	1
tr|B9DFQ9|B9DFQ9_ARATH;sp|Q9FGI6|NDUS1_ARATH	tr|B9DFQ9|B9DFQ9_ARATH;sp|Q9FGI6|NDUS1_ARATH	2;2	2;2	2;2	>tr|B9DFQ9|B9DFQ9_ARATH AT5G37510 protein OS=Arabidopsis thaliana GN=EMB1467 PE=2 SV=1;>sp|Q9FGI6|NDUS1_ARATH NADH dehydrogenase [ubiquinone] iron-sulfur protein 1, mitochondrial OS=Arabidopsis thaliana GN=EMB1467 PE=1 SV=2	2	2	2	2	0	0	0	0	0	0	0	0	0	0	0	0	0	0	0	0	0	0	0	0	2	0	0	0	0	0	0	0	0	0	0	0	0	0	0	0	0	0	0	0
sp|Q9FGR0|CPSF1_ARATH	sp|Q9FGR0|CPSF1_ARATH	2	2	2	>sp|Q9FGR0|CPSF1_ARATH Cleavage and polyadenylation specificity factor subunit 1 OS=Arabidopsis thaliana GN=CPSF160 PE=1 SV=2	1	2	2	2	0	0	0	0	0	0	0	0	0	0	0	0	0	0	2	1	0	0	0	0	0	0	0	0	0	0	0	0	0	0	0	0	0	0	0	0	0	0	0	0
sp|Q9FGT8|TIL_ARATH	sp|Q9FGT8|TIL_ARATH	5	5	5	>sp|Q9FGT8|TIL_ARATH Temperature-induced lipocalin-1 OS=Arabidopsis thaliana GN=TIL PE=1 SV=1	1	5	5	5	0	0	0	1	0	2	1	2	0	1	2	3	4	4	2	1	0	1	2	2	1	1	1	0	2	0	0	0	0	1	0	2	1	2	0	1	2	3	4	4
sp|Q9FGZ9|UBL5_ARATH	sp|Q9FGZ9|UBL5_ARATH	1	1	1	>sp|Q9FGZ9|UBL5_ARATH Ubiquitin-like protein 5 OS=Arabidopsis thaliana GN=UBL5 PE=3 SV=1	1	1	1	1	0	0	0	0	0	0	0	1	0	0	0	0	0	0	1	0	0	0	0	0	0	0	0	0	0	0	0	0	0	0	0	0	0	1	0	0	0	0	0	0
sp|Q9FH02|FTSH5_ARATH	sp|Q9FH02|FTSH5_ARATH	1	1	1	>sp|Q9FH02|FTSH5_ARATH ATP-dependent zinc metalloprotease FTSH 5, chloroplastic OS=Arabidopsis thaliana GN=FTSH5 PE=1 SV=1	1	1	1	1	0	0	0	0	0	0	0	0	0	0	1	0	0	0	0	0	0	0	1	0	0	1	0	0	0	0	0	0	0	0	0	0	0	0	0	0	1	0	0	0
sp|Q9FH31|2SS5_ARATH	sp|Q9FH31|2SS5_ARATH	1	1	1	>sp|Q9FH31|2SS5_ARATH 2S seed storage protein 5 OS=Arabidopsis thaliana GN=SESA5 PE=1 SV=1	1	1	1	1	0	1	0	0	0	0	0	0	0	0	0	0	0	0	0	0	0	0	0	0	0	0	0	0	0	0	0	1	0	0	0	0	0	0	0	0	0	0	0	0
sp|Q9FH54|EF114_ARATH	sp|Q9FH54|EF114_ARATH	1	1	1	>sp|Q9FH54|EF114_ARATH Ethylene-responsive transcription factor ERF114 OS=Arabidopsis thaliana GN=ERF114 PE=1 SV=1	1	1	1	1	0	0	0	0	0	1	1	1	0	0	0	0	0	0	0	0	0	1	1	1	0	0	0	1	0	0	0	0	0	0	0	1	1	1	0	0	0	0	0	0
sp|Q9FHG2|RL322_ARATH	sp|Q9FHG2|RL322_ARATH	15	3	3	>sp|Q9FHG2|RL322_ARATH 60S ribosomal protein L32-2 OS=Arabidopsis thaliana GN=RPL32B PE=2 SV=1	1	15	3	3	0	0	0	8	1	5	5	4	2	2	5	4	2	4	8	8	6	4	3	1	10	8	4	2	3	3	0	0	0	1	0	0	0	0	0	0	0	0	0	0
sp|Q9FI56|CLPC1_ARATH	sp|Q9FI56|CLPC1_ARATH	20	20	8	>sp|Q9FI56|CLPC1_ARATH Chaperone protein ClpC1, chloroplastic OS=Arabidopsis thaliana GN=CLPC1 PE=1 SV=1	1	20	20	8	0	0	0	6	0	5	14	13	1	1	2	12	13	11	16	8	11	10	10	7	16	2	0	8	7	7	0	0	0	6	0	5	14	13	1	1	2	12	13	11
tr|F4KFD7|F4KFD7_ARATH;sp|Q9FIB6|PS12A_ARATH;tr|B3H6B0|B3H6B0_ARATH;REV__sp|Q9FM92|FBD22_ARATH	tr|F4KFD7|F4KFD7_ARATH;sp|Q9FIB6|PS12A_ARATH;tr|B3H6B0|B3H6B0_ARATH	13;13;11;1	13;13;11;1	4;4;4;0	>tr|F4KFD7|F4KFD7_ARATH 26S proteasome regulatory particle non-ATPase subunit 5A OS=Arabidopsis thaliana GN=EMB2107 PE=4 SV=1;>sp|Q9FIB6|PS12A_ARATH 26S proteasome non-ATPase regulatory subunit 12 homolog A OS=Arabidopsis thaliana GN=RPN5A PE=1 SV=1;>tr|B3	4	13	13	4	0	0	0	3	0	0	2	2	2	2	3	3	4	3	2	2	4	3	2	2	4	5	0	0	0	0	0	0	0	3	0	0	2	2	2	2	3	3	4	3
sp|Q9FIH8|SPP_ARATH	sp|Q9FIH8|SPP_ARATH	2	2	2	>sp|Q9FIH8|SPP_ARATH Stromal processing peptidase, chloroplastic OS=Arabidopsis thaliana GN=SPP PE=2 SV=1	1	2	2	2	0	0	0	0	0	0	0	1	0	0	0	1	1	0	2	0	0	0	0	0	1	0	0	0	0	0	0	0	0	0	0	0	0	1	0	0	0	1	1	0
sp|Q9FIJ2|NDUA2_ARATH	sp|Q9FIJ2|NDUA2_ARATH	2	2	2	>sp|Q9FIJ2|NDUA2_ARATH NADH dehydrogenase [ubiquinone] 1 alpha subcomplex subunit 2 OS=Arabidopsis thaliana GN=At5g47890 PE=3 SV=1	1	2	2	2	0	0	0	0	0	0	0	0	0	0	0	0	0	0	0	0	0	0	0	0	2	0	0	0	0	0	0	0	0	0	0	0	0	0	0	0	0	0	0	0
sp|Q9FIQ0|AGD9_ARATH;sp|O82171-2|AGD10_ARATH;sp|O82171|AGD10_ARATH	sp|Q9FIQ0|AGD9_ARATH	4;1;1	4;1;1	4;1;1	>sp|Q9FIQ0|AGD9_ARATH Probable ADP-ribosylation factor GTPase-activating protein AGD9 OS=Arabidopsis thaliana GN=AGD9 PE=1 SV=1	3	4	4	4	0	0	0	0	0	0	2	0	0	0	0	2	0	1	1	2	0	0	1	0	0	0	0	0	0	0	0	0	0	0	0	0	2	0	0	0	0	2	0	1
sp|Q9FIZ7|OPLA_ARATH	sp|Q9FIZ7|OPLA_ARATH	11	11	11	>sp|Q9FIZ7|OPLA_ARATH 5-oxoprolinase OS=Arabidopsis thaliana GN=OXP1 PE=1 SV=1	1	11	11	11	0	0	0	6	0	0	1	1	3	5	6	0	2	1	5	3	3	1	1	1	6	9	2	0	2	0	0	0	0	6	0	0	1	1	3	5	6	0	2	1
sp|Q9FJ95|DHSO_ARATH	sp|Q9FJ95|DHSO_ARATH	7	7	7	>sp|Q9FJ95|DHSO_ARATH Sorbitol dehydrogenase OS=Arabidopsis thaliana GN=SDH PE=1 SV=1	1	7	7	7	0	0	0	1	0	0	0	1	0	0	5	2	3	1	2	1	2	0	0	0	1	1	0	0	0	0	0	0	0	1	0	0	0	1	0	0	5	2	3	1
sp|Q9FJA6|RS33_ARATH	sp|Q9FJA6|RS33_ARATH	19	19	6	>sp|Q9FJA6|RS33_ARATH 40S ribosomal protein S3-3 OS=Arabidopsis thaliana GN=RPS3C PE=1 SV=1	1	19	19	6	0	0	0	3	0	1	5	12	0	1	3	15	12	8	15	9	8	5	3	3	12	6	0	1	7	4	0	0	0	3	0	1	5	12	0	1	3	15	12	8
sp|Q9FJD4|IMB1_ARATH	sp|Q9FJD4|IMB1_ARATH	6	6	6	>sp|Q9FJD4|IMB1_ARATH Importin subunit beta-1 OS=Arabidopsis thaliana GN=KPNB1 PE=1 SV=1	1	6	6	6	0	0	0	0	0	0	0	0	0	0	0	1	1	4	0	2	0	0	0	0	2	0	0	0	0	0	0	0	0	0	0	0	0	0	0	0	0	1	1	4
sp|Q9FJE8|H2A7_ARATH	sp|Q9FJE8|H2A7_ARATH	2	1	1	>sp|Q9FJE8|H2A7_ARATH Probable histone H2A.7 OS=Arabidopsis thaliana GN=At5g59870 PE=1 SV=1	1	2	1	1	0	0	1	1	0	1	1	1	0	1	1	1	1	1	2	2	1	1	1	1	1	1	0	1	1	1	0	0	0	0	0	0	0	0	0	0	0	0	0	0
sp|Q9FJH6|AB1F_ARATH	sp|Q9FJH6|AB1F_ARATH	2	2	2	>sp|Q9FJH6|AB1F_ARATH ABC transporter F family member 1 OS=Arabidopsis thaliana GN=ABCF1 PE=2 SV=1	1	2	2	2	0	0	0	0	0	0	0	0	0	0	0	1	0	0	0	0	0	0	0	0	1	0	0	0	0	0	0	0	0	0	0	0	0	0	0	0	0	1	0	0
sp|Q9FJI5|G6PD6_ARATH;sp|Q9LK23|G6PD5_ARATH;tr|A0A1I9LLZ7|A0A1I9LLZ7_ARATH;tr|A0A1I9LLZ6|A0A1I9LLZ6_ARATH	sp|Q9FJI5|G6PD6_ARATH;sp|Q9LK23|G6PD5_ARATH;tr|A0A1I9LLZ7|A0A1I9LLZ7_ARATH;tr|A0A1I9LLZ6|A0A1I9LLZ6_ARATH	4;2;2;2	4;2;2;2	4;2;2;2	>sp|Q9FJI5|G6PD6_ARATH Glucose-6-phosphate 1-dehydrogenase, cytoplasmic isoform 2 OS=Arabidopsis thaliana GN=ACG12 PE=2 SV=1;>sp|Q9LK23|G6PD5_ARATH Glucose-6-phosphate 1-dehydrogenase, cytoplasmic isoform 1 OS=Arabidopsis thaliana GN=ACG9 PE=2 SV=1;>tr|A0A	4	4	4	4	0	0	0	1	0	0	0	1	0	0	0	0	1	0	2	0	1	1	0	0	2	1	0	0	1	0	0	0	0	1	0	0	0	1	0	0	0	0	1	0
sp|Q9FJL3|FKB65_ARATH	sp|Q9FJL3|FKB65_ARATH	14	13	13	>sp|Q9FJL3|FKB65_ARATH Peptidyl-prolyl cis-trans isomerase FKBP65 OS=Arabidopsis thaliana GN=FKBP65 PE=1 SV=1	1	14	13	13	0	0	0	6	0	4	4	9	1	1	3	7	3	4	5	1	1	2	3	2	2	5	2	2	4	3	0	0	0	5	0	4	4	9	1	1	3	7	3	4
sp|Q9FJP3|RK29_ARATH	sp|Q9FJP3|RK29_ARATH	1	1	1	>sp|Q9FJP3|RK29_ARATH 50S ribosomal protein L29, chloroplastic OS=Arabidopsis thaliana GN=RPL29 PE=1 SV=1	1	1	1	1	0	0	0	0	0	0	0	0	1	0	0	0	0	0	0	1	0	0	0	0	1	1	0	0	0	0	0	0	0	0	0	0	0	0	1	0	0	0	0	0
sp|Q9FJT8|HATB_ARATH	sp|Q9FJT8|HATB_ARATH	2	2	2	>sp|Q9FJT8|HATB_ARATH Histone acetyltransferase type B catalytic subunit OS=Arabidopsis thaliana GN=HAG2 PE=2 SV=1	1	2	2	2	0	0	0	0	0	0	0	0	0	0	0	1	0	0	2	0	0	0	0	0	1	0	0	0	0	0	0	0	0	0	0	0	0	0	0	0	0	1	0	0
sp|Q9FJX3|VDAC2_ARATH;tr|F4K3R8|F4K3R8_ARATH	sp|Q9FJX3|VDAC2_ARATH;tr|F4K3R8|F4K3R8_ARATH	15;14	15;14	15;14	>sp|Q9FJX3|VDAC2_ARATH Mitochondrial outer membrane protein porin 2 OS=Arabidopsis thaliana GN=VDAC2 PE=1 SV=1;>tr|F4K3R8|F4K3R8_ARATH Voltage dependent anion channel 2 OS=Arabidopsis thaliana GN=VDAC2 PE=1 SV=1	2	15	15	15	0	0	1	4	2	9	9	11	3	2	7	9	9	8	11	8	7	9	8	7	7	6	4	7	7	8	0	0	1	4	2	9	9	11	3	2	7	9	9	8
sp|Q9FK68|RAA1C_ARATH;sp|Q39222|RAA1B_ARATH;sp|P28185|RAA1A_ARATH	sp|Q9FK68|RAA1C_ARATH;sp|Q39222|RAA1B_ARATH	4;3;1	4;3;1	1;1;1	>sp|Q9FK68|RAA1C_ARATH Ras-related protein RABA1c OS=Arabidopsis thaliana GN=RABA1C PE=2 SV=1;>sp|Q39222|RAA1B_ARATH Ras-related protein RABA1b OS=Arabidopsis thaliana GN=RABA1B PE=1 SV=1	3	4	4	1	0	0	0	0	0	0	2	0	0	0	0	4	2	3	1	0	0	3	0	0	0	0	0	1	1	0	0	0	0	0	0	0	2	0	0	0	0	4	2	3
sp|Q9FKI4|NAA10_ARATH	sp|Q9FKI4|NAA10_ARATH	3	3	3	>sp|Q9FKI4|NAA10_ARATH N-terminal acetyltransferase A complex catalytic subunit NAA10 OS=Arabidopsis thaliana GN=NAA10 PE=1 SV=1	1	3	3	3	0	0	0	0	0	0	0	1	1	0	1	0	2	1	1	1	1	0	0	0	1	0	0	0	0	0	0	0	0	0	0	0	0	1	1	0	1	0	2	1
tr|F4KC24|F4KC24_ARATH;sp|Q9FKK7|XYLA_ARATH	tr|F4KC24|F4KC24_ARATH;sp|Q9FKK7|XYLA_ARATH	1;1	1;1	1;1	>tr|F4KC24|F4KC24_ARATH Xylose isomerase OS=Arabidopsis thaliana GN=At5g57655 PE=3 SV=1;>sp|Q9FKK7|XYLA_ARATH Xylose isomerase OS=Arabidopsis thaliana GN=XYLA PE=2 SV=2	2	1	1	1	0	0	0	1	0	0	0	0	0	0	0	0	0	0	0	0	0	0	0	0	0	0	0	0	0	0	0	0	0	1	0	0	0	0	0	0	0	0	0	0
sp|Q9FKM2|VDAC4_ARATH	sp|Q9FKM2|VDAC4_ARATH	4	4	4	>sp|Q9FKM2|VDAC4_ARATH Mitochondrial outer membrane protein porin 4 OS=Arabidopsis thaliana GN=VDAC4 PE=1 SV=1	1	4	4	4	0	0	0	3	0	0	1	3	0	0	2	2	2	2	3	2	3	3	0	0	2	1	0	0	1	1	0	0	0	3	0	0	1	3	0	0	2	2	2	2
sp|Q9FKS0|UKL1_ARATH;sp|O65583|UKL4_ARATH	sp|Q9FKS0|UKL1_ARATH;sp|O65583|UKL4_ARATH	10;5	1;0	1;0	>sp|Q9FKS0|UKL1_ARATH Uridine kinase-like protein 1, chloroplastic OS=Arabidopsis thaliana GN=UKL1 PE=1 SV=1;>sp|O65583|UKL4_ARATH Uridine kinase-like protein 4 OS=Arabidopsis thaliana GN=UKL4 PE=2 SV=2	2	10	1	1	0	0	0	5	0	0	1	0	4	1	3	0	0	0	4	2	6	0	0	0	5	3	0	0	1	0	0	0	0	1	0	0	0	0	1	0	0	0	0	0
sp|Q9FKT3|UBC30_ARATH	sp|Q9FKT3|UBC30_ARATH	1	1	1	>sp|Q9FKT3|UBC30_ARATH Ubiquitin-conjugating enzyme E2 30 OS=Arabidopsis thaliana GN=UBC30 PE=1 SV=1	1	1	1	1	0	0	0	0	0	0	1	0	0	0	0	1	0	0	0	1	0	0	0	0	0	0	0	0	0	0	0	0	0	0	0	0	1	0	0	0	0	1	0	0
sp|Q9FL12|DEGP9_ARATH	sp|Q9FL12|DEGP9_ARATH	3	3	3	>sp|Q9FL12|DEGP9_ARATH Protease Do-like 9 OS=Arabidopsis thaliana GN=DEGP9 PE=1 SV=1	1	3	3	3	0	0	0	0	0	0	1	1	0	0	0	0	0	0	0	0	0	0	0	0	1	0	0	0	0	0	0	0	0	0	0	0	1	1	0	0	0	0	0	0
sp|Q9FLF0|RS92_ARATH	sp|Q9FLF0|RS92_ARATH	13	5	5	>sp|Q9FLF0|RS92_ARATH 40S ribosomal protein S9-2 OS=Arabidopsis thaliana GN=RPS9C PE=1 SV=1	1	13	5	5	0	0	0	3	0	3	4	6	2	5	4	8	6	6	10	7	5	3	2	0	8	5	0	1	4	4	0	0	0	0	0	0	0	0	0	0	0	1	1	1
sp|Q9FLH8|SCRK7_ARATH;sp|Q9C524|SCRK6_ARATH	sp|Q9FLH8|SCRK7_ARATH	5;1	4;1	4;1	>sp|Q9FLH8|SCRK7_ARATH Probable fructokinase-7 OS=Arabidopsis thaliana GN=At5g51830 PE=1 SV=1	2	5	4	4	0	0	0	1	0	0	1	1	1	0	2	0	1	1	3	1	3	1	0	0	2	1	0	0	0	1	0	0	0	0	0	0	1	1	0	0	1	0	1	1
sp|Q9FLP0|MA651_ARATH;tr|F4K3E4|F4K3E4_ARATH	sp|Q9FLP0|MA651_ARATH;tr|F4K3E4|F4K3E4_ARATH	4;4	4;4	4;4	>sp|Q9FLP0|MA651_ARATH 65-kDa microtubule-associated protein 1 OS=Arabidopsis thaliana GN=MAP65-1 PE=1 SV=1;>tr|F4K3E4|F4K3E4_ARATH Microtubule-associated protein 65-1 OS=Arabidopsis thaliana GN=MAP65-1 PE=1 SV=1	2	4	4	4	0	0	0	0	0	0	0	0	0	0	0	1	0	0	2	2	1	0	0	0	4	3	1	0	0	0	0	0	0	0	0	0	0	0	0	0	0	1	0	0
sp|Q9FLQ4|ODO2A_ARATH	sp|Q9FLQ4|ODO2A_ARATH	15	15	7	>sp|Q9FLQ4|ODO2A_ARATH Dihydrolipoyllysine-residue succinyltransferase component of 2-oxoglutarate dehydrogenase complex 1, mitochondrial OS=Arabidopsis thaliana GN=At5g55070 PE=1 SV=1	1	15	15	7	0	0	1	7	0	6	6	4	2	4	6	2	3	2	5	6	7	3	5	5	5	7	6	4	6	6	0	0	1	7	0	6	6	4	2	4	6	2	3	2
sp|Q9FLT0|TSN2_ARATH	sp|Q9FLT0|TSN2_ARATH	12	5	5	>sp|Q9FLT0|TSN2_ARATH Ribonuclease TUDOR 2 OS=Arabidopsis thaliana GN=TSN2 PE=1 SV=1	1	12	5	5	0	0	0	1	0	0	4	7	1	0	2	4	4	3	8	5	3	2	1	1	7	2	0	1	2	2	0	0	0	0	0	0	1	1	0	0	0	1	0	0
sp|Q9FLT2|IPMKB_ARATH	sp|Q9FLT2|IPMKB_ARATH	1	1	1	>sp|Q9FLT2|IPMKB_ARATH Inositol polyphosphate multikinase beta OS=Arabidopsis thaliana GN=IPK2b PE=1 SV=1	1	1	1	1	0	0	0	0	0	0	0	0	0	0	0	0	0	0	0	0	0	0	0	0	1	0	0	0	0	0	0	0	0	0	0	0	0	0	0	0	0	0	0	0
sp|Q9FLW9|PKP2_ARATH	sp|Q9FLW9|PKP2_ARATH	11	11	10	>sp|Q9FLW9|PKP2_ARATH Plastidial pyruvate kinase 2 OS=Arabidopsis thaliana GN=PKP2 PE=1 SV=1	1	11	11	10	0	0	2	7	2	2	3	6	3	4	4	5	5	6	6	5	4	3	3	2	5	6	2	3	5	4	0	0	2	7	2	2	3	6	3	4	4	5	5	6
sp|Q9FLX7|NDUA5_ARATH	sp|Q9FLX7|NDUA5_ARATH	1	1	1	>sp|Q9FLX7|NDUA5_ARATH Probable NADH dehydrogenase [ubiquinone] 1 alpha subcomplex subunit 5, mitochondrial OS=Arabidopsis thaliana GN=At5g52840 PE=1 SV=1	1	1	1	1	0	0	0	0	0	0	0	0	0	0	0	0	0	0	0	0	0	1	0	0	0	0	0	0	0	0	0	0	0	0	0	0	0	0	0	0	0	0	0	0
sp|Q9FM01|UGDH4_ARATH	sp|Q9FM01|UGDH4_ARATH	12	1	1	>sp|Q9FM01|UGDH4_ARATH UDP-glucose 6-dehydrogenase 4 OS=Arabidopsis thaliana GN=UGD4 PE=1 SV=1	1	12	1	1	0	0	1	3	1	2	4	7	1	4	3	6	4	5	5	4	4	5	1	3	5	3	0	4	3	3	0	0	0	0	0	0	0	0	0	0	1	0	0	0
sp|Q9FM96|PSL4_ARATH	sp|Q9FM96|PSL4_ARATH	2	2	2	>sp|Q9FM96|PSL4_ARATH Glucosidase 2 subunit beta OS=Arabidopsis thaliana GN=PSL4 PE=2 SV=1	1	2	2	2	0	0	0	0	0	0	0	1	0	1	0	0	0	0	1	0	0	0	0	0	0	1	0	0	0	0	0	0	0	0	0	0	0	1	0	1	0	0	0	0
sp|Q9FMD5|TIC40_ARATH	sp|Q9FMD5|TIC40_ARATH	2	2	2	>sp|Q9FMD5|TIC40_ARATH Protein TIC 40, chloroplastic OS=Arabidopsis thaliana GN=TIC40 PE=1 SV=1	1	2	2	2	0	0	0	0	0	1	1	0	0	0	0	1	0	1	0	0	0	0	0	0	0	0	0	1	0	0	0	0	0	0	0	1	1	0	0	0	0	1	0	1
sp|Q9FME4|PP438_ARATH	sp|Q9FME4|PP438_ARATH	2	2	2	>sp|Q9FME4|PP438_ARATH Pentatricopeptide repeat-containing protein PNM1, mitochondrial OS=Arabidopsis thaliana GN=PNM1 PE=1 SV=1	1	2	2	2	0	0	0	0	0	0	0	0	0	0	0	1	0	0	1	1	0	0	0	0	0	0	0	0	0	0	0	0	0	0	0	0	0	0	0	0	0	1	0	0
sp|Q9FMG4|SC35_ARATH	sp|Q9FMG4|SC35_ARATH	2	2	2	>sp|Q9FMG4|SC35_ARATH Serine/arginine-rich splicing factor SC35 OS=Arabidopsis thaliana GN=SC35 PE=1 SV=1	1	2	2	2	0	0	0	0	0	0	0	0	0	1	1	0	0	0	0	0	0	0	0	0	0	0	0	0	0	0	0	0	0	0	0	0	0	0	0	1	1	0	0	0
sp|Q9FMP3|DPYS_ARATH	sp|Q9FMP3|DPYS_ARATH	2	2	2	>sp|Q9FMP3|DPYS_ARATH Dihydropyrimidinase OS=Arabidopsis thaliana GN=PYD2 PE=1 SV=1	1	2	2	2	0	0	0	1	0	0	0	0	0	0	0	0	0	0	1	0	0	0	0	0	0	0	0	0	0	0	0	0	0	1	0	0	0	0	0	0	0	0	0	0
sp|Q9FMR9|RIN1_ARATH	sp|Q9FMR9|RIN1_ARATH	12	12	12	>sp|Q9FMR9|RIN1_ARATH RuvB-like protein 1 OS=Arabidopsis thaliana GN=RIN1 PE=1 SV=1	1	12	12	12	0	0	0	2	0	0	3	2	2	4	2	6	2	3	4	4	8	2	3	2	7	1	0	3	2	2	0	0	0	2	0	0	3	2	2	4	2	6	2	3
sp|Q9FMU6|MPCP3_ARATH;sp|Q9M2Z8|MPCP2_ARATH	sp|Q9FMU6|MPCP3_ARATH	17;3	17;3	17;3	>sp|Q9FMU6|MPCP3_ARATH Mitochondrial phosphate carrier protein 3, mitochondrial OS=Arabidopsis thaliana GN=MPT3 PE=1 SV=1	2	17	17	17	0	0	0	0	0	0	1	9	0	0	0	13	5	12	3	3	3	2	0	1	6	1	0	0	1	1	0	0	0	0	0	0	1	9	0	0	0	13	5	12
sp|Q9FMV1|GCAL1_ARATH;sp|Q9SMN1|GCAL2_ARATH;tr|F4KAQ8|F4KAQ8_ARATH	sp|Q9FMV1|GCAL1_ARATH;sp|Q9SMN1|GCAL2_ARATH;tr|F4KAQ8|F4KAQ8_ARATH	1;1;1	1;1;1	1;1;1	>sp|Q9FMV1|GCAL1_ARATH Gamma carbonic anhydrase-like 1, mitochondrial OS=Arabidopsis thaliana GN=GAMMACAL1 PE=1 SV=1;>sp|Q9SMN1|GCAL2_ARATH Gamma carbonic anhydrase-like 2, mitochondrial OS=Arabidopsis thaliana GN=GAMMACAL2 PE=1 SV=1;>tr|F4KAQ8|F4KAQ8_ARAT	3	1	1	1	0	0	0	0	0	1	0	0	0	0	1	0	0	0	0	0	0	0	0	0	0	1	0	0	0	0	0	0	0	0	0	1	0	0	0	0	1	0	0	0
sp|Q9FN05|PSL5_ARATH	sp|Q9FN05|PSL5_ARATH	2	2	2	>sp|Q9FN05|PSL5_ARATH Probable glucan 1,3-alpha-glucosidase OS=Arabidopsis thaliana GN=PSL5 PE=1 SV=1	1	2	2	2	0	0	0	0	0	0	0	0	0	0	0	0	0	0	1	1	1	0	0	0	1	0	0	0	0	0	0	0	0	0	0	0	0	0	0	0	0	0	0	0
sp|Q9FN41|MTBC_ARATH;tr|F4JYQ5|F4JYQ5_ARATH;tr|F4JYQ6|F4JYQ6_ARATH	sp|Q9FN41|MTBC_ARATH;tr|F4JYQ5|F4JYQ5_ARATH;tr|F4JYQ6|F4JYQ6_ARATH	7;5;5	7;5;5	7;5;5	>sp|Q9FN41|MTBC_ARATH Probable bifunctional methylthioribulose-1-phosphate dehydratase/enolase-phosphatase E1 OS=Arabidopsis thaliana GN=At5g53850 PE=1 SV=1;>tr|F4JYQ5|F4JYQ5_ARATH Probable methylthioribulose-1-phosphate dehydratase OS=Arabidopsis thaliana	3	7	7	7	0	0	1	4	2	0	0	2	0	0	2	2	1	0	3	3	2	1	0	1	4	4	0	0	0	0	0	0	1	4	2	0	0	2	0	0	2	2	1	0
sp|Q9FN42|CLPP2_ARATH	sp|Q9FN42|CLPP2_ARATH	5	5	5	>sp|Q9FN42|CLPP2_ARATH ATP-dependent Clp protease proteolytic subunit 2, mitochondrial OS=Arabidopsis thaliana GN=CLPP2 PE=1 SV=1	1	5	5	5	0	0	0	0	0	1	1	1	1	0	1	2	1	3	1	1	2	1	0	1	0	1	0	0	0	0	0	0	0	0	0	1	1	1	1	0	1	2	1	3
sp|Q9FN48|CAS_ARATH	sp|Q9FN48|CAS_ARATH	4	4	4	>sp|Q9FN48|CAS_ARATH Calcium sensing receptor, chloroplastic OS=Arabidopsis thaliana GN=CAS PE=1 SV=1	1	4	4	4	0	0	0	1	0	0	1	2	0	0	0	2	2	2	3	2	2	1	1	1	1	2	1	0	0	0	0	0	0	1	0	0	1	2	0	0	0	2	2	2
sp|Q9FNA3|NAGLU_ARATH	sp|Q9FNA3|NAGLU_ARATH	1	1	1	>sp|Q9FNA3|NAGLU_ARATH Alpha-N-acetylglucosaminidase OS=Arabidopsis thaliana GN=NAGLU PE=2 SV=1	1	1	1	1	0	0	0	0	0	0	0	0	0	0	0	0	0	0	1	0	0	0	0	0	1	0	0	0	0	0	0	0	0	0	0	0	0	0	0	0	0	0	0	0
sp|Q9FNC9|TOM92_ARATH	sp|Q9FNC9|TOM92_ARATH	6	6	6	>sp|Q9FNC9|TOM92_ARATH Mitochondrial import receptor subunit TOM9-2 OS=Arabidopsis thaliana GN=TOM9-2 PE=1 SV=3	1	6	6	6	0	0	0	1	0	1	1	1	0	0	1	3	1	2	4	2	3	1	1	1	2	1	0	1	1	1	0	0	0	1	0	1	1	1	0	0	1	3	1	2
sp|Q9FNE2|GRXC2_ARATH;tr|B3H604|B3H604_ARATH	sp|Q9FNE2|GRXC2_ARATH;tr|B3H604|B3H604_ARATH	2;2	2;2	2;2	>sp|Q9FNE2|GRXC2_ARATH Glutaredoxin-C2 OS=Arabidopsis thaliana GN=GRXC2 PE=3 SV=1;>tr|B3H604|B3H604_ARATH Glutaredoxin-C2 OS=Arabidopsis thaliana GN=At5g40370 PE=4 SV=1	2	2	2	2	0	0	0	1	0	0	0	0	1	0	1	0	0	0	0	0	0	0	0	0	1	0	0	0	0	0	0	0	0	1	0	0	0	0	1	0	1	0	0	0
sp|Q9FNF2|SSY1_ARATH	sp|Q9FNF2|SSY1_ARATH	5	5	5	>sp|Q9FNF2|SSY1_ARATH Starch synthase 1, chloroplastic/amyloplastic OS=Arabidopsis thaliana GN=SS1 PE=2 SV=1	1	5	5	5	0	0	0	0	0	0	0	0	0	0	0	0	0	0	3	0	0	1	0	0	4	0	0	0	0	0	0	0	0	0	0	0	0	0	0	0	0	0	0	0
sp|Q9FNK4|OAT_ARATH	sp|Q9FNK4|OAT_ARATH	3	3	3	>sp|Q9FNK4|OAT_ARATH Ornithine aminotransferase, mitochondrial OS=Arabidopsis thaliana GN=DELTA-OAT PE=1 SV=1	1	3	3	3	0	0	0	1	0	0	1	1	1	0	2	0	1	1	2	0	0	1	0	0	1	2	0	0	1	1	0	0	0	1	0	0	1	1	1	0	2	0	1	1
sp|Q9FNP8|RS193_ARATH	sp|Q9FNP8|RS193_ARATH	10	5	3	>sp|Q9FNP8|RS193_ARATH 40S ribosomal protein S19-3 OS=Arabidopsis thaliana GN=RPS19C PE=2 SV=1	1	10	5	3	0	0	0	4	0	3	5	5	1	2	4	5	3	6	6	4	4	3	5	1	8	4	0	2	4	4	0	0	0	1	0	0	1	1	0	0	0	2	1	2
tr|F4K204|F4K204_ARATH;sp|Q9FNQ0|VIP4_ARATH	tr|F4K204|F4K204_ARATH;sp|Q9FNQ0|VIP4_ARATH	1;1	1;1	1;1	>tr|F4K204|F4K204_ARATH Leo1-like family protein OS=Arabidopsis thaliana GN=VIP4 PE=1 SV=1;>sp|Q9FNQ0|VIP4_ARATH Protein LEO1 homolog OS=Arabidopsis thaliana GN=VIP4 PE=1 SV=1	2	1	1	1	0	0	0	1	0	0	0	0	0	0	1	0	0	0	0	1	0	0	0	0	0	0	1	0	0	0	0	0	0	1	0	0	0	0	0	0	1	0	0	0
sp|Q9FNR1|RBG3_ARATH	sp|Q9FNR1|RBG3_ARATH	4	4	4	>sp|Q9FNR1|RBG3_ARATH Glycine-rich RNA-binding protein 3, mitochondrial OS=Arabidopsis thaliana GN=RBG3 PE=2 SV=1	1	4	4	4	0	0	0	2	0	0	2	1	1	1	2	0	0	0	3	1	2	0	1	1	2	2	1	0	0	1	0	0	0	2	0	0	2	1	1	1	2	0	0	0
sp|Q9FPF0|DJ1A_ARATH;sp|Q9FPF0-2|DJ1A_ARATH	sp|Q9FPF0|DJ1A_ARATH;sp|Q9FPF0-2|DJ1A_ARATH	13;12	13;12	13;12	>sp|Q9FPF0|DJ1A_ARATH Protein DJ-1 homolog A OS=Arabidopsis thaliana GN=DJ1A PE=1 SV=1;>sp|Q9FPF0-2|DJ1A_ARATH Isoform 2 of Protein DJ-1 homolog A OS=Arabidopsis thaliana GN=DJ1A	2	13	13	13	0	0	1	6	2	3	5	5	6	6	8	7	7	6	6	5	5	6	5	3	6	6	4	2	3	3	0	0	1	6	2	3	5	5	6	6	8	7	7	6
tr|F4J4S1|F4J4S1_ARATH;sp|Q9FPH3|THA2_ARATH	tr|F4J4S1|F4J4S1_ARATH;sp|Q9FPH3|THA2_ARATH	2;2	2;2	2;2	>tr|F4J4S1|F4J4S1_ARATH Threonine aldolase 2 OS=Arabidopsis thaliana GN=THA2 PE=4 SV=1;>sp|Q9FPH3|THA2_ARATH Probable low-specificity L-threonine aldolase 2 OS=Arabidopsis thaliana GN=THA2 PE=1 SV=1	2	2	2	2	0	0	0	0	0	0	0	0	0	0	0	0	1	0	0	0	1	0	0	0	0	0	0	0	0	0	0	0	0	0	0	0	0	0	0	0	0	0	1	0
sp|Q9FPJ8|RB45A_ARATH	sp|Q9FPJ8|RB45A_ARATH	7	6	6	>sp|Q9FPJ8|RB45A_ARATH Polyadenylate-binding protein RBP45A OS=Arabidopsis thaliana GN=RBP45A PE=2 SV=1	1	7	6	6	0	0	0	3	0	1	2	4	2	3	4	2	3	2	4	4	5	3	1	1	4	4	2	0	2	1	0	0	0	2	0	1	1	3	2	2	3	2	3	2
tr|F4K3X1|F4K3X1_ARATH;sp|Q9FPT1-2|UBP12_ARATH;sp|Q9FPT1|UBP12_ARATH	tr|F4K3X1|F4K3X1_ARATH;sp|Q9FPT1-2|UBP12_ARATH;sp|Q9FPT1|UBP12_ARATH	6;6;6	1;1;1	1;1;1	>tr|F4K3X1|F4K3X1_ARATH Ubiquitin carboxyl-terminal hydrolase 12 OS=Arabidopsis thaliana GN=UBP12 PE=3 SV=1;>sp|Q9FPT1-2|UBP12_ARATH Isoform 2 of Ubiquitin carboxyl-terminal hydrolase 12 OS=Arabidopsis thaliana GN=UBP12;>sp|Q9FPT1|UBP12_ARATH Ubiquitin car	3	6	1	1	0	0	0	1	0	0	0	0	0	0	4	1	0	1	3	3	2	1	0	0	4	3	0	0	0	1	0	0	0	0	0	0	0	0	0	0	1	0	0	0
sp|Q9FRL8|DHAR2_ARATH	sp|Q9FRL8|DHAR2_ARATH	9	9	9	>sp|Q9FRL8|DHAR2_ARATH Glutathione S-transferase DHAR2 OS=Arabidopsis thaliana GN=DHAR2 PE=1 SV=1	1	9	9	9	0	0	0	3	1	0	1	3	1	0	4	2	4	4	2	1	2	1	1	1	5	3	0	1	2	0	0	0	0	3	1	0	1	3	1	0	4	2	4	4
tr|Q2V3P9|Q2V3P9_ARATH;sp|Q9FT52|ATP5H_ARATH	tr|Q2V3P9|Q2V3P9_ARATH;sp|Q9FT52|ATP5H_ARATH	3;3	3;3	3;3	>tr|Q2V3P9|Q2V3P9_ARATH ATP synthase D chain OS=Arabidopsis thaliana GN=ATPQ PE=1 SV=1;>sp|Q9FT52|ATP5H_ARATH ATP synthase subunit d, mitochondrial OS=Arabidopsis thaliana GN=At3g52300 PE=1 SV=3	2	3	3	3	0	0	0	0	0	0	0	1	0	0	0	0	0	0	0	0	3	0	0	0	0	0	0	0	0	0	0	0	0	0	0	0	0	1	0	0	0	0	0	0
sp|Q9FT97|AGAL1_ARATH	sp|Q9FT97|AGAL1_ARATH	5	5	5	>sp|Q9FT97|AGAL1_ARATH Alpha-galactosidase 1 OS=Arabidopsis thaliana GN=AGAL1 PE=2 SV=1	1	5	5	5	0	0	0	1	0	0	0	1	0	0	0	1	2	0	3	5	3	1	0	0	0	0	0	1	1	0	0	0	0	1	0	0	0	1	0	0	0	1	2	0
sp|Q9FUP0|OPR3_ARATH	sp|Q9FUP0|OPR3_ARATH	6	6	6	>sp|Q9FUP0|OPR3_ARATH 12-oxophytodienoate reductase 3 OS=Arabidopsis thaliana GN=OPR3 PE=1 SV=2	1	6	6	6	0	0	0	0	0	0	0	0	0	0	0	2	1	2	0	4	1	0	0	0	0	0	0	0	0	0	0	0	0	0	0	0	0	0	0	0	0	2	1	2
sp|Q9FUS6|GSTUD_ARATH	sp|Q9FUS6|GSTUD_ARATH	2	2	2	>sp|Q9FUS6|GSTUD_ARATH Glutathione S-transferase U13 OS=Arabidopsis thaliana GN=GSTU13 PE=2 SV=1	1	2	2	2	0	0	0	0	0	0	0	0	0	0	1	0	0	1	0	0	0	0	0	0	0	0	0	0	0	0	0	0	0	0	0	0	0	0	0	0	1	0	0	1
sp|Q9FUS8|GSTUH_ARATH	sp|Q9FUS8|GSTUH_ARATH	5	5	5	>sp|Q9FUS8|GSTUH_ARATH Glutathione S-transferase U17 OS=Arabidopsis thaliana GN=GSTU17 PE=2 SV=1	1	5	5	5	0	0	0	2	0	0	2	3	2	2	4	2	1	3	1	1	1	2	1	1	1	2	0	0	3	1	0	0	0	2	0	0	2	3	2	2	4	2	1	3
sp|Q9FV53|DEF1A_ARATH	sp|Q9FV53|DEF1A_ARATH	4	4	4	>sp|Q9FV53|DEF1A_ARATH Peptide deformylase 1A, chloroplastic/mitochondrial OS=Arabidopsis thaliana GN=PDF1A PE=1 SV=3	1	4	4	4	0	0	0	1	0	2	2	3	1	1	0	1	1	1	2	0	1	2	1	1	1	1	0	2	2	2	0	0	0	1	0	2	2	3	1	1	0	1	1	1
sp|Q9FVC8|DAPA2_ARATH;sp|Q9LZX6-2|DAPA1_ARATH;sp|Q9LZX6|DAPA1_ARATH	sp|Q9FVC8|DAPA2_ARATH	10;2;2	10;2;2	10;2;2	>sp|Q9FVC8|DAPA2_ARATH 4-hydroxy-tetrahydrodipicolinate synthase 2, chloroplastic OS=Arabidopsis thaliana GN=DHDPS2 PE=1 SV=2	3	10	10	10	0	0	0	3	0	4	3	4	0	1	0	5	4	5	4	2	0	4	2	4	3	2	1	2	4	5	0	0	0	3	0	4	3	4	0	1	0	5	4	5
tr|F4J378|F4J378_ARATH;sp|Q9FVE6|HDT1_ARATH	tr|F4J378|F4J378_ARATH;sp|Q9FVE6|HDT1_ARATH	13;13	13;13	13;13	>tr|F4J378|F4J378_ARATH Histone deacetylase 3 OS=Arabidopsis thaliana GN=HDA3 PE=1 SV=1;>sp|Q9FVE6|HDT1_ARATH Histone deacetylase HDT1 OS=Arabidopsis thaliana GN=HDT1 PE=1 SV=1	2	13	13	13	0	0	0	5	0	10	12	12	3	4	6	5	5	6	3	3	4	8	6	4	3	3	3	9	10	8	0	0	0	5	0	10	12	12	3	4	6	5	5	6
sp|Q9FVQ1|NUCL1_ARATH	sp|Q9FVQ1|NUCL1_ARATH	22	22	22	>sp|Q9FVQ1|NUCL1_ARATH Nucleolin 1 OS=Arabidopsis thaliana GN=NUCL1 PE=1 SV=1	1	22	22	22	0	0	3	14	0	8	10	10	15	15	16	11	7	11	12	14	13	11	10	8	14	12	13	8	12	8	0	0	3	14	0	8	10	10	15	15	16	11	7	11
sp|Q9FVT2|EF1G2_ARATH	sp|Q9FVT2|EF1G2_ARATH	26	12	12	>sp|Q9FVT2|EF1G2_ARATH Probable elongation factor 1-gamma 2 OS=Arabidopsis thaliana GN=At1g57720 PE=1 SV=1	1	26	12	12	0	0	4	10	4	14	16	18	10	8	10	15	11	15	12	12	13	16	13	14	13	9	3	16	16	17	0	0	3	6	3	7	7	8	5	4	5	6	5	6
sp|Q9FVV7|RD521_ARATH;tr|F4I8H5|F4I8H5_ARATH	sp|Q9FVV7|RD521_ARATH;tr|F4I8H5|F4I8H5_ARATH	4;2	4;2	4;2	>sp|Q9FVV7|RD521_ARATH DNA repair RAD52-like protein 1, mitochondrial OS=Arabidopsis thaliana GN=RAD52-1 PE=1 SV=1;>tr|F4I8H5|F4I8H5_ARATH Organellar dna-binding protein OS=Arabidopsis thaliana GN=At1g71310 PE=4 SV=1	2	4	4	4	0	0	0	1	0	0	0	0	0	0	0	1	2	0	0	0	1	0	0	0	1	1	0	0	0	0	0	0	0	1	0	0	0	0	0	0	0	1	2	0
sp|Q9FWA3|6GPD3_ARATH	sp|Q9FWA3|6GPD3_ARATH	18	14	14	>sp|Q9FWA3|6GPD3_ARATH 6-phosphogluconate dehydrogenase, decarboxylating 3 OS=Arabidopsis thaliana GN=At3g02360 PE=2 SV=1	1	18	14	14	0	0	0	12	0	6	7	8	4	5	11	7	4	6	9	10	6	5	5	2	7	7	4	6	6	6	0	0	0	9	0	5	6	5	4	5	9	6	3	5
sp|Q9FWR4-2|DHAR1_ARATH;sp|Q9FWR4|DHAR1_ARATH;tr|Q9LN39|Q9LN39_ARATH	sp|Q9FWR4-2|DHAR1_ARATH;sp|Q9FWR4|DHAR1_ARATH	3;3;1	3;3;1	3;3;1	>sp|Q9FWR4-2|DHAR1_ARATH Isoform 2 of Glutathione S-transferase DHAR1, mitochondrial OS=Arabidopsis thaliana GN=DHAR1;>sp|Q9FWR4|DHAR1_ARATH Glutathione S-transferase DHAR1, mitochondrial OS=Arabidopsis thaliana GN=DHAR1 PE=1 SV=1	3	3	3	3	0	0	0	2	0	0	1	0	0	0	2	1	1	1	1	1	2	3	1	1	1	3	0	0	3	2	0	0	0	2	0	0	1	0	0	0	2	1	1	1
sp|Q9FWR5|GCA1_ARATH;tr|F4HP82|F4HP82_ARATH	sp|Q9FWR5|GCA1_ARATH;tr|F4HP82|F4HP82_ARATH	2;1	2;1	2;1	>sp|Q9FWR5|GCA1_ARATH Gamma carbonic anhydrase 1, mitochondrial OS=Arabidopsis thaliana GN=GAMMACA1 PE=1 SV=1;>tr|F4HP82|F4HP82_ARATH Gamma carbonic anhydrase 1 OS=Arabidopsis thaliana GN=GAMMA CA1 PE=4 SV=1	2	2	2	2	0	0	0	0	0	0	0	1	0	0	0	1	0	0	1	0	1	1	0	0	0	0	0	0	0	0	0	0	0	0	0	0	0	1	0	0	0	1	0	0
sp|Q9FWS4|RK31_ARATH	sp|Q9FWS4|RK31_ARATH	1	1	1	>sp|Q9FWS4|RK31_ARATH 50S ribosomal protein L31, chloroplastic OS=Arabidopsis thaliana GN=RPL31 PE=2 SV=1	1	1	1	1	0	0	0	0	0	0	0	0	0	0	1	0	0	0	0	0	0	0	0	0	0	0	0	0	0	0	0	0	0	0	0	0	0	0	0	0	1	0	0	0
sp|Q9FX54|G3PC2_ARATH;tr|F4HQT1|F4HQT1_ARATH	sp|Q9FX54|G3PC2_ARATH;tr|F4HQT1|F4HQT1_ARATH	41;34	6;6	6;6	>sp|Q9FX54|G3PC2_ARATH Glyceraldehyde-3-phosphate dehydrogenase GAPC2, cytosolic OS=Arabidopsis thaliana GN=GAPC2 PE=1 SV=1;>tr|F4HQT1|F4HQT1_ARATH Glyceraldehyde 3-phosphate dehydrogenase OS=Arabidopsis thaliana GN=GAPC2 PE=1 SV=1	2	41	6	6	0	0	4	16	6	23	33	31	5	10	18	31	33	33	25	19	19	30	28	29	24	19	11	30	32	29	0	0	0	0	0	2	4	5	0	1	1	3	5	3
sp|Q9FXA2|PABP8_ARATH	sp|Q9FXA2|PABP8_ARATH	10	8	8	>sp|Q9FXA2|PABP8_ARATH Polyadenylate-binding protein 8 OS=Arabidopsis thaliana GN=PAB8 PE=1 SV=1	1	10	8	8	0	0	0	4	0	2	3	4	4	3	5	4	4	3	7	6	4	5	1	2	6	7	4	3	3	2	0	0	0	4	0	1	1	3	4	3	5	3	3	2
tr|F4K3Z6|F4K3Z6_ARATH;sp|Q9FY48|KEG_ARATH	tr|F4K3Z6|F4K3Z6_ARATH;sp|Q9FY48|KEG_ARATH	2;2	2;2	2;2	>tr|F4K3Z6|F4K3Z6_ARATH E3 ubiquitin-protein ligase KEG OS=Arabidopsis thaliana GN=KEG PE=4 SV=1;>sp|Q9FY48|KEG_ARATH E3 ubiquitin-protein ligase KEG OS=Arabidopsis thaliana GN=KEG PE=1 SV=2	2	2	2	2	0	0	0	0	0	0	1	0	0	0	0	0	0	0	0	0	0	0	0	0	1	0	0	0	0	0	0	0	0	0	0	0	1	0	0	0	0	0	0	0
sp|Q9FY49|LKHA4_ARATH	sp|Q9FY49|LKHA4_ARATH	21	21	21	>sp|Q9FY49|LKHA4_ARATH Leukotriene A-4 hydrolase homolog OS=Arabidopsis thaliana GN=LKHA4 PE=2 SV=1	1	21	21	21	0	0	2	9	2	6	5	12	3	5	11	9	6	7	9	7	6	7	6	5	6	9	1	5	11	7	0	0	2	9	2	6	5	12	3	5	11	9	6	7
sp|Q9FY54|SPSA2_ARATH;tr|Q1PEQ5|Q1PEQ5_ARATH;sp|F4JLK2|SPSA4_ARATH;sp|Q8RY24|SPSA3_ARATH	sp|Q9FY54|SPSA2_ARATH	16;1;1;1	16;1;1;1	13;1;0;0	>sp|Q9FY54|SPSA2_ARATH Probable sucrose-phosphate synthase 2 OS=Arabidopsis thaliana GN=SPS2 PE=1 SV=1	4	16	16	13	0	0	0	6	0	0	2	6	0	0	0	2	2	1	10	6	2	0	0	1	4	0	0	0	2	2	0	0	0	6	0	0	2	6	0	0	0	2	2	1
tr|A8MQ96|A8MQ96_ARATH;sp|Q9FY64|RS154_ARATH	tr|A8MQ96|A8MQ96_ARATH;sp|Q9FY64|RS154_ARATH	8;8	2;2	2;2	>tr|A8MQ96|A8MQ96_ARATH 40S ribosomal protein S15-4 OS=Arabidopsis thaliana GN=At5g09510 PE=3 SV=1;>sp|Q9FY64|RS154_ARATH 40S ribosomal protein S15-4 OS=Arabidopsis thaliana GN=RPS15D PE=2 SV=1	2	8	2	2	0	0	0	1	0	2	3	5	2	1	2	6	5	7	4	4	3	4	4	2	4	3	0	2	4	3	0	0	0	0	0	0	0	1	1	0	0	1	1	1
sp|Q9FY99|G6PD2_ARATH;sp|Q43727|G6PD1_ARATH	sp|Q9FY99|G6PD2_ARATH	16;3	16;3	8;0	>sp|Q9FY99|G6PD2_ARATH Glucose-6-phosphate 1-dehydrogenase 2, chloroplastic OS=Arabidopsis thaliana GN=At5g13110 PE=1 SV=2	2	16	16	8	0	0	0	2	0	0	2	2	0	1	5	3	1	2	6	7	6	2	1	1	6	1	0	1	3	3	0	0	0	2	0	0	2	2	0	1	5	3	1	2
sp|Q9FYF7|Y1736_ARATH	sp|Q9FYF7|Y1736_ARATH	2	2	2	>sp|Q9FYF7|Y1736_ARATH REF/SRPP-like protein At1g67360 OS=Arabidopsis thaliana GN=At1g67360 PE=2 SV=1	1	2	2	2	0	0	0	0	0	0	1	1	0	0	0	0	0	0	1	0	0	1	0	0	0	0	0	1	1	1	0	0	0	0	0	0	1	1	0	0	0	0	0	0
sp|Q9FYR6|SYPM_ARATH	sp|Q9FYR6|SYPM_ARATH	1	1	1	>sp|Q9FYR6|SYPM_ARATH Proline--tRNA ligase, chloroplastic/mitochondrial OS=Arabidopsis thaliana GN=OVA6 PE=2 SV=1	1	1	1	1	0	0	0	0	0	0	1	0	0	0	1	0	0	0	0	1	1	0	0	0	0	0	0	1	0	0	0	0	0	0	0	0	1	0	0	0	1	0	0	0
sp|Q9FZ48|UBC36_ARATH;tr|F4I615|F4I615_ARATH;sp|Q94A97-3|UBC35_ARATH;sp|Q9FZ48-2|UBC36_ARATH;sp|Q94A97|UBC35_ARATH;sp|Q94A97-2|UBC35_ARATH	sp|Q9FZ48|UBC36_ARATH;tr|F4I615|F4I615_ARATH;sp|Q94A97-3|UBC35_ARATH;sp|Q9FZ48-2|UBC36_ARATH;sp|Q94A97|UBC35_ARATH;sp|Q94A97-2|UBC35_ARATH	2;2;1;1;1;1	2;2;1;1;1;1	2;2;1;1;1;1	>sp|Q9FZ48|UBC36_ARATH Ubiquitin-conjugating enzyme E2 36 OS=Arabidopsis thaliana GN=UBC36 PE=1 SV=1;>tr|F4I615|F4I615_ARATH Ubiquitin-conjugating enzyme E2 36 OS=Arabidopsis thaliana GN=UBC36 PE=3 SV=1;>sp|Q94A97-3|UBC35_ARATH Isoform 3 of Ubiquitin-conju	6	2	2	2	0	0	0	0	0	0	0	1	0	0	0	0	0	1	0	0	0	0	0	1	1	0	0	0	0	0	0	0	0	0	0	0	0	1	0	0	0	0	0	1
sp|Q9FZ76|RL61_ARATH	sp|Q9FZ76|RL61_ARATH	22	8	8	>sp|Q9FZ76|RL61_ARATH 60S ribosomal protein L6-1 OS=Arabidopsis thaliana GN=RPL6A PE=2 SV=1	1	22	8	8	0	0	0	11	0	12	10	15	5	4	11	14	12	13	12	11	9	12	11	6	15	14	6	8	11	10	0	0	0	3	0	2	3	5	1	0	4	5	3	3
sp|Q9FZ81|RBL12_ARATH	sp|Q9FZ81|RBL12_ARATH	1	1	1	>sp|Q9FZ81|RBL12_ARATH RHOMBOID-like protein 12, mitochondrial OS=Arabidopsis thaliana GN=RBL12 PE=2 SV=1	1	1	1	1	0	1	0	0	0	1	0	0	0	0	0	0	1	0	0	0	0	0	0	1	0	0	0	0	0	1	0	1	0	0	0	1	0	0	0	0	0	0	1	0
sp|Q9FZD1|PPR58_ARATH	sp|Q9FZD1|PPR58_ARATH	1	1	1	>sp|Q9FZD1|PPR58_ARATH Pentatricopeptide repeat-containing protein At1g26460, mitochondrial OS=Arabidopsis thaliana GN=At1g26460 PE=1 SV=1	1	1	1	1	0	0	0	0	0	0	0	0	0	0	0	0	0	0	0	0	0	0	0	0	1	0	0	0	0	0	0	0	0	0	0	0	0	0	0	0	0	0	0	0
sp|Q9FZH0|R35A2_ARATH;sp|P51422|R35A4_ARATH	sp|Q9FZH0|R35A2_ARATH;sp|P51422|R35A4_ARATH	10;9	10;9	6;5	>sp|Q9FZH0|R35A2_ARATH 60S ribosomal protein L35a-2 OS=Arabidopsis thaliana GN=RPL35AB PE=3 SV=1;>sp|P51422|R35A4_ARATH 60S ribosomal protein L35a-4 OS=Arabidopsis thaliana GN=RPL35AD PE=3 SV=2	2	10	10	6	0	0	0	6	0	5	5	6	2	4	6	6	6	5	6	4	4	5	3	2	6	6	4	3	5	5	0	0	0	6	0	5	5	6	2	4	6	6	6	5
sp|Q9LD43|ACCA_ARATH	sp|Q9LD43|ACCA_ARATH	6	6	6	>sp|Q9LD43|ACCA_ARATH Acetyl-coenzyme A carboxylase carboxyl transferase subunit alpha, chloroplastic OS=Arabidopsis thaliana GN=CAC3 PE=1 SV=1	1	6	6	6	0	0	0	0	0	0	1	0	0	0	0	2	0	1	3	2	1	1	1	0	1	0	0	0	0	0	0	0	0	0	0	0	1	0	0	0	0	2	0	1
sp|Q9LD55|EIF3A_ARATH	sp|Q9LD55|EIF3A_ARATH	8	8	8	>sp|Q9LD55|EIF3A_ARATH Eukaryotic translation initiation factor 3 subunit A OS=Arabidopsis thaliana GN=TIF3A1 PE=1 SV=1	1	8	8	8	0	0	0	0	0	0	1	2	0	0	0	2	1	1	1	0	0	0	1	1	5	0	0	0	0	0	0	0	0	0	0	0	1	2	0	0	0	2	1	1
sp|Q9LD57|PGKH1_ARATH	sp|Q9LD57|PGKH1_ARATH	29	26	13	>sp|Q9LD57|PGKH1_ARATH Phosphoglycerate kinase 1, chloroplastic OS=Arabidopsis thaliana GN=PGK1 PE=1 SV=1	1	29	26	13	0	1	3	11	2	11	11	13	8	10	15	16	16	18	16	17	14	16	17	12	15	16	6	13	13	9	0	1	2	9	1	9	8	10	7	8	12	13	13	15
sp|Q9LD90|CBF5_ARATH	sp|Q9LD90|CBF5_ARATH	18	18	18	>sp|Q9LD90|CBF5_ARATH H/ACA ribonucleoprotein complex subunit 4 OS=Arabidopsis thaliana GN=CBF5 PE=1 SV=1	1	18	18	18	0	0	0	4	0	0	2	9	0	0	3	6	6	9	11	8	3	4	0	0	7	3	1	1	4	1	0	0	0	4	0	0	2	9	0	0	3	6	6	9
sp|Q9LDV4|ALAT2_ARATH;sp|Q9LDV4-2|ALAT2_ARATH	sp|Q9LDV4|ALAT2_ARATH;sp|Q9LDV4-2|ALAT2_ARATH	10;9	5;4	5;4	>sp|Q9LDV4|ALAT2_ARATH Alanine aminotransferase 2, mitochondrial OS=Arabidopsis thaliana GN=ALAAT2 PE=2 SV=1;>sp|Q9LDV4-2|ALAT2_ARATH Isoform 2 of Alanine aminotransferase 2, mitochondrial OS=Arabidopsis thaliana GN=ALAAT2	2	10	5	5	0	0	2	3	1	1	3	3	1	1	3	4	2	3	3	3	2	2	0	2	3	3	2	2	2	3	0	0	1	1	0	0	1	0	1	0	1	1	0	0
sp|Q9LDZ0|HSP7J_ARATH;tr|B3H683|B3H683_ARATH	sp|Q9LDZ0|HSP7J_ARATH	60;8	58;8	50;8	>sp|Q9LDZ0|HSP7J_ARATH Heat shock 70 kDa protein 10, mitochondrial OS=Arabidopsis thaliana GN=HSP70-10 PE=1 SV=1	2	60	58	50	0	3	7	32	10	56	52	47	29	37	36	34	44	43	26	26	34	49	44	49	24	33	25	41	40	40	0	3	7	31	10	54	50	45	28	36	35	33	42	41
sp|Q9LE82|RAGP1_ARATH	sp|Q9LE82|RAGP1_ARATH	3	3	3	>sp|Q9LE82|RAGP1_ARATH RAN GTPase-activating protein 1 OS=Arabidopsis thaliana GN=RANGAP1 PE=1 SV=1	1	3	3	3	0	0	0	0	0	0	0	0	0	0	0	0	0	1	1	0	0	2	0	0	1	0	0	0	0	0	0	0	0	0	0	0	0	0	0	0	0	0	0	1
sp|Q9LEU8|ARLY_ARATH	sp|Q9LEU8|ARLY_ARATH	20	20	20	>sp|Q9LEU8|ARLY_ARATH Argininosuccinate lyase, chloroplastic OS=Arabidopsis thaliana GN=At5g10920 PE=2 SV=1	1	20	20	20	0	0	2	10	2	8	10	11	4	4	5	9	4	12	7	5	6	5	6	2	7	8	2	7	12	6	0	0	2	10	2	8	10	11	4	4	5	9	4	12
sp|Q9LEV3|CBSX3_ARATH	sp|Q9LEV3|CBSX3_ARATH	14	14	14	>sp|Q9LEV3|CBSX3_ARATH CBS domain-containing protein CBSX3, mitochondrial OS=Arabidopsis thaliana GN=CBSX3 PE=1 SV=1	1	14	14	14	0	0	1	5	2	7	8	11	5	5	7	11	12	10	9	6	8	12	7	6	7	6	4	8	9	9	0	0	1	5	2	7	8	11	5	5	7	11	12	10
sp|Q9LEY9|NHP2_ARATH	sp|Q9LEY9|NHP2_ARATH	3	3	3	>sp|Q9LEY9|NHP2_ARATH H/ACA ribonucleoprotein complex subunit 2-like protein OS=Arabidopsis thaliana GN=At5g08180 PE=1 SV=1	1	3	3	3	0	0	0	0	0	0	2	0	0	0	0	2	0	2	2	0	0	0	1	0	0	0	0	0	1	1	0	0	0	0	0	0	2	0	0	0	0	2	0	2
sp|Q9LF04|STAD1_ARATH	sp|Q9LF04|STAD1_ARATH	9	4	3	>sp|Q9LF04|STAD1_ARATH Stearoyl-[acyl-carrier-protein] 9-desaturase 1, chloroplastic OS=Arabidopsis thaliana GN=S-ACP-DES1 PE=1 SV=1	1	9	4	3	0	0	0	4	1	2	4	5	2	3	4	5	4	4	4	5	2	4	2	3	5	4	1	3	4	3	0	0	0	1	1	0	1	1	0	0	1	0	0	0
tr|F4KB59|F4KB59_ARATH;sp|Q9LF27|WDR12_ARATH	tr|F4KB59|F4KB59_ARATH;sp|Q9LF27|WDR12_ARATH	1;1	1;1	1;1	>tr|F4KB59|F4KB59_ARATH Ribosome biogenesis protein WDR12 homolog OS=Arabidopsis thaliana GN=At5g15550 PE=1 SV=1;>sp|Q9LF27|WDR12_ARATH Ribosome biogenesis protein WDR12 homolog OS=Arabidopsis thaliana GN=WDR12 PE=1 SV=1	2	1	1	1	0	0	0	0	0	0	0	0	0	0	0	0	0	0	1	1	0	0	0	0	1	0	0	0	0	1	0	0	0	0	0	0	0	0	0	0	0	0	0	0
sp|Q9LF33|UGDH3_ARATH	sp|Q9LF33|UGDH3_ARATH	18	3	2	>sp|Q9LF33|UGDH3_ARATH UDP-glucose 6-dehydrogenase 3 OS=Arabidopsis thaliana GN=UGD3 PE=1 SV=1	1	18	3	2	0	0	2	5	2	2	5	9	1	4	2	8	6	7	9	7	6	6	2	3	11	3	0	4	4	3	0	0	0	0	0	0	1	1	0	0	0	1	0	0
sp|Q9LF37|CLPB3_ARATH;sp|F4JVJ1|CLPB2_ARATH	sp|Q9LF37|CLPB3_ARATH	12;1	12;1	8;0	>sp|Q9LF37|CLPB3_ARATH Chaperone protein ClpB3, chloroplastic OS=Arabidopsis thaliana GN=CLPB3 PE=1 SV=1	2	12	12	8	0	0	0	1	0	0	5	7	0	1	1	4	6	4	8	3	2	3	1	1	7	3	0	1	3	1	0	0	0	1	0	0	5	7	0	1	1	4	6	4
sp|Q9LF41|UBE4_ARATH	sp|Q9LF41|UBE4_ARATH	2	2	2	>sp|Q9LF41|UBE4_ARATH Probable ubiquitin conjugation factor E4 OS=Arabidopsis thaliana GN=PUB1 PE=2 SV=1	1	2	2	2	0	0	0	0	0	0	0	0	0	0	0	0	0	0	0	0	0	0	0	0	2	0	0	0	0	0	0	0	0	0	0	0	0	0	0	0	0	0	0	0
sp|Q9LF46|HACL_ARATH	sp|Q9LF46|HACL_ARATH	10	10	10	>sp|Q9LF46|HACL_ARATH 2-hydroxyacyl-CoA lyase OS=Arabidopsis thaliana GN=HACL PE=1 SV=1	1	10	10	10	0	0	0	3	0	4	7	5	1	3	2	5	5	6	5	3	4	2	4	1	4	4	0	4	6	4	0	0	0	3	0	4	7	5	1	3	2	5	5	6
sp|Q9LF98|ALFC8_ARATH	sp|Q9LF98|ALFC8_ARATH	46	46	26	>sp|Q9LF98|ALFC8_ARATH Fructose-bisphosphate aldolase 8, cytosolic OS=Arabidopsis thaliana GN=FBA8 PE=1 SV=1	1	46	46	26	1	0	10	23	11	24	22	25	18	22	29	37	28	33	28	20	22	30	33	31	28	24	20	22	28	24	1	0	10	23	11	24	22	25	18	22	29	37	28	33
sp|Q9LFA3|MDAR1_ARATH;tr|F4J849|F4J849_ARATH	sp|Q9LFA3|MDAR1_ARATH;tr|F4J849|F4J849_ARATH	23;23	23;23	22;22	>sp|Q9LFA3|MDAR1_ARATH Monodehydroascorbate reductase 1, peroxisomal OS=Arabidopsis thaliana GN=MDAR1 PE=1 SV=1;>tr|F4J849|F4J849_ARATH Monodehydroascorbate reductase 1 OS=Arabidopsis thaliana GN=MDAR1 PE=1 SV=1	2	23	23	22	0	0	3	13	4	11	11	12	10	9	13	16	14	15	12	13	13	11	12	11	11	11	7	11	13	11	0	0	3	13	4	11	11	12	10	9	13	16	14	15
sp|Q9LFD5-3|BPA1_ARATH;sp|Q9LFD5|BPA1_ARATH;sp|Q9LFD5-2|BPA1_ARATH;sp|Q9LFD5-4|BPA1_ARATH	sp|Q9LFD5-3|BPA1_ARATH;sp|Q9LFD5|BPA1_ARATH;sp|Q9LFD5-2|BPA1_ARATH;sp|Q9LFD5-4|BPA1_ARATH	13;13;13;12	13;13;13;12	12;12;12;12	>sp|Q9LFD5-3|BPA1_ARATH Isoform 3 of Binding partner of ACD11 1 OS=Arabidopsis thaliana GN=BPA1;>sp|Q9LFD5|BPA1_ARATH Binding partner of ACD11 1 OS=Arabidopsis thaliana GN=BPA1 PE=1 SV=1;>sp|Q9LFD5-2|BPA1_ARATH Isoform 2 of Binding partner of ACD11 1 OS=Ar	4	13	13	12	0	0	0	4	1	6	8	6	3	2	4	2	7	6	4	2	2	4	4	3	8	4	3	4	5	6	0	0	0	4	1	6	8	6	3	2	4	2	7	6
sp|Q9LFE0|DOT2_ARATH	sp|Q9LFE0|DOT2_ARATH	2	2	2	>sp|Q9LFE0|DOT2_ARATH SART-1 family protein DOT2 OS=Arabidopsis thaliana GN=DOT2 PE=1 SV=1	1	2	2	2	0	0	0	1	0	2	2	1	1	2	0	1	0	0	0	0	0	1	0	0	0	0	0	1	0	1	0	0	0	1	0	2	2	1	1	2	0	1	0	0
sp|Q9LFE4|Y5673_ARATH;tr|F4IZP3|F4IZP3_ARATH;sp|Q9M8T5|Y3293_ARATH	sp|Q9LFE4|Y5673_ARATH	11;2;2	11;2;2	11;2;2	>sp|Q9LFE4|Y5673_ARATH WEB family protein At5g16730, chloroplastic OS=Arabidopsis thaliana GN=At5g16730 PE=1 SV=1	3	11	11	11	0	0	0	0	0	2	1	2	3	4	6	4	3	3	1	1	1	3	2	2	5	3	3	1	1	1	0	0	0	0	0	2	1	2	3	4	6	4	3	3
sp|Q9LFG2|DAPF_ARATH	sp|Q9LFG2|DAPF_ARATH	10	10	10	>sp|Q9LFG2|DAPF_ARATH Diaminopimelate epimerase, chloroplastic OS=Arabidopsis thaliana GN=DAPF PE=1 SV=1	1	10	10	10	0	0	1	3	1	1	2	3	2	2	5	4	3	3	5	3	3	1	3	0	2	5	2	4	3	5	0	0	1	3	1	1	2	3	2	2	5	4	3	3
sp|Q9LFJ8|U78D2_ARATH;sp|Q9LFJ9|U78D4_ARATH	sp|Q9LFJ8|U78D2_ARATH;sp|Q9LFJ9|U78D4_ARATH	2;1	2;1	2;1	>sp|Q9LFJ8|U78D2_ARATH UDP-glycosyltransferase 78D2 OS=Arabidopsis thaliana GN=UGT78D2 PE=2 SV=1;>sp|Q9LFJ9|U78D4_ARATH UDP-glycosyltransferase 78D4 OS=Arabidopsis thaliana GN=UGT78D4 PE=2 SV=2	2	2	2	2	0	0	0	1	0	0	0	1	1	0	0	0	0	1	0	2	1	0	0	0	1	0	0	0	2	1	0	0	0	1	0	0	0	1	1	0	0	0	0	1
tr|F4KGS3|F4KGS3_ARATH;sp|Q9LFU1|ASNS3_ARATH;tr|A0A1I9LPY0|A0A1I9LPY0_ARATH;tr|F4JBH6|F4JBH6_ARATH;tr|F4JBH5|F4JBH5_ARATH;sp|P49078|ASNS1_ARATH	tr|F4KGS3|F4KGS3_ARATH;sp|Q9LFU1|ASNS3_ARATH	19;19;2;2;2;2	19;19;2;2;2;2	11;11;0;0;0;0	>tr|F4KGS3|F4KGS3_ARATH Asparagine synthetase 3 OS=Arabidopsis thaliana GN=ASN3 PE=4 SV=1;>sp|Q9LFU1|ASNS3_ARATH Asparagine synthetase [glutamine-hydrolyzing] 3 OS=Arabidopsis thaliana GN=ASN3 PE=2 SV=1	6	19	19	11	0	0	0	6	0	0	0	1	3	7	10	7	5	8	10	12	5	2	2	2	9	6	0	0	1	1	0	0	0	6	0	0	0	1	3	7	10	7	5	8
sp|Q9LFU9|GNA1_ARATH	sp|Q9LFU9|GNA1_ARATH	1	1	1	>sp|Q9LFU9|GNA1_ARATH Glucosamine 6-phosphate N-acetyltransferase OS=Arabidopsis thaliana GN=GNA1 PE=1 SV=1	1	1	1	1	0	0	0	0	0	0	0	0	0	0	0	0	0	0	1	0	0	0	0	0	0	0	0	0	0	0	0	0	0	0	0	0	0	0	0	0	0	0	0	0
sp|Q9LG23|PPR82_ARATH	sp|Q9LG23|PPR82_ARATH	6	6	6	>sp|Q9LG23|PPR82_ARATH Pentatricopeptide repeat-containing protein At1g55890, mitochondrial OS=Arabidopsis thaliana GN=At1g55890 PE=1 SV=1	1	6	6	6	0	0	0	0	0	0	1	1	0	0	0	1	0	0	3	1	0	1	0	0	3	1	0	0	0	0	0	0	0	0	0	0	1	1	0	0	0	1	0	0
sp|Q9LH85|RLA23_ARATH	sp|Q9LH85|RLA23_ARATH	3	3	3	>sp|Q9LH85|RLA23_ARATH 60S acidic ribosomal protein P2-3 OS=Arabidopsis thaliana GN=RPP2C PE=1 SV=1	1	3	3	3	0	0	0	2	0	1	3	1	0	0	1	0	0	0	0	0	1	0	0	0	1	1	2	0	0	0	0	0	0	2	0	1	3	1	0	0	1	0	0	0
sp|Q9LHA8|MD37C_ARATH	sp|Q9LHA8|MD37C_ARATH	66	29	23	>sp|Q9LHA8|MD37C_ARATH Probable mediator of RNA polymerase II transcription subunit 37c OS=Arabidopsis thaliana GN=MED37C PE=1 SV=1	1	66	29	23	0	4	14	29	12	52	54	47	30	40	37	36	45	46	26	28	34	50	43	49	26	31	32	42	33	38	0	0	5	8	4	22	23	19	11	19	13	13	16	16
sp|Q9LHE5|TO401_ARATH;tr|A0A1I9LPN4|A0A1I9LPN4_ARATH	sp|Q9LHE5|TO401_ARATH;tr|A0A1I9LPN4|A0A1I9LPN4_ARATH	5;4	5;4	5;4	>sp|Q9LHE5|TO401_ARATH Mitochondrial import receptor subunit TOM40-1 OS=Arabidopsis thaliana GN=TOM40-1 PE=1 SV=3;>tr|A0A1I9LPN4|A0A1I9LPN4_ARATH Translocase of the outer mitochondrial membrane 40 OS=Arabidopsis thaliana GN=TOM40 PE=4 SV=1	2	5	5	5	0	0	0	3	0	1	3	2	1	1	3	2	2	2	3	3	2	2	2	3	2	2	0	2	3	2	0	0	0	3	0	1	3	2	1	1	3	2	2	2
sp|Q9SX52|FYPP1_ARATH;sp|Q9LHE7|FYPP3_ARATH	sp|Q9SX52|FYPP1_ARATH;sp|Q9LHE7|FYPP3_ARATH	2;2	2;2	2;2	>sp|Q9SX52|FYPP1_ARATH Phytochrome-associated serine/threonine-protein phosphatase 1 OS=Arabidopsis thaliana GN=FYPP1 PE=2 SV=1;>sp|Q9LHE7|FYPP3_ARATH Phytochrome-associated serine/threonine-protein phosphatase 3 OS=Arabidopsis thaliana GN=FYPP3 PE=1 SV=1	2	2	2	2	0	0	0	1	0	0	0	0	0	0	0	0	1	0	0	0	1	0	0	0	0	1	0	0	0	0	0	0	0	1	0	0	0	0	0	0	0	0	1	0
sp|Q9LHH7|FOLD2_ARATH	sp|Q9LHH7|FOLD2_ARATH	7	7	7	>sp|Q9LHH7|FOLD2_ARATH Bifunctional protein FolD 2 OS=Arabidopsis thaliana GN=FOLD2 PE=2 SV=1	1	7	7	7	0	0	0	1	0	0	0	0	0	1	3	1	0	1	4	2	2	0	0	0	2	0	1	0	0	0	0	0	0	1	0	0	0	0	0	1	3	1	0	1
sp|Q9LHT0|TRNHF_ARATH	sp|Q9LHT0|TRNHF_ARATH	4	4	4	>sp|Q9LHT0|TRNHF_ARATH Tropinone reductase homolog At5g06060 OS=Arabidopsis thaliana GN=At5g06060 PE=2 SV=1	1	4	4	4	0	0	0	0	0	0	0	0	0	0	2	0	0	0	0	1	1	0	0	0	1	2	0	0	0	0	0	0	0	0	0	0	0	0	0	0	2	0	0	0
sp|Q9LIA8|UGDH2_ARATH;sp|Q9FZE1|UGDH1_ARATH	sp|Q9LIA8|UGDH2_ARATH	18;5	18;5	3;0	>sp|Q9LIA8|UGDH2_ARATH UDP-glucose 6-dehydrogenase 2 OS=Arabidopsis thaliana GN=UGD2 PE=1 SV=1	2	18	18	3	0	0	2	5	2	2	5	8	1	4	2	8	6	7	9	7	8	5	2	3	9	3	0	3	4	3	0	0	2	5	2	2	5	8	1	4	2	8	6	7
sp|Q9LIB2|PHS1_ARATH	sp|Q9LIB2|PHS1_ARATH	17	17	16	>sp|Q9LIB2|PHS1_ARATH Alpha-glucan phosphorylase 1 OS=Arabidopsis thaliana GN=PHS1 PE=1 SV=1	1	17	17	16	0	0	0	5	0	2	2	6	1	0	2	7	4	4	11	5	2	6	5	1	6	4	0	1	2	3	0	0	0	5	0	2	2	6	1	0	2	7	4	4
sp|Q9LIK0|PKP1_ARATH	sp|Q9LIK0|PKP1_ARATH	13	13	13	>sp|Q9LIK0|PKP1_ARATH Plastidial pyruvate kinase 1, chloroplastic OS=Arabidopsis thaliana GN=PKP1 PE=1 SV=1	1	13	13	13	0	0	0	4	0	4	5	6	2	1	3	3	5	5	8	7	4	4	3	1	7	5	2	4	11	7	0	0	0	4	0	4	5	6	2	1	3	3	5	5
sp|Q9LIK9|APS1_ARATH;sp|O23324|APS3_ARATH	sp|Q9LIK9|APS1_ARATH;sp|O23324|APS3_ARATH	12;8	11;7	6;2	>sp|Q9LIK9|APS1_ARATH ATP sulfurylase 1, chloroplastic OS=Arabidopsis thaliana GN=APS1 PE=1 SV=1;>sp|O23324|APS3_ARATH ATP-sulfurylase 3, chloroplastic OS=Arabidopsis thaliana GN=APS3 PE=1 SV=1	2	12	11	6	0	0	0	4	0	5	6	9	2	2	3	2	3	2	4	2	4	6	7	5	4	2	2	7	6	7	0	0	0	3	0	4	5	8	1	1	2	2	2	2
sp|Q9LIN3|RZ1A_ARATH	sp|Q9LIN3|RZ1A_ARATH	2	2	2	>sp|Q9LIN3|RZ1A_ARATH Glycine-rich RNA-binding protein RZ1A OS=Arabidopsis thaliana GN=RZ1A PE=1 SV=1	1	2	2	2	0	0	0	2	0	1	2	2	2	0	2	2	2	2	2	2	2	2	2	2	2	2	2	2	2	1	0	0	0	2	0	1	2	2	2	0	2	2	2	2
sp|Q9LIN5|IF4B1_ARATH	sp|Q9LIN5|IF4B1_ARATH	2	2	2	>sp|Q9LIN5|IF4B1_ARATH Eukaryotic translation initiation factor 4B1 OS=Arabidopsis thaliana GN=EIF4B1 PE=1 SV=1	1	2	2	2	0	0	0	0	0	1	2	2	0	0	0	0	1	0	0	0	0	0	1	0	0	2	0	1	1	0	0	0	0	0	0	1	2	2	0	0	0	0	1	0
sp|Q9LJE4|CPNB2_ARATH;sp|Q9C667-2|CPNB4_ARATH;sp|Q9C667|CPNB4_ARATH	sp|Q9LJE4|CPNB2_ARATH	54;1;1	54;1;1	16;0;0	>sp|Q9LJE4|CPNB2_ARATH Chaperonin 60 subunit beta 2, chloroplastic OS=Arabidopsis thaliana GN=CPN60B2 PE=1 SV=1	3	54	54	16	0	1	3	26	7	36	42	43	14	21	22	39	37	39	30	22	26	40	38	31	24	21	21	36	27	35	0	1	3	26	7	36	42	43	14	21	22	39	37	39
sp|Q9LJL3|PREP1_ARATH;tr|F4JA10|F4JA10_ARATH;sp|Q8VY06|PREP2_ARATH	sp|Q9LJL3|PREP1_ARATH;tr|F4JA10|F4JA10_ARATH	25;24;10	25;24;10	25;24;10	>sp|Q9LJL3|PREP1_ARATH Presequence protease 1, chloroplastic/mitochondrial OS=Arabidopsis thaliana GN=PREP1 PE=1 SV=2;>tr|F4JA10|F4JA10_ARATH Presequence protease 1 OS=Arabidopsis thaliana GN=PREP1 PE=1 SV=1	3	25	25	25	0	0	0	8	0	1	2	2	0	0	8	3	4	1	8	4	7	4	1	1	2	5	0	0	0	3	0	0	0	8	0	1	2	2	0	0	8	3	4	1
sp|Q9LJW6|RL343_ARATH	sp|Q9LJW6|RL343_ARATH	8	1	1	>sp|Q9LJW6|RL343_ARATH 60S ribosomal protein L34-3 OS=Arabidopsis thaliana GN=RPL34C PE=2 SV=1	1	8	1	1	0	0	0	4	1	6	6	5	2	3	3	5	6	5	4	5	3	4	4	4	5	4	3	4	5	5	0	0	0	0	0	0	0	0	0	0	0	0	0	0
sp|Q9LK25|PHB4_ARATH	sp|Q9LK25|PHB4_ARATH	12	3	3	>sp|Q9LK25|PHB4_ARATH Prohibitin-4, mitochondrial OS=Arabidopsis thaliana GN=PHB4 PE=1 SV=1	1	12	3	3	0	0	1	5	1	6	5	6	1	1	3	2	6	2	7	5	6	3	3	4	4	4	2	4	4	4	0	0	0	1	0	1	0	1	0	0	0	0	0	0
sp|Q9LK29|CYC1A_ARATH;sp|Q9FKS5-2|CYC1B_ARATH;sp|Q9FKS5|CYC1B_ARATH	sp|Q9LK29|CYC1A_ARATH;sp|Q9FKS5-2|CYC1B_ARATH;sp|Q9FKS5|CYC1B_ARATH	2;1;1	2;1;1	2;1;1	>sp|Q9LK29|CYC1A_ARATH Cytochrome c1 1, heme protein, mitochondrial OS=Arabidopsis thaliana GN=CYC11 PE=1 SV=1;>sp|Q9FKS5-2|CYC1B_ARATH Isoform 2 of Cytochrome c1 2, heme protein, mitochondrial OS=Arabidopsis thaliana GN=CYC12;>sp|Q9FKS5|CYC1B_ARATH Cytoch	3	2	2	2	0	0	0	0	0	0	1	1	0	0	0	0	1	0	1	0	0	0	0	1	0	0	0	0	1	0	0	0	0	0	0	0	1	1	0	0	0	0	1	0
sp|Q9LK34|UKL2_ARATH;sp|Q8VYB2-2|UKL3_ARATH;sp|Q8VYB2|UKL3_ARATH;tr|A0A1I9LNB2|A0A1I9LNB2_ARATH;tr|A0A1I9LNB3|A0A1I9LNB3_ARATH;sp|Q9LTY6|UKL5_ARATH	sp|Q9LK34|UKL2_ARATH;sp|Q8VYB2-2|UKL3_ARATH;sp|Q8VYB2|UKL3_ARATH	12;6;6;4;4;4	12;6;6;4;4;4	3;2;2;1;1;1	>sp|Q9LK34|UKL2_ARATH Uridine kinase-like protein 2, chloroplastic OS=Arabidopsis thaliana GN=UKL2 PE=2 SV=1;>sp|Q8VYB2-2|UKL3_ARATH Isoform 2 of Uridine kinase-like protein 3 OS=Arabidopsis thaliana GN=UKL3;>sp|Q8VYB2|UKL3_ARATH Uridine kinase-like protei	6	12	12	3	0	0	0	4	0	0	1	0	4	1	4	0	0	0	4	4	7	0	0	0	5	3	0	0	1	0	0	0	0	4	0	0	1	0	4	1	4	0	0	0
sp|Q9LK57|PP226_ARATH	sp|Q9LK57|PP226_ARATH	4	4	4	>sp|Q9LK57|PP226_ARATH Pentatricopeptide repeat-containing protein At3g13160, mitochondrial OS=Arabidopsis thaliana GN=At3g13160 PE=1 SV=1	1	4	4	4	0	0	0	0	0	0	0	1	0	0	1	0	2	2	1	0	0	1	0	0	0	0	0	0	0	0	0	0	0	0	0	0	0	1	0	0	1	0	2	2
sp|Q9LK58|PP225_ARATH	sp|Q9LK58|PP225_ARATH	2	2	2	>sp|Q9LK58|PP225_ARATH Pentatricopeptide repeat-containing protein At3g13150 OS=Arabidopsis thaliana GN=At3g13150 PE=2 SV=1	1	2	2	2	0	0	0	0	0	0	1	0	0	0	0	0	0	1	0	0	0	1	1	0	0	0	0	1	0	0	0	0	0	0	0	0	1	0	0	0	0	0	0	1
tr|A0A178V6X6|A0A178V6X6_ARATH;sp|Q9LK61|RR10_ARATH	tr|A0A178V6X6|A0A178V6X6_ARATH;sp|Q9LK61|RR10_ARATH	1;1	1;1	1;1	>tr|A0A178V6X6|A0A178V6X6_ARATH Ribosomal protein S10p/S20e family protein OS=Arabidopsis thaliana GN=At3g13120 PE=3 SV=1;>sp|Q9LK61|RR10_ARATH 30S ribosomal protein S10, chloroplastic OS=Arabidopsis thaliana GN=RPS10 PE=2 SV=1	2	1	1	1	0	0	0	0	0	0	0	0	0	0	0	1	1	1	1	0	0	0	0	0	0	0	0	0	0	0	0	0	0	0	0	0	0	0	0	0	0	1	1	1
sp|Q9LKA4|UBA2C_ARATH	sp|Q9LKA4|UBA2C_ARATH	3	3	3	>sp|Q9LKA4|UBA2C_ARATH UBP1-associated protein 2C OS=Arabidopsis thaliana GN=UBA2C PE=2 SV=1	1	3	3	3	0	0	0	0	0	0	0	1	0	0	0	0	0	0	1	0	0	0	0	0	1	1	0	0	0	0	0	0	0	0	0	0	0	1	0	0	0	0	0	0
sp|Q9LKA5|MORF8_ARATH;tr|A8MS36|A8MS36_ARATH;tr|Q58G44|Q58G44_ARATH	sp|Q9LKA5|MORF8_ARATH	11;1;1	11;1;1	11;1;1	>sp|Q9LKA5|MORF8_ARATH Multiple organellar RNA editing factor 8, chloroplastic/mitochondrial OS=Arabidopsis thaliana GN=MORF8 PE=1 SV=1	3	11	11	11	0	0	1	6	2	8	6	6	3	4	4	3	4	3	3	3	4	6	7	6	3	5	5	7	6	6	0	0	1	6	2	8	6	6	3	4	4	3	4	3
sp|Q9LKJ1-2|HIBC1_ARATH;sp|Q9LKJ1|HIBC1_ARATH;sp|Q9LKJ1-3|HIBC1_ARATH;sp|Q9LKJ1-4|HIBC1_ARATH;sp|Q6NMB0|HIBC3_ARATH	sp|Q9LKJ1-2|HIBC1_ARATH;sp|Q9LKJ1|HIBC1_ARATH;sp|Q9LKJ1-3|HIBC1_ARATH	3;3;2;1;1	3;3;2;1;1	3;3;2;1;1	>sp|Q9LKJ1-2|HIBC1_ARATH Isoform 2 of 3-hydroxyisobutyryl-CoA hydrolase 1 OS=Arabidopsis thaliana GN=CHY1;>sp|Q9LKJ1|HIBC1_ARATH 3-hydroxyisobutyryl-CoA hydrolase 1 OS=Arabidopsis thaliana GN=CHY1 PE=1 SV=1;>sp|Q9LKJ1-3|HIBC1_ARATH Isoform 3 of 3-hydroxyis	5	3	3	3	0	0	0	0	0	0	0	2	0	0	0	0	0	1	2	0	0	0	0	0	1	0	0	0	0	0	0	0	0	0	0	0	0	2	0	0	0	0	0	1
sp|Q9LKR3|MD37A_ARATH;sp|Q8H1B3-2|MD37B_ARATH;sp|Q8H1B3|MD37B_ARATH	sp|Q9LKR3|MD37A_ARATH	38;4;4	34;4;4	3;0;0	>sp|Q9LKR3|MD37A_ARATH Mediator of RNA polymerase II transcription subunit 37a OS=Arabidopsis thaliana GN=MED37A PE=1 SV=1	3	38	34	3	0	1	5	16	6	28	28	25	10	14	18	17	21	20	16	15	19	25	23	22	14	20	13	19	19	17	0	0	2	12	3	24	24	21	6	10	14	13	17	16
sp|Q9LMI0|TPS7_ARATH	sp|Q9LMI0|TPS7_ARATH	8	8	8	>sp|Q9LMI0|TPS7_ARATH Probable alpha,alpha-trehalose-phosphate synthase [UDP-forming] 7 OS=Arabidopsis thaliana GN=TPS7 PE=1 SV=1	1	8	8	8	0	0	0	1	0	0	1	4	0	0	1	1	1	1	2	1	2	3	1	1	4	2	0	1	1	2	0	0	0	1	0	0	1	4	0	0	1	1	1	1
sp|Q9LMK7|RBP1A_ARATH;sp|Q8RWG8|RBP1B_ARATH	sp|Q9LMK7|RBP1A_ARATH	9;1	9;1	8;1	>sp|Q9LMK7|RBP1A_ARATH Ran-binding protein 1 homolog a OS=Arabidopsis thaliana GN=RANBP1A PE=1 SV=1	2	9	9	8	0	0	0	4	0	1	4	3	0	4	5	5	5	5	5	5	4	4	3	2	5	4	3	2	4	2	0	0	0	4	0	1	4	3	0	4	5	5	5	5
sp|Q9LNB6|HSOP1_ARATH	sp|Q9LNB6|HSOP1_ARATH	14	14	8	>sp|Q9LNB6|HSOP1_ARATH Hsp70-Hsp90 organizing protein 1 OS=Arabidopsis thaliana GN=HOP1 PE=2 SV=1	1	14	14	8	0	0	0	5	0	3	4	8	6	2	3	6	4	5	5	5	2	2	5	2	5	5	4	4	4	1	0	0	0	5	0	3	4	8	6	2	3	6	4	5
sp|Q9LNC5|CLO_ARATH;sp|F4JWP9|GFL_ARATH	sp|Q9LNC5|CLO_ARATH;sp|F4JWP9|GFL_ARATH	13;12	13;12	13;12	>sp|Q9LNC5|CLO_ARATH 110 kDa U5 small nuclear ribonucleoprotein component CLO OS=Arabidopsis thaliana GN=CLO PE=1 SV=1;>sp|F4JWP9|GFL_ARATH 109 kDa U5 small nuclear ribonucleoprotein component GFL OS=Arabidopsis thaliana GN=GFL PE=2 SV=1	2	13	13	13	0	0	0	0	1	0	1	1	0	0	2	1	1	2	3	2	3	1	2	1	9	0	0	1	1	1	0	0	0	0	1	0	1	1	0	0	2	1	1	2
sp|Q9LNE6|U89C1_ARATH	sp|Q9LNE6|U89C1_ARATH	3	3	3	>sp|Q9LNE6|U89C1_ARATH UDP-glycosyltransferase 89C1 OS=Arabidopsis thaliana GN=UGT89C1 PE=2 SV=1	1	3	3	3	0	0	0	0	0	0	0	0	1	0	1	0	0	0	1	0	0	0	0	0	0	0	1	0	0	0	0	0	0	0	0	0	0	0	1	0	1	0	0	0
sp|Q9LNN2|LECT3_ARATH	sp|Q9LNN2|LECT3_ARATH	2	2	2	>sp|Q9LNN2|LECT3_ARATH Lectin-like protein At1g53070 OS=Arabidopsis thaliana GN=At1g53070 PE=2 SV=1	1	2	2	2	0	0	0	0	0	0	0	0	0	0	0	0	0	0	0	0	0	1	1	0	0	0	0	0	0	0	0	0	0	0	0	0	0	0	0	0	0	0	0	0
sp|Q9LNU4|PSD3A_ARATH	sp|Q9LNU4|PSD3A_ARATH	7	7	5	>sp|Q9LNU4|PSD3A_ARATH 26S proteasome non-ATPase regulatory subunit 3 homolog A OS=Arabidopsis thaliana GN=RPN3A PE=1 SV=3	1	7	7	5	0	0	0	0	0	0	0	4	0	0	0	1	1	0	1	1	1	0	0	0	2	0	0	0	0	0	0	0	0	0	0	0	0	4	0	0	0	1	1	0
sp|Q9LNV5|C3H4_ARATH;sp|Q9ZW36|C3H25_ARATH	sp|Q9LNV5|C3H4_ARATH;sp|Q9ZW36|C3H25_ARATH	3;2	3;2	3;2	>sp|Q9LNV5|C3H4_ARATH Zinc finger CCCH domain-containing protein 4 OS=Arabidopsis thaliana GN=At1g07360 PE=2 SV=1;>sp|Q9ZW36|C3H25_ARATH Zinc finger CCCH domain-containing protein 25 OS=Arabidopsis thaliana GN=At2g29580 PE=2 SV=1	2	3	3	3	0	0	0	0	0	0	0	0	0	0	1	0	0	1	0	0	0	0	0	0	1	0	0	0	0	0	0	0	0	0	0	0	0	0	0	0	1	0	0	1
sp|Q9ZW31|HS17B_ARATH;sp|Q9XIE3|HS17A_ARATH;sp|Q9LNW0|HS178_ARATH	sp|Q9ZW31|HS17B_ARATH;sp|Q9XIE3|HS17A_ARATH;sp|Q9LNW0|HS178_ARATH	1;1;1	1;1;1	1;1;1	>sp|Q9ZW31|HS17B_ARATH 17.6 kDa class I heat shock protein 2 OS=Arabidopsis thaliana GN=HSP17.6B PE=2 SV=1;>sp|Q9XIE3|HS17A_ARATH 17.6 kDa class I heat shock protein 1 OS=Arabidopsis thaliana GN=HSP17.6A PE=1 SV=1;>sp|Q9LNW0|HS178_ARATH 17.8 kDa class I he	3	1	1	1	0	0	0	0	0	0	0	0	0	0	0	1	0	1	0	0	0	0	0	0	0	0	0	0	0	0	0	0	0	0	0	0	0	0	0	0	0	1	0	1
sp|Q9LP45|PSD11_ARATH	sp|Q9LP45|PSD11_ARATH	6	6	6	>sp|Q9LP45|PSD11_ARATH 26S proteasome non-ATPase regulatory subunit 11 homolog OS=Arabidopsis thaliana GN=RPN6 PE=1 SV=1	1	6	6	6	0	0	0	1	0	0	1	1	0	0	1	2	3	2	4	2	0	3	0	0	4	0	0	0	0	0	0	0	0	1	0	0	1	1	0	0	1	2	3	2
sp|Q9LPC7|CP18A_ARATH	sp|Q9LPC7|CP18A_ARATH	1	1	1	>sp|Q9LPC7|CP18A_ARATH Peptidyl-prolyl cis-trans isomerase CYP18-1 OS=Arabidopsis thaliana GN=CYP18-1 PE=2 SV=1	1	1	1	1	0	0	0	0	0	0	0	0	0	0	0	0	0	0	0	0	0	0	0	0	0	0	0	0	1	0	0	0	0	0	0	0	0	0	0	0	0	0	0	0
sp|Q9LPG6|RHM2_ARATH;sp|Q9LH76|RHM3_ARATH;tr|A0A1I9LN83|A0A1I9LN83_ARATH	sp|Q9LPG6|RHM2_ARATH;sp|Q9LH76|RHM3_ARATH;tr|A0A1I9LN83|A0A1I9LN83_ARATH	3;2;2	1;1;1	1;1;1	>sp|Q9LPG6|RHM2_ARATH Trifunctional UDP-glucose 4,6-dehydratase/UDP-4-keto-6-deoxy-D-glucose 3,5-epimerase/UDP-4-keto-L-rhamnose-reductase RHM2 OS=Arabidopsis thaliana GN=RHM2 PE=1 SV=1;>sp|Q9LH76|RHM3_ARATH Trifunctional UDP-glucose 4,6-dehydratase/UDP-4-	3	3	1	1	0	0	0	0	0	0	0	0	0	0	1	1	1	2	1	0	0	0	0	0	2	0	0	0	0	0	0	0	0	0	0	0	0	0	0	0	1	1	1	1
sp|Q9LPM9|BCAT6_ARATH;sp|Q9LPM8|BCAT7_ARATH	sp|Q9LPM9|BCAT6_ARATH;sp|Q9LPM8|BCAT7_ARATH	3;2	3;2	3;2	>sp|Q9LPM9|BCAT6_ARATH Branched-chain-amino-acid aminotransferase 6 OS=Arabidopsis thaliana GN=BCAT6 PE=1 SV=1;>sp|Q9LPM8|BCAT7_ARATH Putative branched-chain-amino-acid aminotransferase 7 OS=Arabidopsis thaliana GN=BCAT7 PE=5 SV=1	2	3	3	3	0	0	0	0	0	0	0	0	1	0	0	0	0	0	1	1	1	0	0	0	0	1	1	0	0	0	0	0	0	0	0	0	0	0	1	0	0	0	0	0
sp|Q9LQ04|RMLCD_ARATH	sp|Q9LQ04|RMLCD_ARATH	3	3	3	>sp|Q9LQ04|RMLCD_ARATH Bifunctional dTDP-4-dehydrorhamnose 3,5-epimerase/dTDP-4-dehydrorhamnose reductase OS=Arabidopsis thaliana GN=NRS/ER PE=1 SV=1	1	3	3	3	0	0	0	0	0	0	0	0	0	0	1	1	2	2	0	2	0	0	0	0	2	1	0	0	0	0	0	0	0	0	0	0	0	0	0	0	1	1	2	2
[truncated: 857 more rows]
[truncated: 138 more columns]

## Sheet: Table S5
Table S5. MaxQuant output table "parameters.txt". Table include threshold values for identification and quantification, as well as information about used databases.
Parameter	Value
Version	1.5.2.8
User name	luzarowski
Machine name	MAXQUANT01
[truncated: 56 more rows]

## Sheet: Table S6
Table S6. MaxQuant output table "summary.txt". Table contains summary information for all raw files.
[truncated: 54 more rows]

[truncated: 4 more sheets: Table S7, Table S8, Table S9, Table S10]
